# Supplementary material for: Prevotella bivia promotes cervical cancer progression and modulates macrophage polarization, while Lactobacillus iners suppresses these processes: evidence from multiomics analysis
Source: mBio. 2026 Jun 15;17(7):e00374-26. doi: 10.1128/mbio.00374-26 (PMC13344011; doi:10.1128/mbio.00374-26)
Supplement: Tables S1 and S2 — qPCR primers and 16S rRNA Data. [file mbio.00374-26-s0009.xlsx]

## Sheet: TableS1
Table S1: qPCR primer names and sequences
Primer name	Sequence ( 5' → 3' )		Base number	MW	Tm		GC
Homo-Ddit4-195F	AGACACGGCTTACCTGGATG		20	6143.06	57.45		55.00
Homo-Ddit4-195R	CGCAGTAGTTCTTTGCCCAC		20	6045	57.45		55.00
Homo-SESN2-153F	CCTGCTACCCAGAGAAGACC		20	6057.02	59.50		60.00
Homo-SESN2-153R	TCATGTAGCGGGTGATGGC		19	5900.88	57.32		57.89
Homo-IRS1-131F	GGTGGATGACTCTGTGGTGG		20	6261.1	59.50		60.00
Homo-IRS1-131R	GGACGCTGATGGGGTTAGAG		20	6279.12	59.50		60.00
Homo-LAMA3-189F	AAGCAAGAAGTCAGTCCAGC		20	6145.08	55.40		50.00
Homo-LAMA3-189R	ATCTGTGATGTCGTTGGCCTT		21	6435.24	55.61		47.62
Homo-TNXB-76F	AGTCCCCTGATGCTCCTCTT		20	5995.97	57.45		55.00
Homo-TNXB-76R	CTGAGGGAGTCGGAGGTGAT		20	6279.12	59.50		60.00
Homo-CCNE2-170F	CTCAGGTTTGGAGTGGGACAG		21	6543.3	59.52		57.14
Homo-CCNE2-170R	CTTCCTCCAGCATAGCCAAA		20	6007	55.40		50.00
Homo-IL6-146F	CAATGAGGAGACTTGCCTGGT		21	6487.28	57.57		52.38
Homo-IL6-146R	GCAGGAACTGGATCAGGACT		20	6192.09	57.45		55.00
homo-TNF-α-91 F	GAGGCCAAGCCCTGGTATG		19	5854.86	59.48		63.16
homo-TNF-α-91 R	CGGGCCGATTGATCTCAGC		19	5805.83	59.48		63.16
Homo-IL10-156F	CCAGACATCAAGGCGCATGT		20	6112.05	57.45		55.00
Homo-IL10-156R	GATGCCTTTCTCTTGGAGCTTATT		24	7316.83	56.15		41.67
Homo- TGFB1-118F	GCAACAATTCCTGGCGATACC		21	6376.23	57.57		52.38
Homo- TGFB1-118R	ATTTCCCCTCCACGGCTCAA		20	5973.97	57.45		55.00
homo-(INOS)NOS2-174 F	CGTGGAGACGGGAAAGAAGT		20	6281.14	57.45		55.00
homo-(INOS)NOS2-174 R	GACCCCAGGCAAGATTTGGA		20	6152.07	57.45		55.00

## Sheet: TableS2.sample.s.absolute
Taxonomy	C1	C2	C3	C4	C5	C6	C7	C8	C9	C10	C11	C12	C13	C14	C15	C16	C17	C18	C19	C20	C21	C22	C23	C24	C25	C26	C27	C28	C29	C30	C31	C32	C33	C34	C35	C36	C37	C38	C39	C40	Np1	Np2	Np3	Np4	Np5	Np6	Np7	Np8	Np10
Lactobacillus_iners	3130	0	0	22	0	0	14	0	4	0	17	16	95	0	0	322	46	403	80	140	573	0	147	24	934	0	245	0	241	0	52	61	123	0	187	18	171	9	1393	43	0	0	0	11402	9	81256	6200	16166	0
Prevotella_sp_DNF00663	0	0	0	0	12220	0	0	0	0	0	0	0	0	0	0	0	0	0	0	0	0	0	0	0	0	0	0	0	0	0	0	0	0	0	0	0	0	0	0	0	0	0	0	0	0	0	0	0	0
Peptostreptococcus_anaerobius	0	0	0	0	24	0	0	0	7694	0	0	0	48	0	0	0	0	0	0	124	0	0	0	0	0	2297	0	0	0	11267	0	0	0	0	0	0	2299	0	0	0	0	0	0	18	0	0	0	0	0
Fannyhessea_vaginae	0	0	0	0	353	0	0	0	0	0	0	0	0	0	0	14	241	259	0	0	58	0	0	0	18	2	20	0	0	75	0	0	0	0	0	0	0	0	0	0	0	0	81	0	264	0	0	440	27
Prevotella_bivia	8	0	0	0	11052	0	0	0	5926	0	0	0	0	0	0	0	0	119	23	97	0	0	120	0	0	408	0	37	0	0	0	0	0	0	0	0	54	0	26	0	0	0	281	216	0	230	24	0	0
Aerococcus_christensenii	0	0	0	0	5001	0	0	0	0	0	0	0	0	0	0	0	8259	0	0	0	7	0	0	0	14	0	0	0	0	0	0	0	0	0	0	0	0	0	0	0	0	0	0	0	0	0	0	620	0
Collinsella_tanakaei	0	6842	262	3335	0	37	252	992	0	225	0	101	0	0	0	0	0	0	224	0	0	0	0	0	0	0	0	0	0	0	15	0	0	0	0	0	0	0	0	0	0	0	0	0	0	0	0	87	0
Porphyromonadaceae_bacterium_C941	0	0	0	0	72	0	0	0	6151	0	0	0	0	0	0	0	0	0	0	36	0	0	0	0	0	697	0	0	0	0	0	0	0	3763	0	0	0	0	0	0	0	0	31	0	0	0	0	0	0
Taibaiella_sp	0	0	0	0	0	0	0	0	0	0	0	0	0	0	0	2828	0	0	0	0	5823	0	0	0	2228	0	1387	0	572	0	0	324	1179	0	621	0	0	310	0	0	0	0	0	0	56	0	0	0	0
Prevotella_nigrescens	0	0	0	0	0	0	0	0	0	0	0	0	0	0	0	1694	0	0	0	0	2240	0	0	0	5624	0	1758	0	591	0	0	329	724	0	656	0	0	196	0	0	0	0	0	0	57	0	0	0	0
Clostridiales_bacterium_KA00134	0	0	0	0	61	0	0	0	82	0	0	0	4	0	0	0	5078	0	0	0	0	0	0	0	0	0	0	0	0	0	0	0	0	0	0	0	0	0	0	0	0	0	0	0	0	0	0	0	0
Porphyromonas_sp_2007b	0	0	0	0	0	0	0	0	4994	0	0	0	66	9	0	0	0	0	0	0	0	0	0	0	0	261	0	0	0	0	0	0	0	426	0	0	0	0	0	0	0	0	0	28	0	0	0	0	0
Parabacteroides_merdae	0	6	88	0	0	0	3	0	0	0	0	0	0	0	0	0	0	0	0	10	32	0	0	0	0	0	0	0	0	0	0	0	0	0	86	0	0	9	0	0	0	0	0	0	0	0	4983	0	0
Prevotella_disiens	0	3	0	0	22	6	0	0	560	0	0	24	0	0	0	0	0	0	0	67	0	0	0	0	0	0	0	62	0	4504	0	0	0	0	0	0	0	0	0	0	0	0	13	21	0	64	0	0	0
Prevotella_denticola	0	0	0	0	0	0	0	0	0	0	0	0	0	0	0	1462	0	0	0	0	2119	0	0	0	4446	0	1103	0	631	0	0	347	303	0	270	0	0	154	0	0	0	0	0	0	0	0	0	0	0
Tissierellia_bacterium_KA00581	0	0	0	0	838	0	0	0	0	0	0	0	20	0	0	0	47	0	0	0	0	0	0	0	0	0	0	0	0	4271	0	0	0	0	0	0	0	0	0	0	0	0	0	0	0	0	0	0	0
Campylobacter_ureolyticus	0	0	0	0	1434	0	0	0	2065	0	0	0	75	0	0	0	0	11	0	0	0	0	0	0	0	3084	0	0	0	4139	0	0	0	1065	0	0	0	0	0	0	0	4	0	23	0	0	0	0	0
Megasphaera_elsdenii	0	4029	105	1493	0	12	443	416	0	201	0	93	0	0	0	0	0	0	0	0	0	0	15	0	0	0	0	0	0	0	26	0	0	0	0	0	0	0	0	0	0	0	0	0	0	0	0	0	0
Criibacterium_bergeronii	0	0	0	0	164	0	0	0	3827	0	0	0	83	0	0	0	801	0	0	0	0	0	0	0	0	598	0	0	64	0	0	0	0	1553	0	0	0	0	0	0	0	0	0	0	0	0	0	0	0
Bacteroides_coprocola	0	10	0	4	0	0	20	0	0	0	0	0	0	0	0	5	0	0	0	0	26	0	0	0	11	0	0	0	0	0	35	0	0	0	0	0	0	0	0	0	0	0	0	0	0	0	3626	0	0
Porphyromonas_endodontalis	0	0	0	0	0	0	0	17	0	0	0	5	0	0	0	1259	0	0	0	0	1697	0	0	0	3317	0	841	0	336	0	0	406	532	0	335	0	0	135	0	0	0	0	0	0	0	0	0	0	0
Gemella_asaccharolytica	0	0	0	0	2154	0	0	0	0	0	0	0	76	0	0	0	3315	3	0	17	0	0	0	0	8	137	0	0	0	4	0	0	0	0	0	0	0	0	0	0	0	0	0	0	0	0	0	0	0
Streptococcus_sp_FF10	664	0	0	0	0	0	0	45	0	0	84	0	254	1094	59	14	408	1555	1028	375	25	284	376	1395	6	5	0	811	398	96	1008	42	91	16	264	795	371	325	340	335	1573	1475	3270	630	872	600	680	1260	1559
Sneathia_amnii	0	0	0	0	3222	0	0	0	0	0	0	0	50	0	310	0	32	76	0	0	0	0	0	0	0	62	0	0	0	107	0	0	0	0	0	0	0	0	0	7	0	0	0	0	0	0	0	0	0
Prevotella_bergensis	0	0	0	0	0	0	0	0	3073	0	0	0	0	0	0	0	0	0	0	0	0	0	0	0	0	108	0	0	0	0	0	0	0	1718	0	0	1170	0	0	0	0	0	32	0	0	0	0	0	0
Anaerococcus_lactolyticus	0	0	0	0	10	0	0	0	2714	0	0	0	12	0	0	0	24	0	0	0	0	0	0	0	0	34	0	0	0	0	0	0	0	0	0	0	0	0	0	0	0	0	0	19	0	0	0	0	0
Prevotella_oris	0	0	0	0	0	0	0	0	0	0	0	0	0	0	0	719	0	0	0	0	918	0	4	20	2622	0	698	0	337	0	0	45	141	0	216	0	0	46	6	0	0	0	0	0	0	0	0	0	0
Prevotella_buccalis	0	0	0	0	0	0	0	0	434	0	0	0	0	0	0	0	0	590	0	0	0	0	0	0	0	0	0	0	18	0	0	0	0	2609	0	0	0	0	0	0	0	203	2	0	158	0	42	0	0
Jonquetella_anthropi	0	0	0	0	0	0	0	0	2552	0	0	0	0	0	0	0	0	0	0	0	0	0	0	0	0	0	0	0	0	0	0	0	0	0	0	0	0	0	0	0	0	0	0	0	0	0	0	0	0
Coriobacteriales_bacterium_DNF00809	0	0	0	0	89	0	0	0	0	0	0	0	0	0	0	0	124	40	0	0	0	0	0	0	0	0	0	0	0	0	0	0	0	0	0	0	0	0	0	0	0	0	0	0	6	0	0	0	0
Veillonellaceae_bacterium_DNF00626	0	0	0	0	262	0	0	0	0	0	0	0	0	0	0	0	54	0	0	0	0	0	0	0	0	0	0	0	0	2301	0	0	0	0	0	0	0	0	0	0	0	0	0	0	0	14	0	0	0
Peptoniphilus_coxii	0	0	0	0	107	0	0	0	2164	0	0	0	69	0	0	0	0	0	0	0	0	0	0	0	0	0	0	0	0	0	0	0	0	507	0	0	0	0	0	0	0	294	0	0	0	0	0	0	0
Lactobacillus_jensenii	0	0	0	0	0	0	0	0	0	0	0	0	0	0	0	66	0	0	0	0	99	0	0	0	121	0	58	0	0	0	0	0	117	0	0	10	0	0	0	0	0	0	0	0	0	2111	6	0	0
Prevotella_amnii	0	0	0	0	0	0	0	0	0	0	0	0	0	0	0	0	0	0	0	0	0	0	0	0	0	0	0	0	0	195	0	0	0	0	0	0	0	0	0	0	0	0	0	0	138	0	0	0	0
Peptoniphilus_sp_BV3AC2	0	0	0	0	0	0	0	0	2053	0	0	0	0	0	0	0	0	0	0	0	0	0	0	0	0	11	0	0	0	0	0	0	0	0	0	0	0	0	0	0	0	0	0	0	0	0	0	0	0
Prevotella_pleuritidis	0	0	0	0	0	0	0	0	0	0	0	0	0	0	0	671	0	0	0	0	300	0	0	0	1996	0	579	0	479	0	0	47	244	0	149	0	0	0	0	0	0	0	0	0	0	0	0	0	0
Prevotella_veroralis	0	0	0	0	0	0	0	0	0	0	0	0	0	0	0	640	0	0	0	0	1024	0	0	0	1943	0	561	0	92	0	0	194	316	0	72	0	0	0	0	0	0	0	0	0	0	0	0	0	0
Streptococcus_anginosus	0	12	0	0	0	0	0	0	21	0	0	0	0	0	0	8	0	0	0	47	24	0	0	42	30	0	17	0	0	0	0	0	0	36	0	0	0	497	0	0	0	0	101	106	0	121	0	0	0
Moryella_indoligenes	0	0	0	0	0	0	0	0	0	0	0	0	0	0	0	0	0	0	0	0	0	0	0	0	0	1723	0	0	78	0	0	0	0	0	0	0	0	0	0	0	0	0	0	0	0	0	0	0	0
Prevotella_melaninogenica	0	0	7	18	0	7	28	25	0	9	0	0	0	0	0	361	0	0	0	0	476	0	0	0	1161	0	305	0	0	0	27	0	232	0	51	23	0	0	72	8	0	1560	0	0	0	0	0	0	0
Atopobium_minutum	0	0	0	0	0	0	0	0	1557	0	0	0	0	0	0	0	0	0	0	0	0	0	0	0	0	0	0	0	0	0	0	0	0	0	0	0	223	0	0	0	0	0	0	0	0	0	0	0	0
Dialister_micraerophilus	0	0	0	0	1465	0	0	0	138	25	0	0	54	0	0	0	43	0	0	0	0	0	127	0	0	75	0	0	0	520	0	0	0	0	0	0	0	0	0	0	0	0	0	11	0	0	0	0	0
Fusobacterium_necrogenes	0	0	0	0	0	0	0	0	0	0	0	0	0	0	0	0	0	0	0	0	0	0	0	0	0	1356	0	0	0	0	0	0	0	0	0	5	99	0	0	0	0	0	0	0	0	0	0	0	87
Veillonellaceae_bacterium_KA00182	0	0	0	0	0	0	0	0	0	0	0	0	0	0	0	0	1333	0	0	0	0	0	0	0	0	0	0	0	0	0	0	0	0	0	0	0	0	0	0	0	0	0	0	0	0	0	0	0	0
Treponema_lecithinolyticum	0	0	0	0	1329	0	0	0	0	0	0	0	0	0	0	210	0	0	0	0	447	0	0	0	532	0	167	0	91	0	0	108	81	0	11	6	0	0	0	0	0	0	0	0	0	0	0	0	0
Ureaplasma_parvum	0	0	0	0	0	0	4	1275	0	0	0	0	0	155	36	0	742	0	0	0	10	0	0	0	0	0	0	0	0	0	0	0	0	0	0	870	0	0	0	0	0	0	6	0	0	0	0	0	0
Blautia_sp_N6H1-15	0	1269	48	432	0	4	218	91	0	11	0	39	0	0	0	0	0	0	0	0	0	0	0	0	0	0	0	0	0	0	0	0	0	0	0	0	0	0	0	0	0	0	0	0	0	0	0	0	0
Alloprevotella_tannerae	0	2	0	0	0	5	0	0	0	0	0	0	0	0	0	376	0	0	0	0	417	0	0	0	1246	0	287	0	161	0	0	176	127	0	102	0	0	0	0	0	0	0	0	0	0	0	57	0	0
Blastococcus_aggregatus	45	0	0	0	0	0	33	70	0	0	1174	0	5	0	0	0	0	120	61	0	0	21	0	143	0	0	0	76	0	16	0	0	0	0	21	69	52	0	39	15	25	77	18	34	8	23	48	180	231
Mesomycoplasma_hyorhinis	0	0	0	0	0	0	0	0	0	0	0	0	0	0	0	0	0	0	0	0	0	79	0	0	0	0	0	2	0	0	0	0	0	0	0	0	0	0	0	0	0	0	20	0	0	0	27	0	0
Dialister_pneumosintes	0	0	0	0	0	0	0	0	112	0	0	0	0	0	0	315	0	0	0	0	572	0	0	0	560	0	205	0	92	0	0	283	145	991	16	0	0	0	0	0	0	0	0	0	0	0	0	0	0
Campylobacter_faecalis	0	0	0	0	948	0	0	0	0	0	0	0	0	0	0	0	0	0	0	0	0	0	0	0	0	0	0	0	0	0	0	0	0	0	0	0	0	0	0	0	0	0	0	0	0	0	0	0	0
Blautia_obeum	0	0	6	0	0	11	0	0	44	22	0	0	0	0	0	0	0	0	0	0	0	0	14	0	6	0	0	0	0	0	0	0	0	0	0	0	0	0	0	0	0	0	0	0	0	0	889	0	0
Prevotellaceae_bacterium_S4-A16	0	0	0	0	861	0	0	0	0	0	0	0	0	0	0	0	0	0	0	0	0	0	0	0	0	0	0	0	0	0	0	0	0	0	0	0	0	0	0	0	0	0	0	0	0	0	0	0	0
Porphyromonas_somerae	0	0	0	0	0	0	0	0	0	0	0	0	118	0	0	0	0	0	0	0	0	0	0	0	0	848	0	0	0	0	0	0	0	0	0	0	0	0	0	0	0	0	0	0	0	0	0	0	0
Legionella_thermalis	0	0	0	0	0	0	0	0	0	0	0	0	0	0	0	518	0	0	0	0	833	0	0	0	786	0	807	0	201	0	0	348	179	0	156	0	0	0	0	0	0	0	0	0	0	0	0	0	0
Prevotella_sp_oral_clone_AH125	0	0	0	0	0	0	0	0	0	0	0	0	0	0	0	179	0	0	0	0	368	0	0	0	832	0	185	0	111	0	0	0	87	0	0	0	0	0	0	0	0	0	0	0	0	0	0	0	0
Moraxella_osloensis	0	0	128	0	0	0	0	0	0	0	0	0	0	0	0	0	0	0	0	0	0	0	0	12	0	0	0	0	0	0	0	0	0	0	0	0	0	0	0	0	0	0	0	0	0	0	0	0	76
Alloscardovia_omnicolens	0	10	0	0	0	0	0	0	0	0	0	0	0	0	0	0	0	0	0	0	0	0	0	0	0	0	0	0	0	0	0	0	0	0	0	0	0	0	0	0	0	0	0	0	0	0	0	0	0
Veillonella_montpellierensis	24	0	0	0	0	0	0	0	0	0	0	0	0	0	0	0	0	0	0	63	0	0	0	0	0	130	0	0	0	752	0	0	0	0	0	0	0	0	0	0	0	0	0	0	0	0	0	0	0
Peptoniphilus_lacrimalis	0	0	0	0	6	0	0	0	712	0	0	0	0	0	0	0	0	0	0	0	0	0	0	0	0	0	0	0	0	0	0	0	0	256	0	0	0	0	0	0	0	0	0	0	0	56	0	0	0
Sphingobacterium_alimentarium	0	0	28	0	0	0	0	0	0	0	0	0	0	0	0	0	0	5	0	0	0	0	0	0	0	0	0	0	0	0	0	0	0	0	0	0	0	0	0	0	0	0	0	0	0	0	0	0	0
Solobacterium_moorei	0	0	0	0	0	0	0	45	547	18	0	0	0	74	0	16	0	0	0	18	33	0	0	0	26	0	12	0	0	0	0	0	0	0	0	0	3	0	0	0	0	0	0	0	0	0	19	0	0
Bacteroides_caccae	0	0	0	0	0	0	0	0	0	0	0	0	0	0	0	4	0	0	0	37	0	0	0	7	0	0	0	0	0	0	0	0	0	0	74	0	0	0	15	0	0	0	0	0	0	0	532	0	0
Tannerella_forsythia	0	0	0	0	0	0	0	0	0	0	0	0	0	0	0	199	0	0	0	0	405	0	0	0	513	0	158	0	107	0	0	33	245	0	100	0	0	0	0	0	0	0	0	0	0	0	0	0	0
Streptococcus_dysgalactiae	311	0	12	0	0	0	12	31	8	31	209	30	0	346	10	0	48	236	202	137	0	14	90	284	0	0	0	111	61	66	100	0	0	0	243	149	186	82	0	97	235	115	499	130	205	37	213	220	308
Lactobacillus_aviarius	0	0	0	0	0	0	0	0	0	0	0	0	0	0	0	0	0	0	0	0	0	0	0	7	0	0	10	0	13	0	116	20	39	0	271	291	254	18	0	173	0	0	0	0	132	145	185	0	0
Corynebacterium_glucuronolyticum	0	0	0	0	0	0	0	0	0	0	0	0	0	0	0	0	0	0	0	0	0	0	0	0	0	0	0	0	0	0	0	0	0	0	0	0	0	0	0	0	0	54	0	0	0	445	0	0	0
Mucispirillum_schaedleri	0	0	62	4	0	0	0	0	0	0	0	0	14	307	0	197	0	0	0	0	415	0	0	35	415	0	172	0	101	0	0	27	110	0	167	0	0	73	191	0	0	0	0	9	0	0	0	0	0
Clostridiales_bacterium_KA00274	0	0	0	0	56	0	0	0	0	7	0	0	0	0	0	0	0	28	0	0	0	0	0	0	0	0	0	0	0	238	0	0	4	0	0	0	0	0	0	0	0	0	0	0	48	0	0	0	0
Metamycoplasma_hominis	0	0	0	0	10	0	0	0	0	0	0	0	146	0	0	0	375	0	0	14	0	0	0	0	0	192	0	0	0	0	0	0	0	0	0	19	0	0	0	0	0	0	0	0	0	0	0	0	0
Pauljensenia_hongkongensis	0	0	0	0	46	0	0	0	0	0	0	0	0	0	0	0	370	0	0	0	0	0	0	0	0	0	0	0	0	0	0	0	0	0	0	0	0	0	0	0	0	0	0	0	0	0	0	0	0
Prevotella_salivae	0	0	0	0	0	0	0	0	0	0	0	0	0	0	0	104	0	0	0	0	194	0	0	0	340	0	118	0	16	0	0	52	63	0	40	0	0	0	0	0	0	0	0	0	0	0	19	0	0
Romboutsia_sp_DR1	0	0	0	47	0	0	12	0	0	0	33	17	0	0	19	21	0	0	0	56	12	0	37	0	57	0	8	0	0	0	132	34	16	0	87	218	107	51	34	305	0	23	0	6	22	66	28	0	0
Nitrospira_japonica	0	0	0	0	0	6	0	0	0	0	0	0	87	0	0	0	0	0	0	298	0	0	56	88	0	0	0	0	0	0	0	0	0	0	0	0	109	0	193	0	0	0	0	0	0	0	0	0	0
Peptoniphilus_sp_KHD5	0	0	0	0	0	0	0	0	292	0	0	0	0	0	0	0	0	0	0	0	0	0	0	0	0	0	0	0	0	0	0	0	0	0	0	0	0	0	0	0	0	0	0	0	0	0	0	0	0
planctomycete_WY69	0	0	0	0	0	17	0	0	0	0	0	0	0	0	0	0	0	0	0	0	0	0	0	0	0	0	0	0	0	0	0	0	0	0	0	0	0	0	0	0	0	0	0	0	0	0	0	0	0
[Bacillus]_thermocloacae	0	0	0	0	0	0	0	0	0	0	0	0	0	0	0	0	0	0	0	0	0	0	0	19	0	0	0	0	0	3	0	0	0	0	0	0	0	0	0	0	280	4	0	0	0	0	0	0	0
Capnocytophaga_sp_ChDC_OS43	0	0	0	0	0	0	0	0	0	0	0	0	0	0	0	118	0	0	0	0	160	0	0	0	265	0	81	0	77	0	0	0	88	0	0	0	0	20	0	0	0	0	0	0	0	0	0	0	0
Blautia_glucerasea	0	259	31	229	0	0	29	100	0	27	0	12	0	0	0	0	0	0	0	0	0	0	0	0	0	0	0	0	0	0	0	0	0	0	0	0	0	0	0	0	0	0	0	0	0	0	0	0	0
actinobacterium_WWH12	0	0	6	5	0	256	14	0	0	15	66	0	0	0	0	0	0	0	0	0	0	0	0	0	0	0	0	0	0	0	0	0	0	0	0	0	98	0	0	0	0	0	0	0	0	0	0	0	0
Prevotella_maculosa	0	0	0	0	0	0	0	0	0	0	0	0	0	0	0	41	0	0	0	4	52	0	0	0	256	0	56	0	0	0	0	24	0	0	0	0	0	0	0	0	0	0	0	0	0	0	0	0	0
Megamonas_hypermegale	0	0	0	0	0	0	0	0	0	11	255	0	0	0	0	0	0	0	0	0	0	0	0	0	5	0	0	0	0	0	0	0	0	0	0	0	0	0	0	0	0	0	0	0	0	0	0	0	0
Chlamydia_trachomatis	0	245	6	83	0	0	5	3	0	30	0	10	0	0	0	0	0	0	0	0	0	0	0	0	0	0	0	0	0	0	0	0	0	0	0	0	0	0	0	0	0	0	0	0	0	0	0	0	0
Gemmatimonadetes_bacterium_LX87	0	0	0	0	0	19	0	0	0	0	0	0	135	241	0	0	0	0	0	129	0	0	13	0	0	0	0	0	0	0	0	0	0	0	0	0	0	0	76	16	0	0	5	0	0	0	0	0	0
Prevotella_corporis	0	0	0	0	0	0	0	0	176	0	0	0	0	0	0	0	0	0	0	0	0	0	0	0	0	0	0	0	0	0	0	0	0	0	0	0	0	0	0	0	0	0	239	0	0	0	45	0	0
Campylobacter_gracilis	0	0	0	0	0	0	0	0	0	0	0	0	0	0	0	131	0	0	0	0	236	0	0	0	229	0	76	0	0	0	0	76	0	0	20	0	0	0	0	0	0	0	0	0	0	0	0	0	0
Bacteroides_caecicola	0	0	0	0	0	0	0	0	0	0	236	25	0	0	0	0	0	0	0	0	0	0	0	0	0	0	0	0	0	0	0	0	0	0	0	0	0	0	0	0	0	0	0	0	0	0	0	0	0
Acidobacteria_bacterium_SCN_69-37	0	4	0	0	0	179	0	0	0	0	0	0	120	117	0	0	0	0	0	235	0	0	62	48	5	0	0	0	0	0	0	0	0	0	0	0	6	0	119	0	0	0	0	0	0	0	0	0	0
Alloprevotella_rava	0	0	0	0	0	0	2	0	0	0	0	0	0	0	0	66	0	0	0	0	83	0	0	0	234	0	42	0	5	0	0	13	5	0	49	0	0	0	23	0	0	0	0	0	0	0	0	0	0
Prevotella_sp_S7-1-8	0	0	0	0	231	0	0	0	47	0	0	0	0	0	0	0	0	0	0	0	0	0	0	0	0	0	0	0	0	0	0	0	0	0	0	0	0	0	0	0	0	0	0	37	0	0	0	0	0
Helicobacter_hepaticus	0	0	0	0	0	0	0	0	0	0	0	0	101	0	0	0	0	0	0	63	18	0	84	0	0	0	0	0	0	0	0	0	0	0	0	0	0	0	228	0	0	0	0	0	0	0	0	0	0
Dokdonella_koreensis	0	0	227	0	0	0	0	0	0	0	0	0	0	0	0	15	0	0	0	0	0	0	0	0	0	0	0	0	0	0	0	0	30	0	0	0	0	0	0	0	0	0	0	0	0	0	0	0	0
Leptotrichia_wadei	0	0	0	0	0	0	0	0	0	0	0	0	0	0	0	61	0	0	0	0	157	0	0	0	223	0	56	0	26	0	0	26	129	0	0	0	0	0	0	0	0	0	0	0	0	0	0	0	0
Capnocytophaga_gingivalis	0	0	0	0	0	0	0	0	0	0	0	0	0	0	0	45	0	0	0	0	77	0	0	0	121	0	30	0	0	0	0	0	222	0	160	0	0	0	2	0	0	0	0	0	0	0	0	0	0
Prevotella_colorans	0	0	0	0	0	0	0	0	100	0	0	0	0	0	0	0	0	0	0	0	0	0	0	0	0	0	0	0	0	221	0	0	0	0	0	0	0	0	0	0	0	0	153	19	0	0	50	0	0
Fusobacterium_periodonticum	0	0	0	0	0	0	0	15	0	0	0	7	0	0	0	64	0	0	0	0	64	0	0	0	217	0	53	0	0	0	0	56	0	0	0	0	0	0	33	0	0	0	0	0	0	0	0	0	0
Prevotella_shahii	0	0	0	0	0	0	0	0	0	16	0	12	0	0	0	87	0	0	0	0	102	0	0	0	215	0	54	0	0	0	0	38	0	0	60	0	0	0	0	0	0	0	0	0	0	0	0	0	0
bacterium_enrichment_culture_clone_M244	0	8	9	37	0	0	121	211	0	102	0	81	0	0	0	0	0	0	0	0	0	0	0	0	0	0	0	0	0	0	0	0	0	0	0	0	0	0	0	0	0	0	0	0	0	0	0	0	0
Akkermansia_muciniphila	0	8	8	30	0	12	0	102	0	163	0	0	194	9	0	4	0	0	0	85	13	0	190	90	0	0	0	0	0	0	0	0	0	0	100	0	147	0	144	0	0	0	0	0	0	0	24	0	0
Acholeplasma_cavigenitalium	0	0	0	0	0	0	14	0	0	0	0	0	0	0	0	0	0	0	0	0	0	0	0	0	0	0	0	0	8	0	0	0	0	0	0	0	71	25	0	0	0	0	0	0	20	0	0	0	0
Corynebacterium_matruchotii	0	0	0	0	0	0	0	0	0	0	28	0	0	0	0	154	0	0	0	0	139	0	0	5	210	0	104	0	0	0	0	139	47	0	160	0	0	0	0	0	0	0	62	0	0	0	6	0	0
Planctomycetaceae_bacterium_LX124	0	0	0	0	0	5	0	0	0	0	0	0	0	0	0	0	0	0	0	0	0	0	0	0	0	0	0	0	0	0	0	0	0	0	0	0	0	0	12	0	0	0	0	0	0	0	0	0	0
Treponema_socranskii	0	0	0	0	119	0	0	0	0	0	0	0	0	0	0	116	0	0	0	0	201	0	0	0	0	0	86	0	0	0	0	79	192	0	25	0	0	0	0	0	0	0	0	0	0	0	0	0	0
Gemmatimonadetes_bacterium_WY71	0	0	0	0	0	0	0	0	0	0	0	0	27	198	0	0	0	0	0	3	0	0	7	6	0	0	0	0	0	0	0	15	0	0	0	0	0	0	159	0	0	0	0	0	0	0	0	0	0
Negativicoccus_succinicivorans	0	0	0	0	0	0	0	0	0	0	0	0	0	0	0	0	0	0	0	0	0	0	0	0	0	0	0	0	0	0	0	0	0	0	0	0	0	0	0	0	0	198	0	33	0	0	0	0	0
Alistipes_finegoldii	0	0	0	0	0	0	0	0	0	12	0	0	66	0	0	0	0	0	0	0	43	0	79	3	0	0	0	0	0	0	0	6	0	0	0	0	0	0	153	0	0	0	0	0	0	0	0	0	0
bacterium_Ellin6543	0	0	0	0	0	0	0	0	0	0	0	34	0	0	0	0	0	0	0	0	0	0	0	0	0	0	0	0	0	0	2	0	0	0	0	0	194	0	16	0	0	0	0	0	0	0	0	0	0
Ileibacterium_valens	0	17	4	54	0	7	0	15	0	36	0	12	70	108	0	0	0	0	0	176	0	0	5	47	0	0	0	0	0	7	0	0	0	0	0	0	192	0	137	0	0	0	0	0	0	0	15	0	0
Anaeroglobus_geminatus	0	0	0	0	0	0	0	0	0	0	0	0	0	0	0	68	0	0	0	0	39	0	0	0	191	0	52	0	11	0	0	31	45	0	7	0	0	0	0	0	0	0	0	0	0	0	0	0	0
Campylobacter_concisus	0	0	0	0	0	0	0	0	0	0	0	0	0	0	0	38	0	0	0	0	191	0	76	0	52	0	31	0	31	0	0	0	0	0	0	0	0	0	0	0	0	0	0	0	0	2	0	0	0
Leptotrichia_hofstadii	0	0	0	0	0	0	0	0	0	0	0	0	0	0	0	94	0	0	0	0	155	0	0	0	191	0	88	0	0	0	0	0	32	0	0	0	0	0	0	0	0	0	0	0	0	0	0	0	0
Phenylobacterium_sp_P-28	0	0	0	0	0	0	0	0	0	0	0	0	0	0	0	0	0	0	0	0	0	0	0	0	0	0	0	0	0	0	0	0	0	0	0	0	0	0	0	0	0	0	0	0	0	188	0	0	0
Olsenella_sp_KHD7	0	0	0	0	0	0	0	0	187	0	0	0	0	0	0	0	0	0	0	0	0	0	0	0	0	0	0	0	0	0	0	0	0	0	0	0	0	0	0	0	0	0	0	0	0	0	0	0	0
Leptotrichia_sp_oral_clone_FP036	0	0	0	0	0	0	0	0	0	0	0	0	0	0	0	0	0	0	0	0	0	0	0	0	0	0	0	0	0	0	0	0	185	0	0	0	0	0	0	0	0	0	0	0	0	0	0	0	0
Dorea_formicigenerans	0	8	0	15	0	0	0	182	0	5	0	0	0	0	0	0	0	0	0	9	0	0	39	0	0	0	0	0	0	0	0	0	0	0	0	0	0	0	21	0	18	0	0	0	0	0	31	0	0
Treponema_pectinovorum	0	0	0	0	180	0	0	0	0	0	0	0	0	0	0	0	0	0	0	0	0	0	0	0	0	0	0	0	0	0	0	0	0	0	0	0	0	0	0	0	0	0	0	0	0	0	0	0	0
bacterium_WX65	0	0	0	0	0	178	0	0	0	0	0	0	0	0	0	0	0	0	0	0	0	0	0	0	0	0	0	0	0	0	0	0	0	0	0	0	0	0	22	0	0	0	0	0	0	0	0	0	0
Lactobacillus_ingluviei	0	0	0	0	0	0	0	0	0	0	0	0	0	0	0	0	0	0	0	0	0	0	0	0	0	0	0	0	0	0	0	0	0	0	169	0	0	83	0	6	0	0	0	0	0	12	22	0	0
Sphingobacterium_composti_Yoo_et_al._2007_non_Ten_et_al._2007	0	0	173	0	0	0	0	0	0	0	0	0	0	0	0	0	0	0	0	0	0	0	0	0	0	0	0	0	0	0	0	0	0	0	0	0	0	0	0	0	0	0	0	0	0	0	0	0	0
Acidobacteria_bacterium_WX27	0	0	0	14	0	40	0	19	0	0	0	0	80	0	0	0	0	0	0	0	0	0	0	0	0	0	0	0	0	0	0	0	0	0	0	0	170	0	114	0	0	0	0	7	31	0	0	0	0
Candidatus_Saccharibacteria_bacterium_UB2523	0	0	0	0	0	0	0	0	0	0	0	0	0	0	0	145	0	0	0	0	120	7	0	0	170	0	28	0	0	0	0	56	0	0	0	0	0	0	0	0	0	0	0	0	88	0	0	0	0
Thermoactinomyces_vulgaris	0	0	0	0	0	0	0	0	0	0	0	0	0	0	0	0	0	0	0	0	0	0	0	0	0	0	0	0	0	0	0	0	0	0	0	0	0	0	0	0	0	0	169	0	0	0	0	0	0
Porphyromonas_gingivalis	0	0	0	0	0	0	0	0	0	0	0	0	0	0	0	66	0	0	0	0	126	0	0	0	167	0	34	0	0	0	0	2	0	0	0	0	0	0	0	0	0	0	0	0	0	0	0	0	0
bacterium_enrichment_culture_clone_B92(2011)	0	3	0	0	0	0	0	0	0	0	0	0	93	0	0	0	0	0	0	0	0	0	3	49	0	0	0	0	0	0	0	0	0	0	0	0	0	0	158	0	0	0	0	0	0	0	0	0	0
Tistrella_sp_JW16.1a	0	0	0	0	0	0	0	0	0	0	0	0	0	0	0	57	0	0	0	0	37	0	0	0	156	0	67	0	41	0	0	34	0	0	0	0	0	0	0	0	0	0	0	0	0	0	0	0	0
Gemmatimonadetes_bacterium_LP81	0	0	0	0	0	10	0	0	0	0	0	0	86	132	0	0	0	0	0	0	0	0	0	19	0	0	0	0	0	0	0	18	0	0	0	0	0	0	156	6	0	0	0	0	0	0	0	0	0
denitrifying_bacterium_enrichment_culture_clone_NOB_2_F8	0	0	0	0	0	0	0	0	0	0	0	0	0	0	0	0	0	0	0	0	0	0	155	0	0	0	0	0	0	0	0	0	0	0	0	0	0	0	0	0	0	0	0	0	0	0	0	0	0
uncultivated_soil_bacterium_clone_S111	0	0	0	0	0	0	0	0	0	0	0	0	0	0	0	0	0	0	0	0	0	0	77	4	0	0	0	0	0	0	0	0	0	0	0	0	0	0	92	0	0	0	0	0	0	0	0	0	0
Arenimicrobium_luteum	0	0	0	0	0	0	0	0	0	0	0	0	0	0	0	0	0	0	0	0	0	0	0	0	0	0	0	0	0	0	0	0	0	0	0	0	125	0	0	0	0	0	124	0	0	0	0	0	0
Propionibacterineae_bacterium_3712BRRJ	0	0	0	0	0	0	0	0	0	0	0	0	0	0	0	0	0	0	0	0	0	0	0	0	0	0	0	0	0	0	0	0	0	0	0	0	0	0	0	0	0	0	0	152	0	0	0	0	0
Prevotellaceae_bacterium_Marseille-P2831	0	0	5	0	0	4	0	0	0	7	0	0	113	0	0	0	0	0	0	151	33	0	0	35	9	2	9	0	0	0	0	0	0	0	0	0	0	0	0	0	0	0	0	0	0	0	0	0	0
Enterococcus_cecorum	0	15	90	0	0	0	0	0	0	0	141	0	0	0	0	0	0	0	0	0	0	0	0	0	0	0	0	0	0	0	151	0	13	0	0	0	0	0	0	30	0	0	0	0	0	0	0	0	77
Niameybacter_massiliensis	0	0	0	0	0	0	0	0	0	0	148	0	0	0	0	0	0	0	0	0	0	0	0	0	0	0	0	0	0	0	0	0	0	0	0	0	0	0	0	13	0	0	0	0	0	0	0	0	0
Lactobacillus_intestinalis	0	0	16	12	0	7	135	148	0	23	0	68	0	0	0	14	0	0	0	114	0	0	0	32	0	0	0	0	7	0	0	0	0	0	0	8	12	0	98	0	0	0	0	0	0	0	0	0	0
Dialister_sp_Marseille-P5638	0	12	0	0	0	0	0	0	0	0	0	0	0	0	0	0	0	0	0	0	0	0	108	25	0	0	0	0	0	0	92	0	0	0	0	48	0	0	44	22	0	0	0	0	0	0	148	0	0
Prevotellaceae_bacterium_DJF_VR15	0	0	0	0	0	0	0	0	0	0	0	0	0	146	0	0	0	0	0	0	0	0	0	0	0	0	0	0	0	0	0	0	0	0	0	0	0	0	0	0	0	0	0	0	0	0	0	0	0
Luteimonas_sp_FS43	0	0	0	0	0	0	0	0	0	0	0	0	0	0	0	0	0	0	0	0	0	0	0	0	0	0	0	0	43	0	0	0	7	0	0	0	38	64	0	0	0	0	0	0	94	33	143	0	0
Spirochaeta_sp_HT	0	0	0	0	0	0	0	0	0	0	0	0	0	0	0	0	0	0	0	143	0	0	0	0	0	0	0	0	0	0	0	0	0	0	0	0	0	0	0	0	0	0	0	0	0	0	0	0	0
Blastopirellula_marina	0	0	0	0	0	0	0	0	0	0	0	0	0	0	0	85	0	0	0	0	62	0	0	0	72	0	141	0	51	0	0	135	0	0	0	0	0	0	0	0	0	0	0	0	0	0	0	0	0
Gardnerella_vaginalis	0	0	0	0	0	0	0	0	0	0	0	0	0	0	0	0	0	48	0	0	0	0	0	0	0	0	0	0	0	0	0	0	0	0	0	0	0	0	0	0	0	0	0	0	0	0	0	0	0
Anaerococcus_vaginalis	0	0	0	0	0	0	0	0	9	0	0	0	0	0	0	0	0	0	0	0	0	0	0	0	0	0	0	0	3	0	0	0	0	28	0	0	0	0	0	0	0	0	0	17	0	0	0	0	0
Prevotella_sp_DJF_LS16	0	0	0	0	0	0	0	0	0	0	0	0	0	0	0	0	0	0	0	0	0	0	0	0	0	0	0	0	0	0	0	0	0	0	0	0	0	0	0	0	0	0	0	0	0	0	0	0	0
Prevotella_micans	0	0	0	0	0	0	0	0	0	0	0	0	0	0	0	21	0	0	0	0	68	0	0	0	135	0	39	0	0	0	0	0	0	0	0	0	0	0	0	0	0	0	0	0	0	0	0	0	0
[Eubacterium]_brachy	0	0	0	0	0	0	0	0	0	0	0	0	0	0	0	46	0	0	0	0	134	0	0	0	111	0	31	0	0	0	0	16	75	0	105	0	0	0	0	0	0	0	0	0	0	0	0	0	0
Shuttleworthia_satelles	0	0	0	0	0	0	0	0	0	0	0	0	0	0	0	0	0	0	0	0	133	0	0	0	118	0	0	0	0	0	0	0	101	0	0	0	0	0	0	0	0	0	0	0	0	0	0	0	0
Acholeplasma_sp_Harris_TD3	0	0	0	0	0	0	0	0	0	0	0	0	0	0	0	0	0	0	0	0	0	0	0	0	0	0	0	0	38	0	0	0	0	0	0	0	9	0	0	0	0	0	0	0	11	0	45	0	0
Minicystis_rosea	0	0	0	0	0	0	0	0	0	0	0	0	0	0	0	0	0	0	0	0	0	0	0	0	0	0	0	0	0	0	0	0	0	0	0	0	131	0	0	0	0	0	0	0	0	0	0	0	0
Alsobacter_metallidurans	0	0	0	0	0	0	0	0	0	0	0	0	0	0	0	0	0	0	0	0	0	0	0	0	0	0	0	0	0	0	0	0	0	0	0	0	130	0	0	0	0	0	0	0	0	0	0	0	0
Marinimicrobium_sp	0	0	0	0	0	0	0	0	0	0	0	0	0	0	0	0	0	0	0	0	0	0	0	0	0	0	0	0	0	0	0	0	0	0	0	0	128	0	0	0	0	0	0	0	33	25	31	0	0
Anaerotignum_lactatifermentans	0	0	0	0	0	0	0	0	0	0	0	0	0	0	0	0	0	0	0	12	0	0	0	0	3	0	0	0	0	0	0	0	0	0	0	0	127	0	0	0	0	0	0	0	0	0	0	0	0
Candidatus_Gastranaerophilales_bacterium_Zag_111	0	0	0	0	0	0	0	0	0	0	0	0	0	127	0	0	0	0	0	0	0	0	0	0	0	0	0	0	0	0	0	0	0	0	0	0	0	0	0	0	0	0	0	0	0	0	0	0	0
Prevotella_intermedia	32	0	0	0	0	0	0	0	0	5	0	0	0	0	0	0	0	0	0	0	16	0	0	0	15	0	3	0	0	0	0	0	0	0	0	16	0	0	0	0	0	0	0	0	0	0	0	0	0
Porphyromonas_bennonis	0	0	0	0	0	0	0	0	0	0	0	0	0	0	0	0	0	0	0	0	0	0	0	0	0	0	0	0	0	0	0	46	0	0	0	0	126	0	0	0	0	0	0	0	8	0	0	0	0
Prevotella_pallens	0	0	2	0	0	0	0	0	0	0	0	0	0	0	0	22	0	0	0	0	21	0	0	0	39	0	11	0	0	0	122	0	0	0	0	0	0	0	0	0	0	0	0	0	0	0	0	10	0
Winkia_neuii	0	0	0	0	0	0	0	0	0	0	0	0	0	0	0	0	0	0	0	0	0	0	0	0	0	0	0	0	0	0	0	0	0	0	0	0	0	0	4	0	0	77	0	0	0	0	0	0	0
Chryseobacterium_piscium	0	0	0	0	0	0	0	0	0	0	0	0	0	0	0	0	0	0	0	0	0	0	0	0	0	0	0	0	0	0	0	0	0	0	0	0	0	121	0	0	0	0	0	0	0	0	0	0	0
Prevotella_sp_Marseille-P2931	0	0	6	0	0	9	41	0	0	0	0	0	4	117	0	8	0	0	0	0	16	0	0	81	0	0	4	0	0	0	0	57	0	0	0	0	0	0	0	0	0	0	0	0	0	0	0	0	0
bacterium_enrichment_culture_clone_auto2_4W	0	0	0	0	0	0	0	0	0	0	0	0	19	110	0	0	0	0	0	65	0	0	117	21	0	0	0	0	0	0	0	0	0	0	0	0	0	0	77	0	0	0	0	0	0	0	0	0	0
Peptococcus_niger	0	0	0	0	0	0	0	0	116	0	0	0	0	0	0	0	40	0	0	0	0	0	0	0	0	37	0	0	0	0	0	0	0	0	0	0	0	0	0	0	0	0	0	0	0	0	0	0	0
archaeon_enrichment_culture_clone_EA29.3	0	0	0	0	0	0	0	0	0	0	0	0	0	0	0	13	0	0	0	0	9	0	0	0	115	0	50	0	0	0	0	6	0	0	0	0	0	0	0	0	0	0	0	0	0	0	0	0	0
Lactobacillus_pontis	0	0	0	0	0	0	0	0	0	0	0	0	0	0	0	0	0	0	0	0	0	0	0	0	0	0	0	0	5	0	0	0	0	0	71	0	0	0	0	0	0	0	0	0	72	115	0	0	0
alpha_proteobacterium_LS7-MT	0	0	0	0	0	114	0	0	0	0	0	0	2	0	0	0	0	0	0	0	0	0	0	0	0	0	0	0	0	23	0	0	0	0	0	0	111	0	0	0	0	0	0	0	0	0	0	0	0
bacterium_QTYC46b	0	0	0	0	0	0	0	0	0	0	0	0	0	0	0	0	24	0	0	0	0	0	0	43	0	0	0	0	0	0	0	0	0	0	0	55	0	0	0	0	0	0	0	114	0	0	28	0	0
Chloroflexi_bacterium_JEA33	0	0	0	0	0	0	0	0	0	0	0	0	0	0	0	0	0	0	0	114	0	0	0	62	0	0	0	0	0	0	0	0	0	0	0	0	0	0	0	0	0	0	0	0	0	0	0	0	0
Hymenobacter_sp_9PNM-21	0	0	0	0	0	0	0	0	0	0	0	0	0	0	0	0	0	0	0	0	0	0	0	0	0	0	0	0	0	0	0	0	0	0	0	0	0	0	0	0	0	0	0	0	0	113	0	0	0
Dongia_sp_URHE0060	0	0	0	0	0	8	0	0	0	0	0	0	0	0	0	0	0	0	0	0	0	0	0	0	0	0	0	0	0	0	0	0	0	0	0	0	113	0	0	0	0	0	0	0	0	0	0	0	0
Ruminococcus_bicirculans	0	0	0	0	0	0	0	6	0	0	0	0	16	0	0	3	0	0	0	0	0	0	0	13	18	0	7	0	0	0	0	0	0	0	0	0	0	0	112	0	0	0	0	21	0	0	0	0	0
Clostridiales_bacterium_CIEAF_016	0	0	0	0	0	0	0	111	0	0	0	0	0	0	0	0	0	0	0	0	0	0	0	0	0	0	0	0	0	0	0	0	0	0	0	0	0	0	0	0	0	0	0	0	0	0	0	0	0
Empedobacter_brevis	0	0	111	0	0	0	0	0	0	0	0	0	0	0	0	0	0	0	0	0	0	0	0	0	0	0	0	0	0	0	0	0	0	0	0	0	0	0	0	0	0	0	0	0	0	0	0	0	0
Gaiella_occulta	0	0	0	0	0	0	0	0	0	0	0	0	0	0	0	0	0	0	0	0	0	0	0	0	0	0	0	0	0	0	0	0	0	0	0	0	111	0	0	0	0	0	0	0	0	0	0	0	0
uncultivated_soil_bacterium_clone_C112	0	0	0	7	0	0	0	0	0	0	0	0	0	0	0	0	0	0	0	0	0	0	0	0	0	0	0	0	0	0	0	0	0	0	0	0	111	0	24	0	0	0	0	0	0	45	0	0	0
Clostridiaceae_bacterium_14S0207	0	0	0	0	0	0	0	0	0	0	0	0	0	0	0	0	0	0	0	0	0	0	0	0	0	0	0	0	0	0	0	0	0	0	0	0	0	0	0	0	0	0	0	0	0	0	0	111	0
Lancefieldella_rimae	0	0	0	0	0	0	0	0	0	0	0	0	0	0	0	0	0	0	0	0	5	0	0	0	48	0	8	0	111	0	0	0	0	0	0	0	0	0	0	0	0	0	0	0	0	0	0	0	0
Olsenella_scatoligenes	0	0	109	0	0	0	0	0	0	0	0	0	0	0	0	0	0	0	0	0	0	0	0	0	0	0	0	0	0	0	0	0	0	0	0	0	0	0	0	0	0	0	0	0	0	0	0	0	0
Slackia_piriformis	0	107	0	0	0	0	0	0	0	0	0	8	0	0	0	0	0	0	0	0	0	0	0	0	0	0	0	0	0	0	0	0	0	0	0	0	0	0	0	0	0	0	0	0	0	0	0	0	0
Oceanotoga_sp_JC186	0	0	0	0	0	0	0	0	0	0	0	0	0	0	0	0	0	0	0	0	0	0	0	0	0	0	0	0	0	0	0	0	0	0	0	0	0	0	0	9	0	0	0	0	0	0	0	0	0
Clostridiales_bacterium_CIEAF_020	0	6	20	36	0	0	55	50	0	106	0	103	0	0	0	0	0	0	0	0	24	0	0	0	20	0	0	0	0	0	0	0	0	0	0	0	0	0	0	0	0	0	0	0	0	0	0	0	0
Clostridium_sp_CAG306	0	0	0	0	0	0	0	0	0	0	0	0	0	0	0	0	0	0	0	0	0	0	0	0	0	0	0	0	0	0	0	0	0	0	0	103	0	0	0	0	0	0	0	0	0	0	0	0	0
Capnocytophaga_leadbetteri	0	0	0	0	0	0	0	0	0	0	0	0	0	0	0	35	0	0	0	0	75	0	0	0	103	0	19	0	0	0	0	67	6	0	58	0	0	0	0	0	0	0	0	0	0	0	0	0	0
bacterium_enrichment_culture_clone_B18(2011)	0	0	0	0	0	0	0	0	0	0	0	0	0	0	0	0	0	0	0	0	0	0	0	0	0	0	0	0	0	0	0	0	0	0	0	0	0	0	102	0	0	0	0	0	0	0	0	0	0
Treponema_amylovorum	0	0	0	0	0	0	0	0	0	0	0	0	0	0	0	0	0	0	0	0	0	0	0	0	0	0	0	0	0	0	0	0	0	0	0	0	0	0	0	0	0	0	0	0	0	0	0	0	0
Porphyromonas_sp_oral_clone_HF001	0	0	0	0	0	0	0	0	0	0	0	0	55	43	0	0	0	0	0	8	0	0	0	0	0	0	0	0	0	0	0	0	0	0	0	0	0	0	69	0	0	0	0	0	0	0	0	0	0
Lachnospiraceae_bacterium_28-4	0	9	78	0	0	0	0	0	0	101	0	0	0	4	0	33	0	0	0	0	22	0	0	0	15	0	17	0	0	0	0	0	90	0	0	0	0	0	0	0	0	0	0	36	0	0	0	0	0
Prevotella_dentalis	0	0	0	0	0	0	0	0	0	0	0	0	0	0	0	26	0	0	0	0	70	0	0	0	100	0	27	0	0	0	0	54	0	0	0	0	0	0	0	0	0	0	0	0	0	0	0	0	0
Porphyromonas_sp_HMSC065F10	0	0	0	0	0	0	0	0	0	0	0	0	0	0	0	0	0	0	0	0	0	0	0	0	0	0	0	0	0	0	0	0	0	0	0	0	0	0	0	0	0	0	0	0	0	0	0	0	0
Corynebacterium_suicordis	0	0	0	0	0	0	0	0	0	0	0	0	0	0	0	0	0	0	0	0	0	0	0	0	0	0	0	0	0	0	0	0	0	0	0	0	0	0	0	0	0	0	99	0	0	0	0	0	0
Chloroflexaceae_bacterium_sp-jj-1	0	0	0	0	0	0	0	0	0	0	98	0	0	0	0	0	0	0	0	0	0	0	0	0	0	0	0	0	0	0	0	0	0	0	0	0	0	0	0	0	0	0	0	0	0	0	0	0	0
Wautersiella_falsenii	0	0	0	0	0	0	0	0	0	0	0	0	0	0	0	0	0	0	0	0	0	60	0	0	0	0	0	0	0	0	0	0	0	0	0	0	98	0	0	0	0	0	0	0	0	0	0	0	0
Rhodospirillales_bacterium_WX36	0	0	0	0	0	0	0	0	0	0	0	0	0	0	0	0	0	0	0	0	0	0	0	0	0	0	0	0	0	0	0	0	0	0	98	0	0	0	0	0	0	0	0	0	0	0	0	0	0
Capnocytophaga_granulosa	0	0	0	0	0	0	0	0	0	0	0	0	0	0	0	0	0	0	0	0	27	0	0	0	40	0	0	0	0	0	0	60	0	0	97	0	0	0	0	0	0	0	0	0	0	0	0	0	0
Bacteroides_massiliensis	0	0	0	0	0	0	0	0	0	0	0	0	0	0	0	0	0	0	0	73	0	0	18	0	0	0	0	0	0	0	0	0	0	0	0	0	0	0	96	13	0	0	0	0	0	0	0	0	0
Sorangium_cellulosum	0	0	0	0	0	0	0	0	0	0	0	0	0	0	0	0	0	0	0	0	0	0	0	0	0	0	0	0	0	0	0	0	0	0	0	0	94	0	0	0	0	0	0	0	0	0	0	0	0
Prevotella_histicola	0	8	0	8	0	11	0	0	0	0	0	0	0	0	0	0	0	0	0	0	0	0	0	0	48	0	0	0	0	0	23	0	0	0	0	0	0	0	0	8	0	0	0	0	0	0	0	0	0
Campylobacter_showae	0	0	0	0	0	0	0	0	91	0	0	0	0	0	0	0	0	0	0	0	0	0	0	0	30	0	0	0	0	0	0	0	0	0	0	0	0	0	0	0	0	0	0	0	0	0	0	0	0
Phocaeicola_abscessus	0	0	0	0	0	0	0	0	0	0	0	0	0	0	0	25	0	0	0	0	70	0	0	0	91	0	8	0	55	0	0	0	0	0	0	0	0	0	0	0	0	0	0	0	0	0	0	0	0
Roseburia_intestinalis	0	0	0	0	0	0	0	25	91	12	0	0	10	0	0	6	0	0	0	0	0	0	0	0	10	3	0	0	0	0	0	0	27	0	0	0	0	0	0	0	0	21	0	0	0	0	0	0	0
Capnocytophaga_sputigena	0	0	0	7	0	0	0	0	0	5	0	0	0	0	0	14	0	0	0	12	46	0	0	0	90	0	23	0	0	0	0	26	0	0	0	0	0	0	0	0	0	0	0	0	0	0	0	0	0
Clostridium_butyricum	0	0	0	0	0	0	0	0	0	0	0	0	0	0	0	0	0	0	0	0	0	0	0	0	0	0	0	0	0	0	0	0	0	0	0	90	0	0	0	0	0	0	0	0	0	0	0	0	0
Coriobacteriaceae_bacterium_CHKCI002	0	0	0	0	0	0	0	0	0	0	0	0	0	0	0	0	0	0	0	0	0	0	0	0	0	0	0	0	0	0	0	0	0	0	0	0	0	0	0	0	0	0	0	0	0	0	0	0	90
Pseudoxanthomonas_taiwanensis	0	0	0	0	0	0	0	0	0	0	0	0	0	0	7	0	0	0	0	43	0	0	0	0	0	0	0	0	0	0	68	0	0	0	0	46	0	0	0	0	0	0	0	0	0	0	0	0	0
Veillonella_magna	0	0	0	0	0	0	0	0	0	0	0	0	0	0	0	0	0	0	0	0	0	0	0	0	0	0	0	0	0	0	89	0	0	0	0	0	0	0	0	0	0	0	0	0	0	0	0	0	0
Asticcacaulis_excentricus	0	0	0	0	0	0	0	0	0	0	0	0	0	0	0	0	0	0	0	0	0	0	0	15	0	0	0	0	0	0	0	0	0	0	0	0	0	0	0	0	0	0	0	0	0	0	0	0	89
Leptotrichia_shahii	0	0	0	0	0	0	0	0	0	0	0	0	0	0	0	66	0	0	0	0	89	0	0	0	62	0	41	0	0	0	0	0	0	0	0	0	0	0	0	0	0	0	0	0	0	0	0	0	0
Sphingobacteriia_bacterium_WF20	0	0	0	0	0	0	0	0	0	0	0	0	0	0	0	0	0	0	0	0	0	0	0	0	0	0	0	0	0	0	0	0	0	0	0	0	0	88	0	0	0	0	0	0	0	0	0	0	0
bacterium_enrichment_culture_clone_auto5_4W	0	0	0	0	0	0	0	0	0	0	0	0	0	0	0	0	0	0	0	88	0	0	0	0	0	0	0	0	0	0	0	0	0	0	0	0	0	0	0	0	0	0	0	0	0	0	0	0	0
Veillonella_sp_oral_taxon_780	0	0	0	0	0	0	0	0	0	0	0	0	20	0	0	0	0	0	0	0	0	0	88	0	0	0	0	0	0	0	0	0	0	0	0	0	0	0	83	0	0	0	0	0	0	0	0	0	0
Clostridiaceae_bacterium_DJF_VR76	0	0	0	0	0	0	0	24	0	0	0	0	0	0	0	0	0	0	0	88	0	0	0	0	0	0	0	0	0	0	0	0	0	0	0	0	0	0	0	0	0	0	0	0	0	0	0	0	0
Bacteroides_plebeius	25	3	0	2	0	0	0	0	0	0	0	22	0	0	0	39	0	0	0	0	72	0	0	0	24	0	22	0	31	0	0	71	88	0	0	0	0	0	21	0	0	0	0	3	0	0	0	25	0
Pediococcus_ethanolidurans	0	0	0	0	0	0	0	0	0	0	0	0	0	0	0	0	0	0	0	0	0	0	0	0	0	0	0	0	0	0	0	0	0	0	0	0	0	0	0	0	0	0	0	0	0	0	0	0	0
Caulobacter_mirabilis	0	0	87	0	0	0	0	0	0	0	0	0	0	0	0	0	0	0	0	0	0	0	0	0	0	0	0	0	0	0	0	0	0	0	0	0	0	0	0	0	0	0	0	0	0	0	0	0	0
Clostridium_sp_cTPY-17	0	87	5	55	0	0	0	0	0	0	0	0	0	0	0	0	0	0	0	0	0	0	0	0	0	0	0	0	0	0	0	0	0	0	0	0	0	0	0	0	0	0	0	0	0	0	0	0	0
Malaciobacter_marinus	0	0	0	0	0	0	0	0	0	0	41	0	0	0	0	20	0	0	0	0	18	0	24	0	9	0	5	18	0	0	0	0	0	0	0	0	0	0	0	0	0	17	32	0	0	0	0	78	0
Bacteroides_sp_oral_clone_BU045	0	0	0	0	0	0	0	0	0	0	0	0	0	0	0	3	0	0	0	0	7	0	0	0	6	0	0	0	0	0	0	0	86	0	0	0	0	0	0	0	0	0	0	0	0	0	0	0	0
Leptotrichia_sp_oral_clone_EI022	0	0	0	0	0	0	0	0	0	0	0	0	0	0	0	41	0	0	0	0	21	0	0	0	36	0	14	0	0	0	0	0	86	0	0	0	0	0	0	0	0	0	0	0	0	0	0	0	0
Gaiella_sp_EBR4-RS1	0	0	0	5	0	86	0	0	0	0	0	0	0	0	0	0	0	0	0	0	0	0	13	0	0	0	0	0	0	0	0	0	0	0	0	0	0	0	0	0	0	0	0	0	0	0	0	0	0
Leptotrichia_hongkongensis	0	0	0	0	0	0	0	0	0	0	0	0	0	0	0	45	0	0	0	0	39	0	0	0	86	0	25	0	0	0	0	56	0	0	0	0	0	0	0	0	0	0	0	0	0	9	0	0	0
Clostridiales_bacterium_oral_taxon_075	0	0	0	0	0	0	0	0	0	0	0	0	0	0	0	48	0	0	0	0	62	0	0	0	85	0	29	0	0	0	0	0	48	0	0	0	0	0	8	0	0	0	0	0	0	0	0	0	0
Lactobacillus_melliventris	0	0	0	0	0	0	0	0	0	0	0	0	0	0	0	0	0	0	0	0	0	0	0	0	0	0	0	0	0	0	0	0	0	0	0	0	85	0	0	0	0	0	0	0	0	0	0	0	0
Lentimicrobium_saccharophilum	0	0	0	0	0	0	0	0	0	0	0	0	0	0	0	37	0	0	0	0	74	0	0	0	31	0	85	0	0	0	0	14	11	0	0	0	0	0	0	0	0	0	0	0	12	0	0	0	0
bacterium_Ellin6075	0	0	0	0	0	0	0	0	0	0	0	0	85	0	0	0	0	0	0	0	0	0	0	0	0	0	0	0	0	0	0	0	0	0	0	0	0	0	0	0	0	0	0	0	0	0	0	0	0
Porphyromonas_asaccharolytica	0	0	0	0	0	0	0	0	0	0	0	0	0	0	0	0	0	0	0	0	0	0	0	0	0	85	0	0	33	0	0	0	0	0	0	0	0	0	0	0	0	0	0	0	0	0	0	0	0
bacterium_ic1311	0	0	0	0	0	0	0	0	0	0	0	0	0	0	0	0	0	0	0	0	0	0	0	0	0	0	0	0	0	0	0	0	0	0	0	0	0	0	0	0	0	0	0	0	85	0	0	0	0
Corynebacterium_glaucum	0	0	0	0	0	0	0	0	0	0	0	0	0	0	0	0	0	0	0	0	0	0	0	0	0	0	0	0	0	0	0	0	0	0	0	0	0	0	0	0	0	0	0	0	0	0	0	0	0
Bacteroides_barnesiae	0	0	0	0	0	5	10	0	7	0	44	25	0	0	0	3	0	0	0	0	0	0	0	0	10	0	4	0	0	0	66	0	0	0	45	11	42	0	0	17	0	0	0	0	13	82	57	0	0
Alistipes_inops	0	4	0	5	0	0	5	9	0	0	0	0	0	81	0	0	0	0	0	51	0	0	13	0	0	0	0	0	0	0	0	0	0	0	0	0	0	0	36	0	0	0	0	0	0	8	0	0	0
Nitrospira_bacterium_SG8_3	0	0	0	0	0	2	0	0	0	0	0	0	0	0	0	0	0	0	0	0	0	0	0	0	0	0	0	0	0	0	0	0	0	0	0	0	0	0	0	0	0	0	0	0	0	0	0	0	0
Corynebacterium_kroppenstedtii	0	0	0	0	0	0	0	0	0	0	0	0	0	0	0	0	0	0	0	0	0	0	0	0	0	0	0	0	0	0	0	9	0	0	0	0	0	0	0	0	0	81	0	0	0	61	0	0	0
Rubrobacterineae_bacterium_BR7-21	0	0	0	0	0	0	0	0	0	0	0	36	0	0	0	0	0	0	0	0	2	0	0	0	0	0	0	0	0	0	0	0	0	0	0	0	0	0	0	0	0	0	0	0	0	0	0	0	0
Slackia_isoflavoniconvertens	0	9	0	0	0	0	0	0	0	0	0	0	0	0	0	0	0	0	0	0	0	0	79	0	0	0	0	0	0	0	0	0	0	0	0	0	0	0	4	0	0	0	0	0	0	0	0	0	0
Globodera_pallida	0	0	0	0	0	0	0	0	0	0	79	0	0	0	0	0	0	0	0	0	0	0	0	0	0	0	0	0	0	0	0	0	0	0	0	0	0	0	0	0	0	0	0	0	0	0	0	0	0
Acidobacteria_bacterium_WX184	0	0	0	0	0	16	0	0	0	0	0	0	0	0	0	0	0	0	0	0	0	0	13	0	0	0	0	0	0	0	0	0	0	0	0	0	79	0	4	0	0	0	0	0	0	0	0	0	0
Lachnoclostridium_phocaeense	0	0	0	0	0	0	0	0	0	0	79	0	0	0	0	0	0	0	0	0	0	0	0	0	6	0	0	0	0	0	0	0	0	0	0	0	0	0	0	0	0	0	0	0	0	0	0	0	0
Prevotella_sp	21	4	7	10	0	0	13	3	0	67	2	0	0	9	0	0	0	0	0	40	12	0	19	4	9	0	8	0	78	0	18	0	0	0	0	0	13	0	16	0	0	0	0	0	0	0	0	0	0
bacterium_YC-LK-LKJ4	0	0	0	0	0	3	0	0	0	0	0	0	0	0	0	0	0	0	0	0	0	0	0	0	0	0	0	0	0	0	0	0	0	0	0	0	78	0	0	8	0	0	0	0	0	0	0	0	0
Lactobacillus_mucosae	0	0	0	0	0	0	0	0	0	0	0	0	0	0	0	0	0	0	0	0	7	0	0	0	0	0	0	0	0	0	0	0	0	0	0	0	0	0	0	0	77	0	0	0	0	0	0	0	0
Bacteroides_gallinaceum	0	2	4	0	0	0	18	77	0	0	0	37	0	0	0	0	0	5	0	0	4	0	0	0	0	0	0	0	0	0	0	0	0	0	0	0	0	0	0	37	0	0	0	0	0	0	0	0	0
Sutterella_stercoricanis	0	12	0	0	0	0	0	0	0	0	0	0	0	26	0	0	0	0	0	0	0	0	68	0	0	0	0	0	0	0	0	0	0	0	0	0	0	0	12	0	0	0	77	0	0	11	0	0	0
Neomegalonema_perideroedes	0	0	0	0	0	77	0	0	0	0	0	0	0	0	0	0	0	0	0	0	0	0	0	0	0	0	0	0	0	0	0	0	0	0	0	0	0	0	0	0	0	0	0	0	0	0	0	0	0
Austwickia_chelonae	8	0	0	0	0	0	0	0	0	0	0	0	5	0	0	0	0	0	0	0	0	0	50	57	0	0	0	7	0	0	0	0	0	0	0	0	0	0	0	9	0	15	76	11	56	5	0	12	12
gamma_proteobacterium_HdN1	0	0	0	0	0	0	0	0	0	0	76	0	0	0	0	0	0	0	0	0	0	0	0	0	0	0	0	0	0	0	0	0	0	0	0	0	0	0	0	0	0	0	0	0	0	0	0	0	0
Finegoldia_sp_S3MVA9	0	0	0	0	0	0	0	0	0	0	0	0	0	0	0	0	0	0	0	76	0	0	0	0	0	0	0	0	0	0	0	0	0	0	0	0	0	0	0	0	0	0	0	0	0	0	0	0	0
Treponema_denticola	0	0	0	0	75	0	0	0	0	0	0	0	0	0	0	0	0	0	0	0	0	0	0	0	0	0	0	0	0	0	0	0	0	0	0	0	0	0	0	0	0	0	0	0	0	0	0	0	0
SAR324_cluster_bacterium_SCGC_AB-629-O05	0	0	0	0	0	0	0	0	0	0	0	0	0	0	0	0	0	0	0	0	25	0	0	0	11	0	13	0	0	0	0	0	0	0	0	0	75	0	0	0	0	0	0	0	0	0	0	0	0
Anaerococcus_octavius	0	0	0	0	0	0	0	0	0	3	0	0	0	0	0	0	0	0	0	0	0	0	0	0	0	0	0	0	0	0	0	0	0	0	75	0	0	0	0	0	0	0	0	0	0	8	0	0	0
Lactobacillus_agilis	0	0	0	18	0	0	0	0	0	0	0	0	0	0	0	0	0	0	0	0	0	0	0	0	5	0	6	0	0	0	0	0	0	0	75	0	0	37	0	0	0	0	4	0	0	0	0	0	0
Bifidobacterium_bifidum	0	13	0	0	0	0	0	75	0	0	0	0	0	0	0	0	0	0	0	0	8	0	0	8	9	0	0	0	0	0	0	34	0	0	0	0	0	0	0	0	0	0	0	0	0	0	0	0	0
Prevotella_genomosp_P8_oral_clone_MB3_P13	0	0	0	0	0	0	0	0	0	0	0	0	0	0	0	27	0	0	0	0	74	0	0	0	59	0	17	0	10	0	0	0	0	0	0	0	0	0	0	0	0	0	0	0	0	0	0	0	0
Bacteroides_sp_Marseille-P3166	0	0	0	0	0	0	0	0	0	0	48	0	0	0	0	6	0	0	0	0	0	0	0	0	12	0	4	0	0	0	0	28	0	0	0	0	0	0	0	0	0	0	0	0	0	0	0	0	0
Hankyongella_aquatica	0	0	0	0	0	0	0	0	0	0	74	0	0	0	0	0	0	0	0	0	0	0	0	0	0	0	0	11	0	0	0	0	0	0	0	0	0	0	0	0	0	0	0	0	0	0	0	0	0
Campylobacter_curvus	0	0	0	0	0	0	0	0	0	0	0	0	0	0	0	0	0	0	0	0	0	0	0	0	0	0	0	0	0	0	0	0	74	0	0	0	0	0	0	0	0	0	0	0	0	0	0	0	0
Deinococcus_wulumuqiensis	0	0	0	0	0	0	0	0	0	0	0	0	0	0	0	0	0	0	0	0	0	0	0	0	0	0	0	0	0	73	0	0	0	0	0	0	0	0	0	0	0	0	0	0	0	0	0	0	0
Paracraurococcus_sp	0	0	0	0	0	0	0	0	0	0	0	0	0	0	0	0	0	0	0	0	0	0	0	0	0	0	0	0	0	0	0	0	0	0	0	0	0	0	0	0	0	0	0	0	0	0	0	0	0
bacterium_enrichment_culture_clone_Anammox_34	0	0	0	0	0	0	0	0	0	0	0	0	0	0	0	0	0	0	0	0	0	0	0	0	0	0	0	0	0	0	19	0	0	0	0	0	0	0	0	0	0	0	0	0	0	72	0	0	0
Sutterella_wadsworthensis	0	0	0	0	0	9	9	72	0	0	0	0	0	0	0	0	0	0	0	0	0	0	0	0	0	0	0	0	0	0	0	0	0	0	0	0	0	0	0	0	0	0	0	0	0	0	0	0	0
Petrimonas_sp_feline_oral_taxon_112	0	0	0	0	0	0	0	0	0	0	42	0	0	0	0	0	0	0	0	0	0	0	0	0	0	0	0	0	0	0	0	0	0	0	0	0	0	0	0	0	0	0	0	0	0	0	0	0	0
Acidobacteria_bacterium_IGE-010	0	0	0	0	0	0	0	0	0	0	0	0	0	0	0	0	0	0	0	0	0	0	0	0	0	0	0	0	0	0	0	0	0	0	0	0	0	0	0	0	0	0	0	0	0	0	0	0	0
Ectothiorhodospira_sp_enrichment_culture	0	0	0	0	0	0	0	0	0	0	0	0	0	71	0	0	0	0	0	0	0	0	0	0	0	0	0	0	0	0	0	0	0	0	0	0	0	0	0	0	0	0	0	0	0	0	0	0	0
Marinospirillum_minutulum	0	0	0	0	0	0	0	0	0	0	0	0	0	0	0	0	0	0	0	0	0	0	0	0	0	0	0	0	0	0	0	0	0	0	24	0	0	12	0	0	0	0	0	0	71	0	0	0	0
Prevotella_buccae	0	0	0	0	0	0	0	0	0	0	0	0	0	0	0	35	0	24	0	0	16	0	0	0	71	0	24	0	0	0	0	0	0	0	0	0	0	0	0	0	0	0	0	0	0	0	0	0	0
Rhizobiales_bacterium	0	0	0	0	0	0	0	0	0	0	0	0	0	0	0	0	0	0	0	0	0	0	0	0	0	0	0	0	0	0	0	0	0	0	0	0	71	0	0	0	0	0	0	0	0	0	0	0	0
bacterium_WH5-6	0	0	0	0	0	0	0	0	0	0	0	0	0	0	0	0	0	0	0	0	0	0	0	0	0	0	0	0	0	0	0	0	0	0	0	0	0	0	0	0	0	0	0	0	0	0	0	0	0
Lachnospiraceae_bacterium_10-1	0	0	7	57	0	18	0	62	0	0	0	70	0	0	0	0	0	0	0	0	0	0	0	0	0	0	0	0	0	0	0	0	0	0	0	0	0	0	0	0	0	0	0	0	0	0	0	0	0
Dyadobacter_sp	0	0	0	0	0	0	0	0	0	0	0	0	0	0	0	26	0	0	0	0	70	0	0	0	10	0	13	0	0	0	0	0	0	0	0	0	0	0	0	0	0	0	0	0	0	0	0	0	0
bacterium_enrichment_culture_clone_33(2013)	0	0	0	8	0	0	0	0	0	20	0	0	0	0	0	0	0	0	0	0	0	0	0	0	0	0	0	0	0	0	0	0	0	0	0	0	0	0	0	8	0	0	0	0	0	0	0	0	0
Lachnospiraceae_bacterium_DW59	0	0	0	0	0	0	0	0	0	69	0	54	0	0	0	0	0	0	0	0	0	0	0	0	0	0	0	0	0	0	0	0	0	0	0	0	0	0	0	0	0	0	0	0	0	0	0	0	0
bacterium_enrichment_culture_clone_heteroA71_4W	0	0	0	0	0	0	0	0	0	0	0	0	0	0	0	49	0	0	0	0	69	0	0	0	19	0	0	0	0	0	0	0	0	0	0	0	0	0	0	0	0	0	0	0	0	0	0	0	0
Aquamicrobium_defluvii	0	0	0	0	0	0	0	0	0	0	0	0	0	0	0	69	0	0	0	0	68	0	0	0	52	0	13	0	5	0	0	22	0	0	0	0	0	0	0	0	0	0	0	0	0	0	0	0	0
Flavobacterium_sp_enrichment_culture_clone_SA_NR2_1	0	0	0	0	0	0	0	0	0	0	0	0	0	0	0	4	0	0	0	0	50	0	0	0	22	0	11	0	0	0	0	57	0	0	0	0	0	0	0	0	0	0	0	0	0	0	0	0	0
Eubacterium_coprostanoligenes	0	19	0	0	0	0	0	68	0	35	0	25	0	0	0	0	0	0	0	0	0	0	0	0	0	0	0	0	0	0	0	0	0	0	0	0	0	0	0	0	0	0	0	0	0	0	0	0	0
uncultivated_soil_bacterium_clone_S023	0	0	0	0	0	0	0	0	0	0	0	0	0	0	0	0	0	0	0	0	0	0	0	0	0	0	0	0	0	0	0	0	0	0	0	0	0	0	54	0	0	0	0	0	0	0	0	0	0
Chlamydia_trachomatis_	0	0	0	0	0	0	0	0	0	0	0	0	0	0	0	0	0	0	0	0	0	0	0	0	0	0	0	0	0	0	0	0	0	0	0	0	0	0	0	0	0	0	0	67	0	0	0	0	0
Peptoniphilus_catoniae	0	0	0	0	0	0	0	0	67	0	0	0	0	0	0	0	0	0	0	0	0	0	0	0	0	0	0	0	0	0	0	0	0	0	0	0	0	0	0	0	0	0	0	0	0	0	0	0	0
Bacteroidales_bacterium_KA00251	0	0	0	0	0	0	0	0	0	0	0	0	0	0	0	0	0	0	0	0	0	0	0	0	0	0	0	0	0	0	0	0	0	0	0	0	0	0	0	0	0	0	0	0	0	0	0	0	0
Murdochiella_asaccharolytica	0	0	0	0	0	0	0	0	3	0	0	0	0	0	0	0	0	0	0	0	0	0	0	0	0	0	0	0	0	0	0	0	0	0	0	0	0	0	0	0	0	0	0	0	0	0	0	0	0
Deinococcus_murrayi	0	0	0	0	0	0	0	0	0	0	0	0	0	0	0	0	0	0	0	0	0	0	0	0	0	0	0	0	0	0	0	0	0	0	0	0	0	0	0	0	0	0	0	0	0	66	0	0	0
Clostridium_amylolyticum	0	0	0	0	0	0	0	0	0	0	0	19	0	65	0	0	0	0	0	0	0	45	11	0	0	0	0	0	0	0	0	0	0	0	0	0	0	0	0	0	0	0	0	0	0	0	0	0	0
Methanobrevibacter_smithii	0	0	0	3	0	0	0	0	0	0	0	0	0	0	0	0	0	0	0	0	0	0	0	0	0	0	0	0	0	0	0	0	0	0	0	0	0	0	51	0	0	0	0	0	0	0	0	0	0
Prevotella_bryantii	0	0	0	0	0	0	0	0	0	0	0	0	0	0	0	0	0	0	0	0	0	0	0	0	0	0	0	0	0	0	0	0	0	0	0	0	0	0	0	11	0	0	0	0	64	0	0	0	0
Bacteroides_coprophilus	0	0	0	0	0	0	0	0	0	0	0	0	0	0	0	0	0	0	0	0	0	0	0	0	0	0	10	0	0	0	0	0	0	0	0	0	0	0	0	0	0	0	0	0	64	0	0	0	0
Methylophaga_sp_RS-MM3	0	0	0	0	0	0	0	0	0	0	0	0	0	0	0	0	0	0	0	0	0	0	0	0	0	0	0	0	8	0	0	0	0	0	0	0	64	0	0	0	0	0	0	0	0	0	0	0	0
Weissella_viridescens	0	0	0	0	0	0	0	0	0	0	0	0	0	0	0	0	0	0	0	0	12	0	0	0	0	0	0	0	0	0	0	0	0	0	0	0	0	0	0	0	0	0	0	0	0	0	0	0	64
Prevotella_sp_	0	0	0	0	0	0	0	0	0	0	0	0	0	0	0	0	0	0	0	0	4	0	0	0	0	0	0	0	0	0	0	64	0	0	0	0	0	0	0	0	0	0	0	0	0	0	0	0	0
Alistipes_shahii	0	0	0	0	0	0	0	0	0	0	0	0	0	0	0	0	0	0	0	0	0	0	0	0	0	0	0	0	0	0	0	0	0	0	0	0	0	0	0	0	0	0	0	0	0	0	0	0	0
TM7_phylum_sp_oral_clone_CW040	0	0	0	0	0	0	0	0	0	0	0	0	0	0	0	0	0	0	0	0	42	0	0	0	39	0	0	0	0	0	0	0	62	0	0	0	0	0	0	0	0	0	0	0	0	0	0	0	0
Prevotella_sp_oral_taxon_G60	0	0	0	0	0	0	0	0	0	0	0	0	0	0	0	6	0	0	0	0	62	0	0	0	16	0	0	0	0	0	0	0	0	0	0	0	0	0	0	0	0	0	0	0	0	0	0	0	0
Frischella_perrara	0	0	0	0	0	0	0	0	0	0	0	0	0	0	0	0	0	0	0	0	0	0	0	0	0	0	0	0	62	0	0	0	0	0	0	0	3	0	0	0	0	0	0	0	7	12	0	0	0
bacterium	0	0	0	0	0	0	0	0	0	0	0	0	0	0	0	0	0	0	0	0	0	0	0	0	0	0	0	0	0	0	0	0	0	0	0	0	61	0	0	0	0	0	0	0	0	0	0	0	0
Ruminococcaceae_bacterium_GD6	0	61	0	4	0	0	33	44	0	0	0	0	0	0	0	0	0	0	0	0	0	0	0	0	0	0	0	0	0	0	0	0	0	0	0	0	0	0	0	0	0	0	0	0	0	0	0	0	0
Vulgatibacter_incomptus	0	0	0	0	0	0	0	0	0	0	0	0	0	0	0	0	0	0	0	0	0	0	0	0	0	0	0	0	0	0	0	0	0	0	0	0	0	0	0	0	0	0	0	0	32	0	60	0	0
Alcaligenes_sp	0	0	0	0	0	0	0	0	0	0	0	0	0	0	0	38	0	0	0	0	60	0	0	0	54	0	28	0	0	0	0	0	0	0	0	0	0	0	0	0	0	0	0	0	0	0	0	0	0
Solimonas_sp_CDMK	0	0	0	0	0	0	0	0	0	0	0	0	0	0	0	0	0	0	0	0	0	0	0	0	0	0	0	0	0	0	0	0	0	0	0	0	0	0	0	0	0	0	0	0	0	0	0	0	0
Clostridiales_bacterium_FK041	0	0	0	0	0	0	0	0	0	0	0	0	0	0	0	0	0	0	0	0	0	0	0	0	0	0	0	0	0	0	0	0	0	0	0	0	0	0	0	0	0	0	0	0	0	0	0	0	0
Roseburia_inulinivorans	0	0	0	0	0	17	11	39	0	0	0	0	0	0	0	0	0	0	0	0	0	0	0	0	0	0	0	0	0	0	0	32	0	0	0	0	25	0	0	0	0	0	0	0	0	0	0	0	0
Oscillatoriales_cyanobacterium_HF1	0	0	0	0	0	0	0	0	0	0	0	0	0	0	0	0	0	0	0	0	0	0	0	0	0	0	0	0	0	0	0	0	0	0	0	0	0	0	0	0	0	0	0	0	0	0	0	0	0
Sporosarcina_sp_AB_64	0	0	58	15	0	9	0	0	0	0	0	0	0	0	0	0	0	0	0	0	0	0	0	0	0	0	8	0	0	0	0	0	0	0	0	0	55	0	49	0	0	0	0	0	0	0	0	0	0
Zavarzinia_compransoris	0	0	0	0	0	0	0	0	0	0	0	0	0	0	0	58	0	0	0	0	48	0	0	0	41	0	17	0	0	0	0	0	0	0	0	0	0	0	0	0	0	0	0	0	0	0	0	0	0
Gambierdiscus_polynesiensis	0	0	0	0	0	0	0	0	0	0	0	0	0	0	0	9	0	0	0	0	28	0	0	0	57	0	34	0	2	0	0	0	11	0	0	0	0	0	0	0	0	0	0	0	0	0	0	0	0
myxobacterium_AT3-03	0	0	0	0	0	0	0	0	0	0	0	0	0	57	0	0	0	0	0	0	0	0	0	0	0	0	0	0	0	0	0	0	0	0	0	0	0	0	31	0	0	0	0	0	0	0	0	0	0
Prevotella_stercorea	0	0	0	0	0	0	0	0	0	0	56	0	0	0	2	0	0	0	0	0	0	0	0	0	0	0	0	0	0	0	0	0	0	0	0	0	0	0	0	0	0	0	0	0	0	0	5	0	0
Acidobacteria_bacterium_RBG_16_70_10	0	0	0	0	0	11	0	0	0	0	0	0	0	0	0	0	0	0	0	0	0	0	0	0	0	0	0	0	0	0	0	0	0	0	0	0	0	0	56	0	0	0	0	0	0	0	0	0	0
Singulisphaera_sp_WX23	0	0	0	0	0	27	0	0	0	0	0	0	0	0	0	0	0	0	0	0	0	0	0	0	0	0	0	0	0	0	0	0	0	0	0	0	56	0	0	0	0	0	0	0	0	0	0	0	0
Lachnospiraceae_bacterium_COE1	0	48	12	0	0	22	0	55	0	6	0	0	0	0	0	5	0	0	0	48	0	0	0	0	0	0	0	0	0	0	0	0	0	0	0	0	0	0	0	9	0	0	0	0	0	0	0	0	0
Collinsella_sp_MS5	0	0	0	0	0	0	0	0	0	0	0	0	0	0	0	0	0	0	0	0	0	0	0	0	0	0	0	0	0	0	0	0	0	0	0	0	0	0	0	0	0	0	0	0	0	0	0	0	0
Paludisphaera_borealis	0	0	0	0	0	0	0	0	0	0	0	0	0	0	0	0	0	0	0	0	0	0	0	0	0	0	0	0	0	0	0	0	0	0	0	0	0	0	0	0	0	0	0	54	0	0	0	0	0
Streptococcus_hyointestinalis	0	0	0	0	0	0	0	0	0	0	0	0	0	0	0	0	0	0	0	0	0	0	0	0	0	0	0	0	0	0	0	0	0	0	0	0	0	0	54	0	0	0	34	0	0	0	9	0	0
Ameyamaea_chiangmaiensis	0	0	0	0	0	0	0	0	0	0	0	0	0	0	0	0	0	0	0	0	0	0	0	0	0	0	0	0	0	0	54	0	0	0	0	0	0	0	0	0	0	0	0	0	0	0	0	0	0
Clostridium_sp_CL-2	0	0	0	0	0	0	0	0	0	0	0	0	0	0	0	0	0	0	0	0	0	0	0	0	0	0	0	0	0	0	0	0	0	0	0	0	0	0	0	0	0	0	0	0	0	0	0	0	0
uncultivated_soil_bacterium_clone_C028	0	0	0	0	0	18	0	0	0	0	53	0	0	0	0	0	0	0	0	0	0	0	0	0	0	0	0	0	0	0	0	0	0	0	0	0	0	0	0	0	0	0	0	0	0	0	0	0	0
Peptoniphilus_koenoeneniae	0	0	0	0	52	0	0	0	0	0	0	0	0	0	0	0	0	0	0	0	0	0	0	0	0	0	0	0	0	4	0	0	0	0	0	0	0	0	0	0	0	0	0	0	0	0	0	0	0
Rhodocytophaga_aerolata	0	0	0	0	0	0	0	0	0	0	0	0	0	0	0	0	0	43	0	52	0	0	0	5	0	0	0	0	0	0	0	0	0	0	0	0	0	0	0	0	0	0	0	0	0	0	0	0	0
Steroidobacter_sp_WWH78	0	0	0	0	0	9	0	0	0	0	0	0	0	0	0	0	0	0	0	0	0	0	39	8	0	0	0	0	0	0	0	0	0	0	0	0	0	0	24	0	0	0	0	0	0	0	0	0	0
Eubacterium_sp_oral_clone_GI038	0	0	0	0	0	0	0	0	0	0	0	0	0	0	0	0	0	0	0	0	0	0	0	0	0	0	0	0	51	0	0	0	0	0	0	0	0	0	0	0	0	0	0	0	0	0	0	0	0
Hymenobacter_cavernae	0	0	0	0	0	0	0	0	0	0	0	0	0	0	0	0	0	0	0	0	0	0	0	0	0	0	0	0	0	0	0	0	0	0	0	0	0	0	0	0	0	0	0	0	0	0	0	0	0
Anaerostipes_butyraticus	0	0	0	0	0	0	0	0	0	0	0	0	0	0	0	0	0	0	0	0	0	0	0	0	0	0	0	0	0	0	0	0	0	0	51	0	0	0	0	0	0	0	0	0	0	0	0	0	0
Anaerococcus_nagyae	0	0	0	0	0	0	0	0	0	0	0	0	0	0	0	0	0	0	0	0	0	0	0	0	0	0	0	0	0	0	0	0	0	0	50	0	0	0	0	0	0	0	0	0	0	10	0	0	0
Pontibacter_sp_LX8	0	0	0	0	0	0	0	0	0	0	0	0	0	0	0	0	0	0	0	0	0	0	0	0	0	0	0	0	0	0	0	0	0	0	0	0	50	0	0	0	0	0	0	0	0	0	0	0	0
bacterium_Ellin6537	0	0	0	0	0	0	0	0	0	0	0	0	0	0	0	0	0	0	0	0	0	0	0	0	0	0	0	0	0	0	0	0	0	0	0	0	0	0	0	0	0	0	0	0	0	0	0	49	0
Olsenella_congonensis	0	0	0	0	0	0	0	0	0	49	0	0	0	0	0	0	0	0	0	0	0	0	0	0	0	0	0	0	0	0	0	0	0	0	0	0	0	0	0	0	0	0	0	0	0	0	0	0	0
bacterium_YC-ZSS-LKJ159	0	0	0	0	0	0	0	0	0	0	0	0	0	0	0	0	0	0	0	0	0	0	0	0	0	0	0	0	0	0	0	0	0	0	0	0	0	0	0	0	0	49	0	0	0	0	0	0	0
Sphingobacterium_thermophilum	0	0	0	0	0	0	0	0	0	0	0	0	0	0	49	0	0	0	0	0	0	0	0	0	0	0	0	0	0	0	0	0	0	0	0	0	0	0	0	0	0	0	0	0	0	0	0	0	0
Prevotella_saccharolytica	0	0	0	0	0	0	0	0	0	0	0	0	0	0	0	31	0	0	0	0	8	0	0	0	48	0	21	0	0	0	0	37	0	0	0	0	0	0	0	0	0	0	0	0	0	0	0	0	0
Acholeplasma_parvum	0	0	0	0	0	0	0	0	0	0	0	0	0	0	0	0	0	0	0	0	0	0	0	0	0	0	0	0	0	0	0	0	0	0	0	0	48	0	0	0	0	0	0	0	0	0	0	0	0
bacterium_enrichment_culture_clone_KWE55-24	0	0	0	0	0	0	0	0	0	0	0	0	0	0	0	0	0	0	0	0	0	0	0	0	0	0	0	0	0	0	0	0	0	0	0	0	0	0	0	0	0	0	0	0	0	0	0	0	0
rumen_bacterium_R-9	0	0	0	0	0	0	0	0	0	0	0	0	0	0	0	0	0	0	0	47	0	0	0	0	0	0	0	0	0	0	0	0	0	0	0	0	0	0	0	0	0	0	0	0	0	0	0	0	0
Verrucomicrobia_bacterium_LX191	0	0	0	0	0	0	0	0	0	0	0	0	0	0	0	0	0	0	0	0	0	0	0	0	0	0	0	0	0	0	0	0	0	0	0	0	0	0	30	0	0	0	0	0	0	0	0	0	0
Oscillibacter_sp_PEA192	0	3	0	0	0	0	0	0	0	0	0	0	0	0	0	0	0	0	47	0	0	0	0	0	0	0	0	0	0	0	0	0	0	0	0	0	0	0	0	0	0	0	0	0	0	15	21	0	0
Bacteroides_salanitronis	0	0	0	0	0	0	46	0	0	0	0	0	0	0	0	0	0	0	0	0	5	0	0	0	10	0	0	0	0	0	3	0	0	0	0	0	0	0	0	0	0	0	0	0	0	0	0	0	0
Asticcacaulis_sp_p51(2011)	0	0	0	0	0	0	0	0	0	0	0	0	0	0	0	0	0	0	0	0	0	0	0	0	0	0	0	0	0	0	0	0	0	0	0	0	0	0	0	0	0	0	0	0	0	0	0	0	46
Nitrospira_sp	0	0	0	0	0	0	0	0	0	0	0	0	0	0	0	0	0	0	0	0	0	0	0	0	0	0	0	0	0	0	0	0	0	0	0	0	46	0	0	0	0	0	0	0	0	0	0	0	0
Massiliomicrobiota_timonensis	0	0	0	0	0	0	0	0	0	0	0	0	0	0	0	0	0	0	0	0	0	0	0	0	0	0	0	0	0	0	0	0	0	0	0	0	0	0	0	0	0	0	46	0	7	0	19	0	0
Devosia_honganensis	0	0	0	0	0	0	0	0	0	0	0	0	0	0	0	0	0	0	0	0	0	0	0	0	0	0	0	0	0	0	0	0	0	0	0	0	0	0	0	0	0	0	0	0	0	45	5	0	0
Arenimonas_daechungensis	0	0	0	0	0	0	0	0	0	0	0	0	0	0	0	0	0	0	0	0	0	0	0	0	0	0	0	0	0	0	0	0	0	0	0	0	0	0	0	0	0	0	0	0	0	0	18	0	0
Clostridiaceae_bacterium_GM1	0	0	0	0	0	0	0	0	0	0	0	0	0	0	0	0	0	0	0	0	10	0	0	0	0	0	0	0	0	0	0	0	0	0	0	0	0	0	0	0	0	0	0	0	0	0	0	0	0
Saccharomonospora_viridis	0	0	0	0	0	0	0	0	0	0	0	0	0	0	0	0	0	0	0	0	0	5	22	0	0	0	0	15	0	0	0	0	0	0	0	0	0	0	0	0	0	0	0	0	0	0	0	0	0
Leptotrichia_sp_oral_clone_EI013	0	0	0	0	0	0	0	0	0	0	0	0	0	0	0	0	0	0	0	0	0	0	0	31	0	0	0	44	0	0	0	0	0	0	0	0	0	0	0	0	0	0	0	0	0	0	0	0	0
rumen_bacterium_YS2	0	0	0	0	0	0	0	0	0	0	0	0	0	0	0	0	0	0	0	0	0	0	0	0	0	0	0	0	0	0	0	0	0	0	0	0	0	0	0	0	0	0	0	0	44	0	0	0	0
Acidobacteria_bacterium_enrichment_culture_clone_CV-04	0	0	0	0	0	0	0	0	0	0	0	0	0	0	0	0	0	0	0	44	0	0	0	0	0	0	0	0	0	0	0	0	0	0	0	0	0	0	11	0	0	0	0	0	0	0	0	0	0
Clostridiales_bacterium_oral_clone_MCE3_9	0	0	0	0	0	0	0	0	44	0	0	0	0	0	0	0	0	0	0	0	0	0	0	0	0	0	0	0	0	0	0	0	0	0	0	0	0	0	0	0	0	0	0	0	0	0	0	0	0
Bdellovibrionales_bacterium_GWC1_52_8	0	0	0	0	0	0	0	0	0	0	0	0	0	0	0	0	0	0	0	0	0	0	0	0	0	0	0	0	0	0	0	0	0	0	0	0	44	0	0	0	0	0	0	0	0	0	0	0	0
Solirubrobacterales_bacterium	0	0	0	0	0	0	0	0	0	0	0	0	0	0	0	0	0	0	0	0	0	0	0	0	0	0	0	0	0	0	0	0	44	0	0	0	0	0	0	0	0	0	0	0	0	0	0	0	0
bacterium_Ellin6519	0	0	0	0	0	44	0	0	0	0	0	0	0	0	0	0	0	0	0	0	0	0	0	0	0	0	0	0	0	0	0	0	0	0	0	0	0	0	0	0	0	0	0	0	0	0	0	0	0
TM7_phylum_sp_oral_clone_FR058	0	0	0	0	0	0	0	0	0	0	0	0	0	0	0	0	0	0	44	0	3	0	0	0	0	0	0	0	0	0	0	0	0	0	0	0	0	0	4	0	0	0	0	0	0	0	0	0	0
Megasphaera_micronuciformis	0	0	0	0	0	0	0	0	0	0	0	0	0	0	0	4	0	0	0	0	33	0	0	0	42	0	15	0	43	0	0	0	0	0	0	0	0	0	0	0	0	0	0	0	0	0	0	0	0
Sutterellaceae_bacterium_Marseille-P2968	0	7	0	0	0	4	0	0	0	0	0	0	0	0	0	0	0	0	0	43	6	0	0	0	0	0	0	0	0	0	0	0	0	0	0	0	0	0	0	0	0	0	0	0	0	0	0	0	0
Flavobacterium_sp_B202	0	0	0	0	0	0	0	0	0	0	0	0	0	0	0	0	0	0	0	0	0	0	0	0	0	0	0	0	0	0	0	0	0	0	0	0	0	0	0	0	0	0	0	0	0	0	0	0	0
Flavisolibacter_ginsengisoli	0	0	0	0	0	0	0	0	0	0	0	0	0	0	0	0	0	0	0	0	0	0	0	0	0	0	0	0	0	0	0	0	0	0	0	0	43	0	0	0	0	0	0	0	0	0	0	0	0
Helicobacter_pullorum	0	0	0	0	0	0	0	9	0	0	0	0	0	0	0	0	0	0	0	0	0	0	0	0	0	0	0	0	0	0	0	0	0	0	43	0	0	0	0	0	0	0	0	0	0	0	0	0	0
[Clostridium]_scindens	0	0	0	0	0	0	0	0	0	0	0	0	0	0	0	0	0	0	0	0	0	0	0	42	6	0	0	0	0	0	0	0	0	0	0	0	0	0	0	0	0	0	17	0	0	0	0	0	0
Rikenella_sp_Marseille-P3215	0	0	0	8	0	0	0	42	0	0	22	0	0	0	0	0	0	0	0	0	0	0	0	0	0	0	0	0	0	0	0	0	0	0	0	0	0	0	0	0	0	0	0	0	0	0	0	0	0
Psammodictyon_panduriforme	0	0	0	0	0	0	0	0	0	0	0	0	0	0	0	0	0	0	0	0	0	0	0	0	0	0	0	0	0	0	0	0	0	0	0	0	0	0	0	0	0	0	0	0	0	0	0	0	0
Leptotrichia_sp_oral_taxon_212	0	0	0	0	0	0	0	0	0	0	0	0	0	0	0	15	0	0	0	0	20	0	0	0	41	0	0	0	0	0	0	0	0	0	0	0	0	0	0	0	0	0	0	0	0	0	0	0	0
Clostridiales_bacterium_Firm_14	0	0	0	0	0	0	0	0	0	0	0	0	0	0	0	0	0	0	0	0	0	0	0	0	0	0	0	0	0	0	0	0	0	0	0	0	0	0	0	0	0	0	0	0	0	0	0	0	0
Haoranjiania_flava	0	0	0	0	0	0	0	0	0	0	0	0	0	0	9	0	0	0	0	0	0	41	0	0	0	0	0	0	0	0	0	0	0	0	0	0	0	0	0	0	0	0	0	0	0	0	0	0	0
Deltaproteobacteria_bacterium_RIFCSPLOWO2_12_FULL_44_12	0	0	0	0	0	0	0	0	0	0	0	0	40	0	0	0	0	0	0	0	0	0	0	0	0	0	0	0	0	0	0	0	0	0	0	0	0	0	0	0	0	0	0	0	0	0	0	0	0
Mogibacterium_sp_Marseille-P3115	0	0	0	0	0	0	0	0	0	0	0	0	0	0	0	0	0	0	0	0	0	0	0	0	0	0	0	0	0	0	0	0	0	0	0	0	0	0	0	0	0	0	0	0	0	0	0	0	0
Eubacterium_sp_Marseille-P3202	0	0	0	0	0	0	0	0	0	0	0	0	0	0	0	0	0	0	0	0	0	0	0	0	0	0	7	0	0	0	0	0	0	0	0	0	0	0	0	0	5	0	0	0	0	0	0	0	0
Methanosarcina_sp_RPS13	0	0	0	6	0	0	0	0	0	0	0	0	0	0	0	0	0	0	0	0	0	0	0	0	40	0	0	0	0	0	0	0	0	0	0	0	0	0	0	0	0	0	0	0	0	0	0	0	0
Actinomyces_graevenitzii	0	0	0	0	0	0	0	0	0	0	0	0	0	0	0	0	0	0	0	0	0	0	0	0	0	0	0	0	0	0	0	0	0	0	0	0	0	0	0	0	0	0	0	0	0	0	40	0	0
Gemmatimonadetes_bacterium_SCN_70-22	0	0	0	0	0	0	0	0	0	0	0	0	0	0	0	0	0	0	0	0	0	0	0	0	0	0	0	0	0	0	0	0	0	0	0	0	0	0	0	0	0	0	0	0	0	0	0	0	0
uncultivated_soil_bacterium_clone_C019	0	0	0	0	0	0	0	0	0	0	0	0	0	0	0	0	0	0	0	0	0	0	0	0	0	0	0	0	0	0	0	0	0	0	0	0	0	0	0	0	0	0	39	0	0	0	0	0	0
Rothia_aeria	0	0	2	0	0	0	0	0	0	0	0	0	0	39	0	0	0	0	0	0	0	0	0	0	0	0	0	0	0	0	0	0	0	0	0	0	0	0	0	0	0	0	0	0	0	0	0	0	0
Idiomarina_sp	0	0	0	0	0	0	0	0	0	0	0	0	0	0	0	0	0	0	0	0	0	0	0	0	0	0	0	0	0	0	0	0	0	0	0	0	0	0	0	0	0	0	0	19	0	0	0	0	39
Saprospira_sp_PdY3	0	0	0	0	0	0	0	0	0	0	0	0	0	0	0	0	0	0	0	0	0	0	0	0	0	0	0	0	0	0	0	0	0	0	0	0	0	0	0	0	0	0	0	39	0	0	0	0	0
Sulfurospirillum_cavolei	0	0	0	0	0	0	0	0	0	0	0	0	0	0	0	0	0	0	0	0	0	0	0	0	0	0	0	0	0	0	0	0	0	0	0	0	0	0	0	0	0	0	0	0	0	0	0	0	0
Porphyromonas_sp_oral_clone_P4GB_100_P2	0	0	0	0	0	0	0	0	0	0	0	0	0	0	0	7	0	0	0	0	38	0	0	0	0	0	0	0	0	0	0	0	0	0	0	0	0	0	0	0	0	0	0	0	0	0	0	0	0
Anaerococcus_rubeinfantis	0	0	0	0	0	0	0	0	0	0	0	0	0	0	0	0	0	0	0	0	0	0	0	0	0	0	0	0	0	0	0	0	0	0	0	0	0	0	0	0	0	0	0	0	0	38	0	0	0
Parasutterella_secunda	0	0	0	0	0	0	0	0	0	0	0	0	0	0	0	0	0	0	0	0	0	0	0	0	0	0	0	0	0	0	0	0	0	0	0	0	0	0	0	0	0	0	0	0	0	0	0	0	0
Ruminococcus_sp_YE281	0	0	0	0	0	0	0	0	0	0	0	0	0	0	0	0	0	0	0	0	0	0	0	0	0	0	0	0	0	0	0	0	0	0	0	0	0	0	27	0	0	0	0	0	0	0	0	0	0
saltmarsh_clone_LCP-26	0	0	0	0	0	0	0	0	0	0	0	0	0	0	0	0	0	0	0	0	0	0	0	38	0	0	0	0	0	0	0	0	0	0	0	0	0	0	0	0	0	0	0	0	0	0	0	0	0
bacterium_Ellin6089	0	0	0	38	0	0	0	0	0	0	0	0	0	0	0	0	0	0	0	0	0	0	0	0	0	0	0	0	0	0	0	0	0	0	0	0	0	0	0	0	0	0	0	0	0	0	0	0	0
Faecalitalea_cylindroides	0	0	0	0	0	0	0	0	0	0	0	0	0	0	0	6	0	0	0	0	0	0	0	0	0	0	0	0	0	0	0	0	0	0	0	0	0	0	0	37	0	0	0	0	0	0	0	0	0
[Eubacterium]_infirmum	0	0	0	0	0	0	0	0	0	0	0	0	0	0	0	8	0	0	0	0	21	0	0	0	3	0	0	0	0	0	0	0	0	0	0	0	0	0	0	0	0	0	0	0	0	0	0	0	0
Bacteroidaceae_bacterium_SV452	0	0	0	0	0	0	0	0	0	0	0	0	0	0	0	0	0	0	0	0	0	0	0	0	0	0	0	0	0	0	0	0	0	0	0	0	0	0	0	0	0	0	0	0	0	0	0	0	0
Phalacroma_mitra	0	0	0	0	0	0	0	0	0	0	0	0	0	36	0	0	0	0	0	0	0	0	0	0	0	0	0	0	0	0	0	0	0	0	0	0	0	0	0	0	0	0	0	0	0	0	0	0	0
Sphingomonas_daechungensis	0	0	0	5	0	10	0	0	0	0	0	0	0	0	0	0	0	0	0	0	0	0	30	0	2	0	0	0	0	0	0	0	0	0	0	0	36	0	0	0	0	0	0	0	0	0	0	0	0
Synechococcus_sp_MBIC10089	0	0	0	0	0	0	0	0	0	0	0	8	36	0	0	0	0	0	0	0	0	0	0	0	0	0	0	0	0	0	0	0	0	0	0	0	0	0	0	0	0	0	0	0	0	0	0	0	0
Mogibacterium_timidum	0	0	0	0	0	0	0	0	0	0	0	0	0	0	0	15	0	0	0	0	13	0	0	0	36	0	10	0	0	0	0	0	0	0	0	0	0	0	0	0	0	0	0	0	0	0	0	0	0
Lactobacillus_helveticus	0	0	0	0	0	0	0	0	0	0	0	0	0	0	0	0	0	0	0	0	0	0	0	0	0	0	0	0	0	0	0	0	0	0	0	0	0	0	0	0	0	0	0	0	0	36	0	0	0
Colubraria_reticulata	0	2	0	0	0	0	0	0	0	0	0	0	0	0	0	0	0	0	0	0	0	0	0	0	0	0	0	0	0	0	0	0	0	0	0	0	0	0	0	0	0	0	0	0	0	0	0	0	0
Prevotella_ruminicola	0	0	0	0	0	0	0	7	0	0	0	0	0	0	0	0	0	0	0	0	0	0	0	0	0	0	0	0	0	0	0	0	0	0	0	0	0	0	0	8	0	0	0	0	0	0	0	0	0
Solitalea_canadensis	0	0	0	0	0	0	0	0	0	0	0	0	0	0	0	0	0	0	0	0	8	0	0	0	0	0	0	0	0	0	0	0	0	0	0	0	0	0	0	0	0	0	0	0	0	0	0	0	0
Lachnospiraceae_bacterium_GAM79	0	0	0	0	0	4	0	0	0	0	0	0	10	0	0	13	0	0	0	0	17	0	0	0	15	0	0	0	0	0	0	0	0	0	0	0	0	0	13	0	0	0	0	0	0	0	30	0	0
Gordonibacter_sp_Marseille-P4307	0	0	0	0	35	0	0	0	0	0	0	0	0	0	0	0	0	0	0	0	0	0	0	0	0	5	0	0	0	0	0	0	0	0	0	0	0	0	0	0	0	0	0	0	0	0	0	0	0
Myxococcales_bacterium_enrichment_culture_clone_11380	0	0	0	0	0	0	0	0	0	0	0	0	0	0	0	0	0	0	0	35	0	0	0	17	0	0	0	0	0	0	0	0	0	0	0	0	0	0	29	0	0	0	0	0	0	0	0	0	0
Rhizobiales_bacterium_GAS113	0	0	0	0	0	0	0	18	0	0	0	0	0	0	0	0	0	0	0	7	0	0	0	35	0	0	0	0	0	0	0	0	0	0	0	0	0	0	4	0	0	0	0	0	0	0	0	0	0
bacterium_enrichment_culture_clone_Anammox_13	0	0	0	0	0	0	0	0	0	0	0	0	0	0	0	0	0	0	0	0	0	0	0	0	0	0	0	0	0	0	0	0	0	0	0	0	34	0	35	0	0	0	0	0	0	0	0	0	0
Ruficoccus_amylovorans	0	0	0	0	0	0	0	0	0	0	0	0	0	0	0	4	0	0	0	0	34	0	0	0	7	0	5	0	0	0	0	0	0	0	0	0	0	0	0	0	0	0	0	0	0	0	0	0	0
bacterium_enrichment_culture_clone_B97(2011)	0	0	0	0	0	0	0	0	0	0	0	0	0	0	0	0	0	0	0	0	0	0	0	0	0	0	0	0	0	0	0	0	0	0	0	0	0	0	27	0	0	0	0	0	0	0	0	0	0
Olsenella_sp_GAM18	0	0	0	0	0	0	0	0	0	0	0	0	0	0	0	0	0	0	0	0	0	0	0	0	0	0	0	0	0	0	0	0	0	0	0	0	0	0	0	0	0	0	0	0	0	0	0	0	0
Peptococcaceae_bacterium_BRH_c4b	0	0	0	0	0	0	0	0	0	0	0	0	0	0	0	0	0	0	0	0	0	0	0	0	0	0	0	0	0	0	0	0	0	0	0	0	0	0	0	0	0	0	0	0	0	0	0	0	0
Azospirillum_sp_47_25	0	0	0	0	0	0	0	0	0	0	0	0	0	34	0	21	0	0	0	0	15	0	0	0	0	0	0	0	0	0	0	0	0	0	0	0	0	0	0	0	0	0	0	0	0	0	0	0	0
Mycoplasma_spermatophilum	0	0	0	0	34	0	0	0	0	0	0	0	0	0	0	0	0	0	0	0	0	0	0	0	0	0	0	0	0	0	0	0	0	0	0	0	0	0	0	0	0	0	0	0	0	0	0	0	0
Methanocalculus_halotolerans	0	0	0	0	0	0	0	0	0	0	0	0	0	0	0	17	0	0	0	0	12	0	0	0	34	0	0	0	0	0	0	0	0	0	0	0	0	0	0	0	0	0	0	0	0	0	0	0	0
Hyphomicrobium_facile	0	0	0	0	0	0	0	0	0	0	0	0	0	0	0	0	0	0	0	0	0	0	0	0	0	0	0	0	0	0	0	0	0	0	0	0	0	0	0	0	0	0	0	0	0	0	0	0	0
Candidatus_Nanopelagicus_hibericus	0	0	0	0	0	0	0	0	0	0	0	0	0	0	0	0	0	0	0	0	0	0	0	0	0	0	0	0	0	0	0	0	0	0	0	0	34	0	0	0	0	0	0	0	0	0	0	0	0
Butyrivibrio_crossotus	0	0	0	0	0	0	0	0	0	0	0	0	0	0	0	0	0	0	0	0	0	0	0	0	0	0	0	0	0	0	0	0	0	0	0	0	0	0	0	20	0	0	0	0	0	0	0	0	0
Hymenobacter_kanuolensis	0	0	0	0	0	0	0	0	0	0	0	0	0	0	0	0	0	0	0	0	0	0	0	0	0	0	0	0	0	33	0	0	0	0	0	0	0	0	0	0	0	0	0	0	0	0	0	0	0
bacterium_enrichment_culture_clone_25(2013)	0	0	0	0	0	0	0	0	0	0	0	0	0	0	0	0	0	0	0	0	0	0	0	0	0	0	0	0	0	0	0	0	33	0	0	10	0	0	0	0	0	0	0	0	0	0	0	0	0
bacterium_enrichment_culture_clone_B17(2011)	0	0	0	0	0	0	0	0	0	0	0	0	0	0	0	0	0	0	0	0	0	0	0	0	0	0	0	0	0	0	0	0	0	0	0	0	0	0	32	0	0	0	0	0	0	0	0	0	0
bacterium_enrichment_culture_clone_EtOH-23	0	0	0	0	0	0	0	0	0	0	0	0	0	0	0	4	0	0	0	0	32	0	0	0	16	0	9	0	0	0	0	0	0	0	0	0	0	0	0	0	0	0	0	0	0	0	0	0	0
Bifidobacterium_subtile	0	0	0	0	0	0	0	0	0	0	0	0	0	0	0	0	0	0	0	0	0	0	0	0	0	0	0	0	0	0	0	0	0	0	0	0	0	0	0	0	0	0	0	0	0	0	0	32	0
bacterium_enrichment_culture_clone_auto142_4W	0	0	0	0	0	0	0	0	0	0	0	0	0	0	0	0	0	0	0	0	0	0	0	0	0	0	0	0	0	0	0	0	0	0	0	0	0	0	0	0	0	0	0	0	0	0	0	0	0
archaeon_enrichment_culture_clone_AOM-SR-A51	0	0	0	0	0	0	0	0	0	0	0	0	0	0	0	0	0	0	0	0	0	0	0	0	0	0	0	0	0	0	0	0	0	0	0	0	0	0	0	0	0	0	0	0	0	0	0	0	0
Pelotomaculum_sp_DTU098	0	0	0	0	0	0	0	0	0	0	0	0	0	0	0	0	0	0	0	0	0	0	0	0	0	0	0	0	0	0	0	0	0	0	0	0	0	0	0	0	0	0	0	0	0	0	0	0	0
Zasmidium_cellare	0	0	0	0	0	0	0	0	0	0	31	0	0	0	0	0	0	0	0	0	0	0	0	0	0	0	0	0	0	0	0	0	0	0	0	0	0	0	0	0	0	0	0	0	0	0	0	0	0
Nitrospira_moscoviensis	0	0	0	0	0	0	0	0	0	0	0	0	0	0	0	0	0	0	0	0	0	0	0	0	0	0	0	0	0	0	0	0	0	0	0	0	0	0	7	0	0	0	31	0	0	0	0	0	0
Lactobacillus_coleohominis	0	0	0	0	0	0	0	0	0	0	0	0	0	0	0	0	0	0	0	0	0	0	0	0	0	0	0	0	0	0	0	0	0	0	0	0	31	0	0	0	0	0	0	0	0	0	0	0	0
bacterium_Ellin6502	0	0	0	0	0	0	0	0	0	0	0	0	0	0	0	0	0	0	0	31	0	0	0	0	0	0	0	0	0	0	0	0	0	0	0	0	0	0	0	0	0	0	0	0	0	0	0	0	0
Clostridium_frigidicarnis	0	0	0	0	0	0	0	0	0	0	0	0	0	0	0	0	0	0	0	0	0	0	0	0	0	0	0	0	0	0	0	0	0	0	0	0	0	0	0	0	0	0	0	0	0	0	0	0	0
Altererythrobacter_sp_R88(2010)	0	0	0	0	0	31	0	0	0	0	0	0	0	0	0	0	0	0	0	0	0	0	0	0	0	0	0	0	0	0	0	0	0	0	0	0	0	0	0	0	0	0	0	0	0	0	0	0	0
Candidatus_Wolfebacteria_bacterium_RIFCSPHIGHO2_01_FULL_48_22	0	0	0	0	0	0	0	0	0	0	0	0	0	0	0	31	0	0	0	0	7	0	0	0	20	0	6	0	0	0	0	0	0	0	0	0	0	0	0	0	0	0	0	0	0	0	0	0	0
Pinus_canariensis	0	0	0	0	0	0	0	0	0	0	0	0	0	0	0	0	0	0	0	0	0	0	31	0	0	0	0	0	0	0	0	0	0	0	0	0	0	0	0	0	0	0	0	0	0	0	0	0	0
Scardovia_wiggsiae	0	0	0	0	0	0	0	0	0	0	0	0	0	0	0	13	0	0	0	0	4	0	0	0	30	0	4	0	0	0	0	0	0	0	0	0	0	0	0	0	0	0	0	0	0	0	0	0	0
Anaeromyxobacter_sp_Fw109-5	0	0	0	0	0	0	0	0	0	0	0	0	0	0	0	0	0	0	0	0	0	0	0	0	0	0	0	0	0	0	0	0	0	0	0	0	0	0	30	0	0	0	0	0	0	0	0	0	0
Pseudomonas_thermotolerans	0	0	0	0	0	0	0	0	0	0	0	0	0	0	0	0	0	25	0	0	0	0	0	0	0	0	0	0	0	0	0	0	0	0	0	0	0	0	0	0	0	0	0	0	0	0	0	0	0
bacterium_enrichment_culture_clone_B30(2011)	0	0	0	0	0	0	0	0	0	0	0	0	0	0	0	0	0	0	0	0	0	0	0	0	0	0	0	0	0	0	0	0	0	0	0	0	0	0	0	0	0	0	0	0	0	0	0	0	0
Flavobacterium_arsenatis	0	0	0	0	0	0	0	0	0	0	0	0	0	0	0	0	0	0	0	0	0	0	0	0	0	0	0	0	0	0	0	0	0	0	30	0	0	0	0	0	0	0	0	0	0	0	0	0	0
delta_proteobacterium_WX81	0	0	0	0	0	30	0	0	0	0	0	0	0	0	0	0	0	0	0	0	0	0	0	0	0	0	0	0	0	0	0	0	0	0	0	0	0	0	25	0	0	0	0	0	0	0	0	0	0
Chlamydiales_bacterium_CRIB33	0	0	0	0	0	0	0	0	0	0	0	0	0	0	0	0	0	0	0	0	0	0	0	0	0	0	0	0	0	0	0	0	0	0	0	0	29	0	0	0	0	0	8	0	0	0	0	0	22
Lactobacillus_sp_30A	0	0	0	0	0	0	0	0	0	0	0	0	0	0	0	0	0	0	0	0	0	0	0	0	0	0	0	0	0	0	0	0	0	0	0	0	0	0	0	0	0	0	0	0	0	0	0	0	0
Helicobacter_typhlonius	0	0	0	0	0	0	5	0	0	3	0	0	0	0	0	18	0	0	0	0	29	0	0	0	15	0	10	0	0	0	0	17	0	0	0	0	0	0	0	0	0	0	0	0	0	0	0	0	0
Prevotella_sp_109	0	0	0	0	0	0	0	0	0	0	0	0	0	0	0	0	0	0	0	0	0	0	0	0	0	0	0	0	0	0	0	0	0	0	0	0	0	0	0	0	0	0	0	0	29	0	0	0	0
Hyphomicrobium_zavarzinii	0	0	0	0	0	0	0	0	0	0	0	0	0	0	0	0	0	0	0	0	29	0	0	0	0	0	0	0	0	0	0	0	0	0	0	0	0	0	0	0	0	0	0	0	0	0	0	0	0
Ruminococcus_sp	0	0	0	0	0	0	0	0	0	0	0	0	0	0	0	0	0	0	0	0	0	0	0	0	0	0	0	0	0	0	0	0	0	0	0	0	0	0	0	0	0	0	0	0	0	0	0	0	0
Blautia_faecis	0	0	0	6	0	8	0	0	0	0	0	0	0	0	0	14	0	0	0	0	0	0	0	0	0	0	0	0	0	0	0	0	0	0	6	0	0	0	0	0	0	0	0	0	0	4	0	0	0
Neisseria_perflava	0	0	0	0	0	0	0	0	0	0	0	0	0	0	0	0	0	0	0	0	0	0	0	0	0	0	0	0	0	0	0	0	0	0	0	0	0	0	29	0	0	0	0	0	0	0	0	0	0
Auxenochlorella_protothecoides	0	0	0	0	0	0	0	0	0	0	0	0	0	0	0	0	0	0	0	0	0	0	0	0	0	0	0	0	0	0	0	0	0	0	0	0	0	0	0	0	0	0	0	0	0	0	0	0	0
Peptostreptococcaceae_bacterium_feline_oral_taxon_028	0	0	0	0	0	0	0	0	0	0	0	0	0	0	0	8	0	0	0	0	29	0	0	0	15	0	7	0	0	0	0	0	0	0	0	0	0	0	0	0	0	0	0	0	0	0	0	0	0
Olivibacter_sitiensis	0	0	0	0	0	0	0	0	0	0	0	0	0	0	0	0	0	0	0	0	0	0	0	0	6	0	0	0	0	0	0	0	0	0	0	0	0	0	0	0	0	0	0	0	28	0	0	0	0
Candidatus_Chloroploca_asiatica	0	0	0	0	0	0	0	0	0	0	0	0	0	0	0	0	0	0	0	0	0	0	0	0	0	0	0	0	0	0	0	0	0	0	0	0	0	0	28	0	0	0	0	0	0	0	0	0	0
Bdellovibrio_bacteriovorus	0	0	0	0	0	0	0	0	0	0	0	0	0	0	0	0	0	0	0	0	0	0	28	0	0	0	0	0	0	0	0	0	0	0	0	0	0	0	0	0	0	0	0	0	0	0	0	0	0
Bacteroidales_bacterium_KA00344	0	0	0	0	0	0	0	0	0	0	0	0	0	0	0	0	0	0	0	0	0	0	0	0	0	0	0	0	0	0	0	0	0	0	0	0	0	0	0	0	0	0	0	0	0	0	0	0	0
Moryella_sp_KHD1	0	0	0	0	0	0	0	0	0	0	0	0	0	0	0	0	0	0	0	0	0	0	0	0	0	28	0	0	0	0	0	0	0	0	0	0	0	0	0	0	0	0	0	0	0	0	0	0	0
Oblitimonas_alkaliphila	0	0	0	0	0	0	0	0	0	0	0	0	0	0	0	0	0	0	0	0	0	0	0	0	0	0	0	0	0	0	0	0	0	0	0	0	0	0	0	0	0	0	0	0	5	0	0	0	0
Alistipes_putredinis	0	0	0	0	0	0	0	0	0	0	0	0	0	0	0	0	0	0	0	0	0	0	18	0	0	0	0	0	0	0	0	0	0	0	0	0	0	0	0	0	0	0	0	28	0	0	27	0	0
Acidobacteria_bacterium_LX128	0	0	0	0	0	0	0	0	0	0	0	0	0	0	0	0	0	0	0	0	0	0	0	28	0	0	0	0	0	0	0	0	0	0	0	0	0	0	0	0	0	0	0	0	0	0	0	0	0
Nocardioides_dilutus	0	0	0	0	0	27	0	0	0	0	0	0	0	0	0	0	0	0	0	0	0	0	0	0	0	0	0	0	0	0	0	0	0	0	0	0	0	0	0	0	0	0	0	0	0	0	0	0	0
Clostridiales_bacterium_60-7e	0	0	0	0	0	0	0	0	0	0	0	0	0	0	0	0	0	0	0	0	0	0	0	0	0	0	0	0	0	0	0	0	0	0	0	0	0	0	16	0	0	0	0	0	0	0	0	0	0
Campylobacter_hominis	0	0	0	0	0	0	0	0	0	0	0	0	0	0	0	0	0	0	0	0	0	0	0	0	0	0	0	0	0	0	0	0	0	0	0	0	0	0	0	0	0	0	0	0	0	0	0	0	0
Prevotella_sp_oral_clone_IK053	0	0	0	0	0	0	0	0	0	0	0	0	9	0	0	0	0	0	0	0	2	0	0	0	6	0	0	0	0	0	0	0	0	0	0	0	0	0	4	0	0	0	0	0	0	0	0	0	0
Meiothermus_timidus	0	0	0	27	0	0	0	0	0	0	0	0	0	0	0	0	0	0	0	0	0	0	0	0	0	0	0	0	0	0	0	0	0	0	0	0	0	0	0	0	0	0	0	0	0	0	0	0	0
Lachnospiraceae_bacterium_A4	0	0	0	5	0	0	0	0	0	17	0	27	0	0	0	0	0	0	0	0	0	0	0	0	0	0	0	0	0	0	0	0	0	0	0	2	0	0	0	0	0	0	0	0	0	0	0	0	0
Ihubacter_massiliensis	0	0	0	0	0	0	0	0	0	0	0	0	0	0	0	0	0	0	0	0	0	0	0	0	0	0	0	0	0	0	0	0	0	0	0	0	0	0	0	0	0	0	0	0	0	0	0	0	0
planctomycete_A-2	0	0	0	18	0	27	0	0	0	0	0	0	0	0	0	0	0	0	0	0	0	0	0	0	0	0	0	0	0	0	0	0	0	0	0	0	0	0	0	0	0	0	0	0	0	0	0	0	0
Zavarzinella_formosa	0	0	0	5	0	27	0	0	0	0	0	0	0	0	0	0	0	0	0	0	0	0	0	0	0	0	0	0	0	0	0	0	0	0	0	0	0	0	0	0	0	0	0	0	0	0	0	0	0
Clostridiaceae_bacterium_OCF_9	0	0	0	0	0	0	0	0	0	0	0	0	0	0	0	0	0	0	27	0	0	0	0	0	0	0	0	0	0	0	0	0	0	0	0	0	0	0	0	0	0	0	0	0	0	0	0	0	0
Saccharopolyspora_rectivirgula	0	0	0	27	0	0	0	0	0	0	0	0	0	0	0	0	0	0	0	0	0	0	0	0	0	0	0	0	0	0	0	0	0	0	0	0	0	0	0	0	0	0	0	0	0	0	0	0	0
Acidobacteriaceae_bacterium_CH1	0	0	0	0	0	0	0	0	0	0	0	0	0	0	0	0	0	0	0	0	0	0	0	0	0	0	0	0	0	0	0	0	0	0	0	0	0	0	27	0	0	0	0	0	0	0	0	0	0
delta_proteobacterium_WX152	0	0	0	0	0	0	0	0	0	0	0	0	0	0	0	0	0	0	0	0	0	0	0	0	0	0	0	0	0	0	0	0	0	0	0	0	0	0	7	0	0	0	0	0	0	0	0	0	0
bacterium_enrichment_culture_clone_auto197_4W	0	0	0	0	0	0	0	9	0	0	0	0	0	0	0	0	0	0	0	0	0	0	0	0	0	0	0	0	0	0	0	0	0	0	0	0	0	0	27	0	0	0	0	0	0	0	0	0	0
Solirubrobacterales_bacterium_67-14	0	0	0	0	0	13	9	27	0	24	0	0	0	0	0	0	0	0	0	0	0	0	0	0	0	0	0	0	0	0	0	0	0	0	0	0	0	0	0	0	0	0	0	0	0	0	0	0	0
bacterium_RFB_D08	0	0	0	0	0	0	0	0	0	0	0	0	0	0	0	0	0	0	0	0	27	0	0	0	13	0	0	0	0	0	0	0	10	0	0	0	0	0	0	0	0	0	0	0	0	0	0	0	0
candidate_division_TM7_single-cell_isolate_TM7a	0	0	0	0	0	0	0	0	0	0	0	0	0	0	0	0	0	0	0	0	27	0	0	0	5	0	0	0	0	0	0	0	0	0	0	0	0	0	0	0	0	0	0	0	0	0	0	0	0
Anaerovibrio_sp_765	0	0	0	0	0	0	0	0	0	0	0	0	0	0	0	0	0	0	0	0	0	0	26	0	0	0	0	0	0	0	0	0	0	0	0	0	0	0	0	0	0	0	0	0	0	0	0	0	0
planctomycete_DDSW1318	0	0	0	0	0	0	0	0	0	0	0	0	0	0	0	0	0	0	0	0	0	0	0	0	0	0	0	0	0	0	0	0	0	0	0	0	0	0	0	0	0	0	0	0	0	0	0	0	0
Porphyromonadaceae_bacterium_DJF_B175	0	0	0	0	0	0	0	0	0	0	0	4	0	0	0	0	0	0	0	0	0	0	0	0	0	0	0	0	0	0	0	0	0	0	0	0	0	0	0	0	0	0	0	0	0	0	26	0	0
Bacteroides_sartorii	0	0	0	0	0	0	0	0	0	0	0	0	0	0	0	10	0	0	0	0	0	0	0	0	0	0	0	0	0	0	0	0	0	0	0	8	0	0	0	0	0	0	0	0	0	0	0	0	0
Maricaulis_maris	0	0	0	0	0	0	5	0	0	26	0	5	0	0	0	0	0	0	0	0	0	0	0	0	0	0	0	0	0	0	0	0	0	0	0	0	0	0	0	0	0	0	0	0	0	0	0	0	0
Desulfobulbus_sp_ORNL	0	0	0	0	0	0	0	0	0	0	0	0	0	0	0	0	0	0	0	0	4	0	0	0	5	0	14	0	0	0	0	0	26	0	0	0	0	0	0	0	0	0	0	0	0	0	0	0	0
Geobacter_sp_enrichment_culture_clone_VanCtr1	0	0	0	0	0	26	0	0	0	0	0	0	0	0	0	0	0	0	0	0	0	0	0	0	0	0	0	0	0	0	0	0	0	0	0	0	0	0	0	0	0	0	0	0	0	0	0	0	0
Eubacterium_ramulus	0	0	0	0	0	0	0	0	0	0	0	0	0	0	0	0	0	0	0	0	0	0	0	0	0	0	0	0	0	0	0	0	0	0	0	0	0	0	0	0	0	0	0	0	0	0	0	0	0
Rhodobacteraceae_bacterium_REDSEA-S29_B10	0	0	0	0	0	0	0	0	0	13	0	0	0	0	0	0	0	0	0	0	0	0	0	0	0	0	0	0	0	0	0	0	0	0	0	0	0	0	25	0	0	0	0	0	0	0	0	0	0
Blautia_sp_Marseille-P3087	0	0	8	0	0	5	0	0	0	0	0	0	0	0	0	0	0	0	0	0	0	0	0	25	0	0	0	0	0	0	9	0	0	0	0	0	0	0	0	0	0	0	0	0	0	0	0	0	0
bacterium_YC-ZSS-LKJ66	0	0	0	0	0	0	0	0	0	0	0	0	0	0	0	0	0	0	0	0	0	0	0	0	0	0	0	0	0	0	0	0	0	0	0	0	25	0	0	0	0	0	0	0	0	0	0	0	0
Hymenobacter_qilianensis	0	0	0	0	0	0	0	0	0	0	0	0	0	0	0	0	0	0	0	0	0	0	0	0	0	0	0	0	0	0	0	0	0	0	0	0	0	0	0	0	0	0	0	0	0	0	0	0	0
Kingella_oralis	0	0	0	0	0	0	0	0	0	0	0	0	0	0	0	0	0	0	0	0	0	0	0	0	25	0	0	0	0	0	0	0	0	0	0	0	0	0	0	0	0	0	0	0	0	0	0	0	0
Acidisphaera_sp_NO-15	0	0	0	0	0	0	0	0	0	0	0	0	0	0	0	0	0	0	0	0	0	0	0	0	0	0	0	0	0	0	0	0	0	0	0	0	0	0	25	0	0	0	0	0	0	0	0	0	0
Actibacter_sediminis	0	0	0	0	0	0	0	0	0	0	0	0	0	0	0	0	0	0	0	0	0	0	0	0	0	0	0	25	0	0	0	6	0	0	0	0	0	0	0	0	0	0	0	0	0	0	0	0	0
Cellvibrionaceae_bacterium_ZY112	0	0	0	0	0	0	0	25	0	0	0	0	0	0	0	0	0	0	0	0	0	0	0	0	0	0	0	0	0	0	0	0	0	0	0	0	0	0	0	0	0	0	0	0	0	0	0	0	0
Gemmata_sp_Fl1-1	0	0	0	0	0	22	0	0	0	25	0	0	0	0	0	0	0	0	0	0	0	0	0	0	0	0	0	0	0	0	0	0	0	0	0	0	0	0	0	0	0	0	0	0	0	0	0	0	0
Desemzia_incerta	0	0	0	0	0	0	0	0	0	0	0	0	0	0	0	0	0	0	0	0	0	0	0	0	0	0	0	0	0	0	25	0	0	0	0	0	0	0	0	0	0	0	0	0	0	0	0	0	0
Actinorhabdospora_filicis	0	0	0	0	0	0	0	0	0	0	0	0	0	0	0	0	0	0	0	0	0	0	0	0	0	0	0	0	0	0	0	0	0	0	0	0	0	0	0	0	0	0	0	0	0	0	0	0	0
Leptotrichia_sp_oral_taxon_498	0	0	0	0	0	0	0	0	0	0	0	0	0	0	0	0	0	0	0	0	10	0	0	0	25	0	0	0	0	0	0	24	0	0	0	0	0	0	0	0	0	0	0	0	0	0	0	0	0
[Clostridium]_leptum	0	0	0	0	0	0	0	0	0	0	0	0	0	0	0	12	0	0	0	2	0	0	0	0	10	0	0	0	0	0	0	0	0	0	0	0	0	0	0	0	0	0	0	0	12	0	0	0	0
Nordella_oligomobilis	0	0	0	0	0	0	0	0	0	0	0	0	0	0	0	0	0	0	0	25	0	0	0	0	0	0	0	0	0	0	0	0	0	0	0	0	0	0	0	0	0	0	0	0	0	0	0	0	0
Adhaeribacter_terrae	0	0	0	0	0	25	0	0	0	0	0	0	0	0	0	0	0	0	0	0	0	0	0	0	0	0	0	0	0	0	0	0	0	0	0	0	0	0	0	0	0	0	0	0	0	0	0	0	0
uncultivated_soil_bacterium_clone_S027	0	0	0	0	0	0	0	0	0	0	0	0	0	0	0	0	0	0	0	0	3	0	0	0	25	0	0	0	0	0	0	0	0	0	0	0	0	0	0	0	0	0	0	0	0	0	0	0	0
bacterium_Ellin506	0	0	0	0	0	0	0	0	0	0	0	0	0	0	0	0	0	0	0	0	0	0	0	0	0	0	0	0	0	0	0	0	0	0	0	25	0	0	0	0	0	0	0	0	0	0	0	0	0
bacterium_CYCU-0215	0	0	0	20	0	6	23	0	0	0	0	25	0	0	0	0	0	0	0	0	0	0	0	0	0	0	0	0	0	0	0	0	0	0	0	0	0	0	0	0	0	0	0	0	0	0	0	0	0
Haemophilus_parahaemolyticus	0	0	0	0	0	0	0	0	0	0	0	0	0	0	0	0	0	0	0	0	0	0	24	0	0	0	0	0	0	0	0	0	0	0	0	0	0	0	0	0	0	0	0	0	0	0	0	0	0
Rhodobacterales_bacterium_CB1025	0	0	0	0	0	0	0	0	0	0	0	0	0	0	0	0	0	0	0	0	0	0	0	0	0	0	0	0	0	0	24	0	0	0	0	0	0	0	0	0	0	0	0	0	0	0	0	0	0
Clostridium_sp_ND2	0	24	0	23	0	0	0	0	0	9	0	12	0	0	0	0	0	0	0	0	2	0	0	0	0	0	0	0	0	0	0	0	0	0	0	0	0	0	0	0	0	0	0	0	0	0	0	0	0
Luteimonas_terricola	0	0	0	0	0	0	0	0	0	0	0	0	0	0	0	0	0	0	0	0	0	0	0	0	0	0	0	0	0	0	0	0	0	0	0	0	0	0	0	0	0	0	0	0	0	0	0	0	0
Coprococcus_eutactus	0	0	0	0	0	0	0	0	0	0	0	0	0	0	0	0	0	0	0	0	0	0	0	0	0	0	0	0	0	0	0	0	0	0	0	0	0	0	0	0	0	0	0	0	0	0	0	0	0
Actinomyces_genomosp_P1_oral_clone_MB6_C03	0	0	0	0	0	0	0	0	0	0	0	0	0	0	0	0	0	0	0	0	0	0	0	0	0	0	0	0	0	0	0	0	0	0	0	0	0	0	0	0	0	0	0	0	0	0	24	0	0
Acidimicrobidae_bacterium_YM18-244	0	0	0	0	0	0	0	0	0	0	0	0	0	0	0	0	0	0	0	0	0	0	0	0	0	0	0	0	0	0	0	0	0	0	0	0	0	0	0	0	0	0	0	0	0	0	0	0	0
Devosia_albogilva	0	0	0	0	0	0	0	0	0	0	23	0	0	0	0	0	0	0	0	0	0	0	0	0	0	0	0	0	0	0	0	0	0	0	0	0	0	0	0	0	0	0	0	0	0	0	0	0	0
Iamia_majanohamensis	0	0	0	0	0	23	0	0	0	0	0	0	0	0	0	0	0	0	0	0	0	0	0	0	0	0	0	0	0	0	0	0	0	0	0	0	0	0	0	0	0	0	0	0	0	0	0	0	0
Bdellovibrio_sp_ETB	0	0	0	0	0	0	0	0	0	0	0	0	0	0	0	0	0	0	0	0	0	0	0	0	0	0	0	0	0	0	0	0	0	0	0	0	0	0	0	0	0	0	0	0	0	0	0	0	0
Trichinella_pseudospiralis	0	0	0	0	0	0	0	0	0	0	0	0	0	0	0	0	0	0	0	0	23	0	0	19	11	0	0	0	0	10	0	0	0	0	0	0	0	0	0	0	0	0	0	0	0	0	0	0	0
Virgulinella_fragilis	0	0	0	0	0	0	0	0	0	0	0	0	0	0	0	0	0	0	0	0	0	0	0	0	0	0	0	0	0	0	0	0	0	0	0	0	0	0	16	0	0	0	0	0	0	0	0	0	0
iron-reducing_bacterium_enrichment_culture_clone_HN70	0	0	0	0	0	0	13	0	0	0	0	0	0	0	0	0	0	0	0	0	0	0	0	0	0	0	0	0	0	0	0	0	0	0	0	0	0	0	0	0	0	0	0	0	0	0	0	0	0
Bacteroidaceae_bacterium_DJF_B220	0	0	0	13	0	0	5	0	0	0	0	0	0	0	0	0	0	0	0	0	0	0	0	0	0	0	0	0	0	0	0	0	0	0	0	0	0	0	0	0	0	0	0	0	0	0	0	0	0
Clostridiales_bacterium_42_27	0	7	0	3	0	0	0	0	0	11	0	0	0	0	0	0	0	0	0	0	0	0	0	0	0	0	0	0	0	0	0	0	0	0	0	0	0	0	0	0	0	0	0	0	0	0	0	23	0
Parabacteroides_goldsteinii	0	0	0	6	0	0	0	15	0	0	0	0	0	0	0	0	0	0	0	0	0	0	0	0	0	0	0	0	0	0	22	0	0	0	0	0	0	0	0	4	0	0	0	0	0	0	0	0	0
Lachnospiraceae_bacterium_DJF_VP52	0	0	0	0	0	0	0	0	0	0	0	0	0	0	0	0	0	0	0	0	0	0	0	0	0	0	0	0	0	0	0	0	0	0	0	0	0	0	0	0	0	0	0	0	0	0	0	0	0
Kistimonas_scapharcae	0	2	0	0	0	0	0	22	0	0	0	0	0	0	0	0	0	0	0	0	0	0	0	0	0	0	0	0	0	0	0	0	0	0	0	0	0	0	0	0	0	0	0	0	0	0	0	0	0
Fusobacteriaceae_bacterium_F3	0	0	0	0	0	0	0	0	0	0	0	0	0	0	0	0	0	0	0	0	0	0	0	22	0	0	0	0	0	0	0	0	0	0	0	0	0	0	0	0	0	0	0	0	0	0	0	0	0
Planoglabratella_opercularis	0	0	0	0	0	0	11	21	0	0	0	22	0	0	0	0	0	0	0	0	0	0	0	0	0	0	0	0	0	0	0	0	0	0	0	0	0	0	0	0	0	0	0	0	0	0	0	0	0
Hyphomicrobium_sp_WG6	0	0	0	0	0	0	0	0	0	0	0	0	0	0	0	22	0	0	0	0	10	0	0	0	0	0	0	0	0	0	0	0	0	0	0	0	0	0	0	0	0	0	0	0	0	0	0	0	0
Momordica_charantia	0	0	0	0	0	0	0	0	0	0	0	0	0	0	0	0	0	0	0	0	0	0	0	0	0	0	0	0	0	0	0	0	0	0	0	22	0	0	0	0	0	0	0	0	0	0	0	0	0
bacterium_Ellin5220	0	0	0	0	0	0	0	0	0	21	0	0	0	0	0	0	0	0	0	0	0	0	0	0	0	0	0	0	0	0	0	0	0	0	0	0	0	0	0	0	0	0	0	0	0	0	0	0	0
bacterium_enrichment_culture_clone_auto84_4W	0	0	0	0	0	0	0	0	0	0	0	0	0	0	0	0	0	0	0	0	0	0	0	0	0	0	0	0	0	0	0	0	0	0	0	0	0	0	0	0	0	0	0	0	0	0	0	0	0
agricultural_soil_bacterium_SC-I-28	0	0	0	0	0	21	0	0	0	0	0	0	0	0	0	0	0	0	0	0	0	0	0	0	0	0	0	0	0	0	0	0	0	0	0	0	0	0	0	0	0	0	0	0	0	0	0	0	0
Streptococcus_danieliae	0	0	0	21	0	0	0	0	0	0	0	0	0	0	0	0	0	0	0	0	0	0	0	0	0	0	0	0	0	0	0	0	0	0	0	0	0	0	0	0	0	0	0	0	0	0	0	0	0
butyrate-producing_bacterium_L2-10	0	21	0	0	0	0	0	0	0	0	0	0	0	0	0	0	0	0	0	0	0	0	0	0	0	0	0	0	0	0	0	0	0	0	0	0	0	0	0	0	0	0	0	0	0	0	0	0	0
Globicatella_sp_canine_oral_taxon_218	0	0	0	0	0	0	0	0	0	0	0	0	0	0	0	0	0	0	0	0	0	0	0	0	0	0	0	0	0	0	0	0	0	0	0	0	0	0	0	21	0	0	0	0	0	0	0	0	0
alpha_proteobacterium_SCGC_AAA015-N04	0	0	0	0	0	0	3	0	0	0	0	0	0	0	0	0	0	0	0	0	0	0	0	0	0	0	0	0	0	0	0	0	0	0	0	0	0	0	0	0	0	0	0	0	0	0	0	0	0
Pedobacter_tournemirensis	0	0	0	0	0	0	0	0	0	0	0	0	0	0	0	0	0	0	0	0	0	0	0	0	0	0	0	0	0	0	0	0	0	0	0	0	0	0	0	0	0	0	0	0	0	0	0	0	0
Edaphobaculum_flavum	0	0	0	0	0	0	0	0	0	0	0	0	0	0	0	0	0	0	0	0	0	0	0	0	0	0	0	0	0	0	0	0	0	0	0	0	0	0	0	0	0	0	0	21	0	0	0	0	0
Burkholderia_sp_enrichment_culture_clone_Van41	0	0	0	0	0	0	0	0	0	0	0	0	0	0	0	0	0	0	0	0	0	0	0	0	0	0	0	0	0	0	0	0	0	0	0	0	0	0	21	0	0	0	0	0	0	0	0	0	0
Pirellula_sp	0	0	0	0	0	0	0	0	0	0	0	0	0	0	0	0	0	0	0	0	0	0	0	0	0	0	0	0	0	0	0	0	0	0	0	0	0	0	0	0	0	0	0	0	0	0	0	0	0
Oscillibacter_sp_1-3	0	0	0	0	0	8	0	0	0	0	0	0	0	0	0	7	0	0	0	0	0	0	0	0	0	0	0	0	0	0	0	0	0	0	0	0	0	0	21	0	0	0	0	0	0	0	0	0	0
Megasphaera_stantonii	0	0	0	0	0	0	0	0	0	0	0	0	0	0	0	0	0	0	0	0	0	0	0	0	0	0	0	0	0	0	0	0	0	0	11	0	0	0	0	0	0	0	0	0	0	0	0	0	0
bacterium_YC-LK-LKJ38	0	0	0	0	0	0	20	0	0	0	0	0	0	0	0	0	0	0	0	0	0	0	0	0	0	0	0	0	0	0	0	0	0	0	0	0	0	0	0	0	0	0	0	0	0	0	0	0	0
Synura_petersenii	0	0	0	0	0	0	0	0	0	0	0	0	0	0	0	0	0	0	0	0	0	0	0	20	0	0	0	0	0	0	0	0	0	0	0	0	0	0	0	0	0	0	0	0	0	0	0	0	0
NC10_bacterium_enrichment_culture_clone_Ino-F12	0	0	0	0	0	0	0	0	0	0	0	0	0	0	0	0	0	0	0	0	0	0	0	0	0	0	0	0	0	0	0	0	0	0	0	20	0	0	0	0	0	0	0	0	0	0	0	0	0
Niastella_sp_CHS23	0	0	0	0	0	0	0	0	0	0	0	0	0	0	0	0	0	0	0	0	0	0	0	0	0	0	0	0	0	0	0	0	0	0	0	0	0	0	0	0	0	0	0	0	0	0	0	0	0
Rhizobiales_bacterium_8433D	0	0	0	0	0	0	0	0	0	0	0	0	0	0	0	0	0	0	0	0	0	0	0	0	0	0	0	0	0	0	0	0	0	0	0	0	0	0	0	0	0	0	0	0	0	0	0	0	0
Slackia_faecicanis	0	20	0	0	0	0	0	0	0	0	0	0	0	0	0	0	0	0	0	0	0	0	0	0	0	0	0	0	0	0	0	0	0	0	0	0	0	0	0	0	0	0	0	0	0	0	0	0	0
Nannochloropsis_gaditana	0	0	0	0	0	0	0	0	0	0	0	0	0	0	0	0	0	0	0	0	0	0	0	0	0	0	0	0	0	0	0	0	0	0	0	0	0	0	20	0	0	0	0	0	0	0	0	0	0
Prevotella_loescheii	0	0	0	0	0	0	0	0	0	0	0	0	0	0	0	20	0	0	0	0	0	0	0	0	6	0	0	0	0	0	0	0	0	0	0	0	0	0	3	0	0	0	0	0	0	0	0	0	0
Acidobacteria_bacterium_WY67	0	0	7	0	0	0	0	0	0	0	0	0	0	0	0	0	0	0	0	0	0	0	0	0	0	0	0	0	0	0	0	0	0	0	0	0	0	0	0	0	0	0	0	0	0	0	0	8	0
bacterium_Ellin314	0	0	0	0	0	0	0	0	0	0	0	0	0	0	0	0	0	0	0	0	0	0	0	0	0	0	0	0	0	0	0	0	0	0	0	0	0	0	0	0	0	0	0	0	0	20	0	0	0
Thiobacillus_thioparus	0	0	0	0	0	0	0	0	0	0	0	0	0	0	0	0	0	0	0	0	0	0	0	0	0	0	0	0	0	0	0	0	0	0	0	0	0	0	0	0	0	0	0	0	0	0	0	0	0
bacterium_enrichment_culture_clone_AOM-SR-B13	0	0	0	0	0	0	0	0	0	20	0	0	0	0	0	0	0	0	0	0	0	0	0	0	0	0	0	0	0	0	0	0	0	0	0	0	0	0	0	0	0	0	0	0	0	0	0	0	0
Bacteroidales_genomosp_P4_oral_clone_MB2_G17	0	0	0	0	0	0	0	0	0	0	0	0	0	0	0	0	0	0	0	0	0	0	0	0	0	0	0	0	0	0	0	0	0	0	0	19	0	0	0	0	0	0	0	0	0	0	0	0	0
Enterococcus_casseliflavus	0	0	0	0	0	0	0	0	0	0	0	0	0	0	0	0	0	0	0	0	0	0	0	0	0	0	0	0	0	0	19	0	0	0	0	0	0	0	0	0	0	0	0	0	0	0	0	0	0
Clostridiales_bacterium_canine_oral_taxon_222	0	0	0	0	0	0	0	0	0	0	0	0	0	0	0	0	0	0	0	0	0	0	0	0	0	0	0	0	0	0	0	0	0	0	0	0	0	0	19	0	0	0	0	0	0	0	0	0	0
Helicobacter_muridarum	0	0	0	0	0	0	0	19	0	0	0	0	0	0	0	0	0	0	0	0	0	0	0	0	0	0	0	0	0	0	0	0	0	0	0	0	0	0	0	0	0	0	0	0	0	0	0	0	0
bacterium_Ellin504	0	0	6	0	0	0	0	0	0	0	0	0	0	0	0	0	0	0	0	0	0	0	0	0	0	0	0	0	0	0	0	0	0	0	0	0	0	0	0	19	0	0	0	0	0	0	0	0	0
Bacteroidetes_bacterium_OLB10	0	0	0	7	0	0	0	9	0	19	0	9	0	0	0	0	0	0	0	0	0	0	0	0	0	0	0	0	0	0	0	0	0	0	0	0	0	0	0	0	0	0	0	0	0	0	0	0	0
Lancefieldella_parvula	0	0	0	0	0	0	0	0	0	0	0	0	0	0	0	19	0	0	0	0	0	0	0	0	11	0	17	0	0	0	0	0	0	0	0	0	0	0	0	0	0	0	0	0	0	0	0	0	0
Clostridium_sp_M-43	0	0	0	0	0	0	0	0	0	0	0	0	0	0	0	0	6	0	0	0	0	0	0	0	0	0	0	0	0	0	0	0	0	0	0	0	0	0	0	0	0	0	0	0	0	0	0	0	0
Kribbella_sp_enrichment_culture_clone_VanCtr42	0	0	0	0	0	10	0	0	0	0	0	19	0	0	0	0	0	0	0	0	0	0	0	0	0	0	0	0	0	0	0	0	0	0	0	0	0	0	0	0	0	0	0	0	0	0	0	0	0
Ignatzschineria_sp_361B3_12ESS	0	0	0	0	0	0	0	0	0	0	0	0	0	0	0	0	0	0	0	0	0	0	0	0	0	0	0	0	0	0	0	0	0	0	0	0	0	0	0	0	0	0	0	0	0	0	0	0	0
saltmarsh_clone_LCP-6	0	0	0	0	0	0	0	0	0	0	0	0	0	0	0	0	0	0	0	0	0	0	0	19	0	0	0	0	0	0	0	0	0	0	0	0	0	0	0	0	0	0	0	0	0	0	0	0	0
Alistipes_sp_cv1	0	0	11	8	0	0	0	3	0	0	0	0	0	0	0	0	0	0	0	0	18	0	0	0	6	0	0	0	0	0	0	0	0	0	0	0	0	0	0	4	0	0	0	0	0	0	0	0	0
Novimethylophilus_kurashikiensis	0	0	0	18	0	0	0	0	0	0	0	0	0	0	0	0	0	0	0	0	0	0	0	0	0	0	0	0	0	0	0	0	0	0	0	0	0	0	0	0	0	0	0	0	0	0	0	0	0
Candidatus_Terrybacteria_bacterium_RIFCSPHIGHO2_01_FULL_58_15	0	2	0	0	0	0	0	18	0	0	0	0	0	0	0	0	0	0	0	0	0	0	0	0	0	0	0	0	0	0	0	0	0	0	0	0	0	0	0	0	0	0	0	0	0	0	0	0	0
Deinococcus_geothermalis	0	0	0	0	0	0	0	0	0	0	0	0	0	0	0	0	0	0	0	0	0	0	0	0	0	0	0	0	0	0	0	0	0	0	0	0	0	0	0	18	0	0	0	0	0	0	0	0	0
Ruminococcus_callidus	0	0	0	0	0	0	0	0	0	0	0	0	0	0	0	0	0	0	0	18	0	0	0	0	0	0	0	0	0	0	0	0	0	0	0	0	0	0	0	0	0	0	0	0	0	0	0	0	0
Erythrobacter_sp_J18-4	0	0	0	0	0	4	0	0	0	0	0	0	0	0	0	0	0	0	0	0	0	0	0	0	0	0	0	0	0	0	0	0	0	0	0	0	0	0	0	0	0	0	0	0	0	0	0	0	0
Actinobacteria_bacterium_IMCC26256	0	0	0	0	0	0	0	0	0	0	0	0	0	0	0	0	0	0	0	0	0	0	0	0	0	0	0	0	0	0	0	0	0	0	0	0	0	0	0	0	0	0	0	0	0	0	0	0	0
Caulobacter_daechungensis	0	0	0	0	0	0	0	0	0	0	0	0	0	0	0	0	0	0	0	0	0	0	0	0	0	0	0	0	0	0	0	0	0	0	0	0	0	0	0	0	0	0	0	0	0	0	0	0	0
Treponema_medium	0	0	0	0	0	0	0	0	0	0	0	0	0	0	0	0	0	0	0	0	0	0	0	18	0	0	0	0	0	0	0	0	0	0	0	0	0	0	0	0	0	0	0	0	0	0	0	0	0
Coprococcus_catus	0	0	0	0	0	0	11	0	0	0	0	0	0	0	0	0	0	0	0	0	0	0	7	0	3	0	7	0	0	0	0	0	0	0	0	0	0	0	0	0	0	0	0	0	0	0	0	0	0
Monoraphidium_neglectum	0	0	0	0	0	0	0	0	0	0	0	0	0	0	0	0	0	0	0	0	0	0	0	0	0	0	0	0	0	0	0	0	0	0	0	0	0	0	17	0	0	0	0	0	0	0	0	0	0
Dyella_sp_4MSK11	17	0	0	0	0	0	0	0	0	0	0	0	0	0	0	0	0	0	0	0	0	0	0	0	0	0	0	0	0	0	0	0	0	0	0	0	0	0	0	0	0	0	0	0	0	0	0	0	0
Inostemma_sp_AD-2014	0	0	0	0	0	0	0	7	0	0	0	0	0	9	0	0	0	0	0	0	0	0	0	0	0	0	0	0	13	0	0	0	0	0	0	0	0	0	2	0	0	0	0	0	0	0	0	0	0
Chloroflexi_bacterium_ET1	0	0	17	0	0	0	0	0	0	0	0	14	0	0	0	0	0	0	0	0	0	0	0	0	0	0	0	0	0	0	0	0	0	0	0	0	0	0	0	0	0	0	0	0	0	0	0	0	0
Streptococcus_parauberis	0	0	0	0	0	0	0	17	0	0	0	0	0	0	0	0	0	0	0	0	0	0	0	0	0	0	0	0	0	0	0	0	0	0	0	0	0	0	0	0	0	0	0	0	0	0	0	0	0
Thermus_antranikianii	0	0	0	0	0	0	0	0	0	0	0	0	0	0	0	0	0	0	0	0	0	0	0	0	0	0	0	0	17	0	0	0	0	0	0	0	0	0	0	0	0	0	0	0	0	0	0	0	0
Reyranella_soli	0	0	0	0	0	0	0	0	0	0	0	0	0	0	0	0	0	0	0	0	0	0	0	0	0	0	0	0	0	0	0	0	0	0	0	0	0	0	0	0	0	0	0	0	0	2	0	0	0
Parabacteroides_sp	0	0	0	0	0	0	0	0	0	0	0	0	0	0	0	0	0	0	0	0	14	0	0	0	9	0	17	0	0	0	0	0	0	0	0	0	3	0	0	0	0	0	0	0	0	0	0	0	0
Coccomyxa_sp_SUA001	0	0	0	0	0	0	0	0	0	17	0	0	0	0	0	0	0	0	0	0	0	0	0	0	0	0	0	0	0	0	0	0	0	0	0	0	0	0	0	0	0	0	0	0	0	0	0	0	0
Elliptochloris_bilobata	0	0	0	0	0	0	0	0	0	0	0	0	0	0	0	0	0	0	0	0	0	0	0	17	0	0	0	0	0	0	0	0	0	0	0	0	0	0	0	0	0	0	0	0	0	0	0	0	0
Cerasicoccus_frondis	0	0	0	0	0	0	0	0	0	0	0	0	0	0	0	0	0	0	0	0	9	0	0	0	17	0	0	0	0	0	0	0	0	0	0	0	0	0	0	0	0	0	0	0	0	0	0	0	0
Acidobacteria_bacterium_IGE-011	0	0	0	0	0	0	0	0	0	0	0	0	0	0	0	0	0	0	0	0	0	0	0	0	0	0	0	0	0	0	0	0	0	0	0	0	17	0	0	0	0	0	0	0	0	0	0	0	0
estrogen-degrading_bacterium_KC2	0	0	0	0	0	0	0	0	0	0	0	0	0	0	0	0	0	0	0	0	0	0	0	0	0	0	0	0	0	0	0	0	0	0	0	0	0	0	0	0	0	0	0	0	0	0	0	0	0
Bacteroides_stercoris	0	0	0	0	0	0	16	0	0	0	0	0	0	0	0	0	0	8	0	0	0	0	0	0	0	0	0	0	0	0	0	0	0	0	0	0	0	0	0	12	0	0	0	0	0	0	0	0	0
Gemmatimonas_sp_WX54	0	0	0	0	0	16	0	0	0	0	0	0	0	0	0	0	0	0	0	0	0	0	0	0	0	0	0	0	0	0	0	0	0	0	0	0	0	0	0	0	0	0	0	0	0	0	0	0	0
Porphyromonadaceae_bacterium_FC4	0	0	0	0	0	0	0	0	0	0	0	0	0	0	0	0	0	0	0	0	0	0	0	0	0	16	0	0	0	0	0	0	0	0	0	0	0	0	0	0	0	0	0	0	0	0	0	0	0
bacterium_WHC3-3	0	0	0	0	0	0	0	0	0	0	0	0	0	0	0	0	0	0	0	0	0	0	0	0	0	0	0	0	0	0	0	0	0	0	0	0	0	0	16	0	0	0	0	0	0	0	0	0	0
Clostridium_sp_ASF502	0	0	0	0	0	0	0	0	0	0	0	16	0	0	0	0	0	0	0	0	0	0	0	0	0	0	0	0	0	0	0	0	0	0	0	0	0	0	0	0	0	0	0	0	0	0	0	0	0
bacterium_Ellin6515	0	0	0	0	0	0	0	0	0	0	0	0	0	0	0	0	0	0	0	0	0	0	0	0	0	0	0	0	0	0	0	0	0	0	0	0	14	0	16	0	0	0	0	0	0	0	0	0	0
Eubacterium_sp_oral_clone_EI074	0	0	0	0	0	0	0	0	0	0	0	0	0	0	0	5	0	0	0	0	0	0	0	0	16	0	0	0	0	0	0	0	0	0	0	0	0	0	0	0	0	0	0	0	0	0	0	0	0
Deinococcus_sp_6.1	0	0	0	0	0	0	0	0	0	0	0	0	0	0	0	0	0	0	0	0	0	0	0	0	0	0	0	0	0	0	0	0	0	0	0	0	0	0	0	0	0	0	0	0	0	0	0	0	0
Paraprevotella_clara	0	0	0	0	0	0	0	0	0	0	0	0	0	0	0	0	0	0	0	0	0	0	0	0	0	0	2	0	0	0	0	0	0	0	0	0	0	0	0	0	0	0	0	0	0	0	0	0	0
Blautia_hydrogenotrophica	0	0	0	0	0	0	0	0	0	0	0	0	0	0	0	0	0	0	0	0	0	0	0	0	0	0	0	0	0	0	0	0	0	0	0	0	0	0	0	0	0	0	0	0	0	0	15	0	0
Reyranella_sp	0	0	0	0	0	15	0	0	0	0	0	0	0	0	0	0	0	0	0	0	0	0	0	0	0	0	0	0	0	0	0	0	0	0	0	0	0	0	0	0	0	0	0	0	0	0	0	0	0
Armatimonadetes_bacterium_JGI_0000077-K19	0	0	0	0	0	0	0	0	0	0	0	0	0	0	0	0	0	0	0	0	0	0	0	0	0	0	0	0	0	0	0	0	0	0	0	0	0	0	0	0	0	0	0	0	0	0	0	0	0
Cutibacterium_granulosum	0	0	0	0	0	0	0	0	0	0	0	0	0	0	0	0	0	0	0	0	0	5	0	5	0	0	0	0	0	0	0	0	0	0	0	0	0	0	0	0	0	0	0	3	0	15	0	0	0
Marinobacterium_marisflavi	0	0	0	0	0	0	0	0	0	0	0	0	0	0	0	0	0	0	0	0	0	0	0	0	0	0	0	0	0	0	0	0	0	0	0	0	0	0	15	0	0	0	0	0	0	0	0	0	0
Clostridium_sp_Culture-41	0	10	0	0	0	0	15	0	0	0	0	0	0	0	0	10	0	0	0	0	12	0	0	0	0	0	0	0	0	0	0	0	0	0	0	0	0	0	0	0	0	0	0	0	0	0	0	0	0
bacterium_enrichment_culture_clone_KIST-JJY169	0	0	0	0	0	15	0	0	0	0	0	0	0	0	0	0	0	0	0	0	0	0	0	0	0	0	0	0	0	0	0	0	0	0	0	0	0	0	0	0	0	0	0	0	0	0	0	0	0
Planifilum_composti	0	0	0	0	0	0	0	0	0	0	0	0	0	0	0	0	0	0	0	0	0	0	0	0	0	0	0	0	0	0	0	0	0	0	0	0	0	0	0	0	0	0	0	0	0	0	0	0	0
bacterium_enrichment_culture_clone_56	0	0	0	0	0	0	0	0	0	15	0	0	0	0	0	0	0	0	0	0	0	0	0	0	0	0	0	0	0	0	0	0	0	0	0	0	0	0	0	0	0	0	0	0	0	0	0	0	0
Desulfovibrio_vulgaris	0	0	0	0	0	0	0	0	0	0	0	0	0	0	0	0	0	0	0	0	0	0	0	0	0	0	0	0	0	0	0	0	0	0	0	0	0	0	0	0	0	0	0	0	0	0	0	0	0
Alicyclobacillus_ferripilum	0	0	0	0	0	0	0	0	0	0	0	0	0	0	0	0	0	0	0	0	0	0	0	0	0	0	0	0	0	0	0	0	0	0	0	0	0	0	0	0	0	0	0	0	0	0	0	0	0
Actinomycetales_bacterium	0	0	0	0	0	0	0	0	0	0	0	14	0	0	0	0	0	0	0	0	0	0	0	0	0	0	0	0	0	0	0	0	0	0	0	0	0	0	0	0	0	0	0	0	0	0	0	0	0
Mycoplasmopsis_pulmonis	0	0	0	0	0	0	0	0	0	0	0	0	0	0	0	0	0	0	0	0	0	0	0	0	0	0	0	0	0	0	0	0	0	0	0	0	0	0	0	0	0	0	0	0	0	0	0	0	0
Lactobacillus_sp_SF6D	0	0	0	0	0	0	0	0	0	0	0	0	0	0	0	0	0	0	0	0	0	0	0	0	0	0	0	0	0	0	0	0	0	0	0	0	0	0	0	0	0	0	0	0	9	0	14	0	0
Acholeplasma_granularum	0	0	0	0	0	0	0	0	0	0	0	0	0	0	0	0	0	0	0	0	0	0	0	0	0	0	0	0	0	0	0	0	0	0	0	0	0	14	0	0	0	0	0	0	0	0	0	0	0
Chlamydia_muridarum	0	0	0	0	0	0	0	14	0	0	0	0	0	0	0	0	0	0	0	0	0	0	0	0	0	0	0	0	0	0	0	0	0	0	0	0	0	0	0	0	0	0	0	0	0	0	0	0	0
Enterococcus_alcedinis	0	0	0	0	0	0	0	0	0	0	0	0	0	0	0	0	0	0	0	0	0	0	0	0	0	0	0	0	0	0	0	0	0	0	0	0	0	0	0	0	0	0	0	0	0	0	14	0	0
Myxococcales_bacterium_Gsoil_473	0	0	0	0	0	0	0	0	0	0	0	0	0	0	0	0	0	0	0	0	0	0	0	0	0	0	0	0	0	0	0	0	0	0	0	0	0	0	0	0	0	0	0	0	0	0	0	0	0
Sediminivirga_luteola	0	0	0	0	0	0	0	0	0	0	0	0	0	0	0	0	0	0	0	0	0	0	0	0	0	0	0	0	0	0	0	0	0	0	0	0	0	0	0	0	0	0	0	0	0	0	0	0	0
Arachidicoccus_sp_BS20	0	0	0	0	0	0	0	0	0	0	0	0	0	0	0	0	0	0	0	0	0	0	0	0	0	0	0	0	0	0	0	0	0	0	0	0	0	0	0	13	0	0	0	0	0	0	0	0	0
bacterium_Ellin6505	0	0	0	0	0	0	0	0	0	0	0	0	0	0	0	0	0	0	0	0	0	0	0	0	0	0	0	0	0	0	0	0	0	0	0	0	0	0	13	0	0	0	0	0	0	0	0	0	0
gamma_proteobacterium_DG1301	0	0	0	0	0	0	0	0	0	0	0	0	0	0	0	0	0	0	0	0	0	0	0	13	0	0	0	0	0	0	0	0	0	0	0	0	0	0	0	0	0	0	0	0	0	0	0	0	0
Candidatus_Yanofskybacteria_bacterium_GW2011_GWF1_44_227	0	0	0	0	0	0	0	0	0	0	0	0	0	0	0	0	0	0	0	0	0	0	0	0	0	0	0	0	0	0	0	0	0	0	0	0	0	0	0	0	0	0	0	0	0	0	0	0	0
Malacoplasma_muris	0	2	0	0	0	0	0	13	0	0	0	0	0	0	0	0	0	0	0	0	0	0	0	0	0	0	0	0	0	0	0	0	0	0	0	0	0	0	0	0	0	0	0	0	0	0	0	0	0
Gemmatimonas_sp_enrichment_culture_clone_AOCRB-EC-6	0	0	13	0	0	0	0	0	0	0	0	0	0	0	0	0	0	0	0	0	0	0	0	0	0	0	0	0	0	0	0	0	0	0	0	0	0	0	0	0	0	0	0	0	0	0	0	0	0
Aminicenantes_bacterium_clone_OPB95	0	0	0	0	0	0	0	0	0	0	0	0	0	0	0	0	0	0	0	0	13	0	0	0	0	0	0	0	0	0	0	0	0	0	0	0	0	0	0	0	0	0	0	0	0	0	0	0	0
Deinococcus_sp_NW-56	0	0	0	0	0	0	0	0	0	0	0	0	0	0	0	0	0	0	0	0	0	0	0	0	0	0	0	0	0	0	0	0	0	0	0	0	0	0	0	0	0	0	0	0	0	0	0	0	0
Prevotella_sp_oral_clone_BS041	0	0	0	0	0	0	0	0	0	0	0	0	0	0	0	0	0	0	0	0	13	0	0	0	4	0	3	0	0	0	0	0	0	0	0	0	0	0	0	0	0	0	0	0	0	0	0	0	0
bacterium_enrichment_culture_clone_DPF35	0	0	0	13	0	0	0	0	0	0	0	0	0	0	0	0	0	0	0	0	0	0	0	0	0	0	0	0	0	0	0	0	0	0	0	0	0	0	0	0	0	0	0	0	0	0	0	0	0
bacterium_enrichment_culture_clone_heteroA49_4W	0	0	0	0	0	0	0	0	0	0	0	0	0	0	0	0	0	0	0	0	0	0	0	0	0	0	0	0	0	0	0	0	0	0	0	0	0	0	13	0	0	0	0	0	0	0	0	0	0
Peptostreptococcus_stomatis	0	0	0	0	0	0	0	0	0	0	0	0	0	0	0	0	0	0	0	0	13	0	0	0	0	0	0	0	0	0	0	0	0	0	0	0	0	0	0	0	0	0	0	0	0	0	0	0	0
Coxiellaceae_bacterium_HT99	0	0	0	0	0	0	0	0	0	0	0	0	0	0	0	0	0	0	0	0	0	0	0	0	0	0	0	0	0	0	0	0	0	0	0	0	0	0	0	0	0	0	0	0	0	0	0	0	0
Aequorivita_sp	0	0	0	0	0	0	0	0	0	0	0	0	0	0	0	0	0	0	0	0	0	0	0	0	0	0	0	0	13	0	0	0	0	0	0	0	0	0	0	0	0	0	0	0	0	0	0	0	0
Planctomycetaceae_bacterium_SCGC_AG-212-F19	0	0	0	0	0	13	0	0	0	0	0	0	0	0	0	0	0	0	0	0	0	0	0	0	0	0	0	0	0	0	0	0	0	0	0	0	0	0	0	0	0	0	0	0	0	0	0	0	0
mucus_bacterium_37	0	0	0	0	0	0	0	0	0	0	0	0	0	0	0	0	0	0	0	0	0	0	0	12	0	0	0	0	0	0	0	0	0	0	0	0	0	0	0	0	0	0	0	0	0	0	0	0	0
Porphyromonas_sp_403-8	0	0	0	0	0	0	0	0	0	0	0	0	0	0	0	0	0	0	0	0	0	0	0	0	0	0	0	0	0	0	0	0	0	0	0	0	0	0	0	0	0	0	0	0	0	0	0	0	0
Ignavibacteria_bacterium_RIFCSPLOWO2_12_FULL_56_21	0	0	0	0	0	0	0	0	0	0	0	0	0	0	0	0	0	0	0	0	0	0	0	0	0	0	0	0	0	0	0	0	0	0	0	0	0	0	12	0	0	0	0	0	0	0	0	0	0
bacterium_ic1296	0	0	0	0	0	0	0	0	0	0	0	0	0	0	0	0	0	0	0	0	0	0	0	0	0	0	0	0	0	0	0	0	0	0	0	0	0	0	0	0	0	0	0	0	0	0	0	0	0
Porphyrobacter_mercurialis	0	0	0	0	0	0	0	12	0	0	0	0	0	0	0	0	0	0	0	0	0	0	0	0	0	0	0	0	0	0	0	0	0	0	0	0	0	0	0	0	0	0	0	0	0	0	0	0	0
methanogenic_bacterium_enrichment_culture_archaeon_clone_Mta_otu2_7	0	0	0	0	0	0	0	0	0	0	0	0	0	0	0	12	0	0	0	0	0	0	0	0	3	0	0	0	2	0	0	0	0	0	0	0	0	0	0	0	0	0	0	0	0	0	0	0	0
Legionella_quinlivanii	12	0	0	0	0	0	0	0	0	0	0	0	0	0	0	0	0	0	0	0	0	0	0	0	0	0	0	0	0	0	0	0	0	0	0	0	0	0	0	0	0	0	0	0	0	0	0	0	0
Terrimicrobium_sacchariphilum	0	0	0	0	0	0	0	0	0	0	0	0	0	0	0	0	0	0	0	0	0	0	0	0	0	0	0	0	0	0	0	0	0	0	0	0	0	0	0	0	0	0	0	0	0	0	0	0	0
Elizabethkingia_meningoseptica	0	0	0	0	0	0	0	0	0	0	0	0	0	0	0	0	0	0	0	0	0	0	0	0	0	0	0	0	0	0	0	0	0	0	0	0	0	0	0	0	0	0	0	0	0	0	0	0	0
Selenomonas_sp_oral_clone_EZ011	0	0	0	0	0	0	0	0	0	0	0	0	0	0	0	12	0	0	0	0	7	0	0	0	11	0	8	0	0	0	0	0	0	0	0	0	0	0	0	0	0	0	0	0	0	0	0	0	0
bacterium_enrichment_culture_clone_auto112_4W	0	0	0	0	0	4	0	0	0	0	0	0	0	0	0	0	0	0	0	0	0	0	0	0	0	0	0	0	0	0	0	0	0	0	0	0	0	0	0	0	0	0	0	0	0	0	0	0	0
Deinococcus_sp_Lab-1	0	0	0	0	0	0	0	0	0	0	0	0	0	0	0	0	0	0	0	0	0	0	0	0	0	0	0	0	0	0	0	0	0	0	0	0	0	0	0	0	0	0	0	0	0	0	0	0	0
Agaricicola_taiwanensis	0	0	0	0	0	0	0	0	0	0	0	0	0	0	0	0	0	0	0	0	0	0	0	0	0	0	0	0	0	0	0	0	0	0	0	0	12	0	0	0	0	0	0	0	0	0	0	0	0
bacterium_Ellin5247	0	0	0	0	0	12	0	0	0	0	0	0	0	2	0	0	0	0	0	0	0	0	0	0	0	0	0	0	0	0	0	0	0	0	0	0	0	0	0	0	0	0	0	0	0	0	0	0	0
Sphingobacterium_sp_GR16	0	0	0	0	0	0	0	0	0	0	0	0	0	0	0	0	0	0	0	0	0	0	0	0	0	0	0	0	0	0	0	0	0	0	0	0	0	0	0	0	0	0	0	0	0	0	0	0	0
Firmicutes_bacterium_M10-2	0	0	0	0	0	0	0	0	0	0	0	0	0	0	0	0	0	0	0	0	0	0	0	0	0	0	0	0	0	0	0	0	0	0	0	0	0	0	0	0	0	0	0	0	0	0	0	0	0
bacterium_Ellin6067	0	0	0	0	0	0	0	0	0	0	0	0	0	0	0	0	0	0	0	0	0	0	0	0	0	0	0	0	0	0	0	0	0	0	0	0	0	0	0	0	0	0	0	0	0	0	0	0	0
Streptococcus_mutans	0	0	0	0	0	0	0	0	0	0	0	0	0	0	0	0	0	0	0	0	12	0	0	0	0	0	0	0	0	0	0	0	0	0	0	0	0	0	0	0	0	0	0	0	0	0	0	0	0
Leptotrichia_trevisanii	0	0	0	0	0	0	0	0	0	0	0	0	0	0	0	5	0	0	0	0	0	0	0	0	0	0	12	0	0	0	0	0	0	0	0	0	0	0	0	0	0	0	0	0	0	0	0	0	0
Aquihabitans_daechungensis	0	0	0	0	0	8	0	0	0	12	0	0	0	0	0	0	0	0	0	0	0	0	0	0	0	0	0	0	0	0	0	0	0	0	0	0	0	0	0	0	0	0	0	0	0	0	0	0	0
Kofleria_flava	0	0	0	0	0	11	0	0	0	0	0	0	0	0	0	0	0	0	0	0	0	0	0	0	0	0	0	0	0	0	0	0	0	0	0	0	0	0	0	0	0	0	0	0	0	0	0	0	0
Cardiobacterium_valvarum	0	0	0	0	0	0	0	0	0	0	0	0	0	0	0	11	0	0	0	0	0	0	0	0	0	0	0	0	0	0	0	0	0	0	0	0	0	0	0	0	0	0	0	0	0	0	0	0	0
Blastomonas_sp_P2AR16	0	0	0	0	0	0	0	0	0	0	0	0	0	0	0	0	0	0	0	0	0	0	0	0	0	0	0	0	0	0	0	0	0	0	0	0	0	0	0	0	0	0	0	0	0	0	0	0	0
Gracilibacteria_bacterium_oral_taxon_873	0	0	0	0	0	0	0	0	0	0	0	0	0	0	0	0	0	0	0	0	0	0	0	0	0	0	0	0	0	0	0	0	0	0	0	0	0	0	0	0	0	0	0	0	0	0	0	0	0
Patulibacter_medicamentivorans	0	0	0	0	0	0	0	0	0	0	0	0	0	0	0	8	0	0	0	0	11	0	0	0	0	0	0	0	0	0	0	0	0	0	0	0	0	0	0	0	0	0	0	0	0	0	0	0	0
bacterium_enrichment_culture_clone_Anammox_9	0	0	0	0	0	0	0	0	0	0	0	0	0	0	0	0	0	0	0	0	0	0	0	0	0	0	0	0	0	0	0	0	0	0	0	0	0	0	0	0	0	0	0	0	0	0	0	0	0
Sandaracinus_amylolyticus	0	0	0	0	0	0	0	0	0	0	0	0	0	0	0	0	0	0	0	11	0	0	0	0	0	0	0	0	0	0	0	0	0	0	0	0	0	0	0	0	0	0	0	0	0	0	0	0	0
Mongoliicoccus_sp	0	0	0	0	0	0	0	0	0	0	0	0	0	0	0	0	0	0	0	0	11	0	0	0	0	0	0	0	0	0	0	0	0	0	0	0	0	0	0	0	0	0	0	0	0	0	0	0	0
Oribacterium_sinus	0	0	2	0	0	0	0	0	0	0	0	0	0	0	0	0	0	0	0	0	0	0	0	0	7	0	0	0	0	0	0	0	0	0	0	0	0	0	3	0	0	0	0	0	0	0	3	0	0
Odoribacter_splanchnicus	0	0	0	0	0	0	0	0	0	0	0	0	0	0	0	0	0	0	0	0	0	10	0	0	0	0	0	0	0	0	0	0	0	0	0	0	0	0	0	0	0	0	0	0	0	0	0	0	0
Bacteroides_clarus	0	0	0	0	0	0	0	0	0	0	0	0	0	0	0	0	0	0	0	0	0	0	0	0	0	0	0	0	0	0	0	0	0	0	0	0	0	0	0	0	0	0	0	0	0	0	10	0	0
Capnocytophaga_sp_oral_clone_DZ074	0	0	0	0	0	0	0	0	0	0	0	0	0	0	0	0	0	0	0	10	0	0	0	0	0	0	0	0	0	0	0	0	0	0	0	0	0	0	0	0	0	0	0	0	0	0	0	0	0
Gemmatimonadetes_bacterium_WWH5	0	0	0	0	0	0	0	0	0	0	0	0	0	0	0	0	0	0	0	0	0	0	0	0	0	0	0	0	0	0	0	0	0	0	0	0	0	0	10	0	0	0	0	0	0	0	0	0	0
SAR324_cluster_bacterium_SCGC_AB-629-J17	0	0	0	0	0	0	0	0	0	0	0	0	0	0	0	0	0	0	0	0	0	0	0	0	0	0	5	0	0	0	0	0	0	0	0	0	0	0	0	0	0	0	0	0	0	0	0	0	0
marine_bacterium_JK1007	0	0	0	0	0	0	0	0	0	0	0	0	0	0	0	0	0	0	0	0	0	0	0	0	0	0	0	0	0	0	0	0	0	0	0	0	0	0	0	0	0	0	0	0	0	0	0	0	0
Terrimonas_sp_16-45A	0	0	0	0	0	0	0	0	0	0	0	0	0	0	0	0	0	0	0	0	0	0	0	10	0	0	0	0	0	0	0	0	0	0	0	0	0	0	0	0	0	0	0	0	0	0	0	0	0
Prevotella_sp__	0	0	0	0	0	0	0	0	0	0	0	0	0	0	0	10	0	0	0	0	0	0	0	0	0	0	0	0	0	0	0	0	0	0	0	0	0	0	0	0	0	0	0	0	0	0	0	0	0
bacterium_enrichment_culture_clone_NCAAH_30N1	0	0	0	0	0	0	0	0	0	0	0	0	0	0	0	0	0	0	0	0	0	0	0	0	0	0	0	0	0	0	0	0	0	0	0	0	0	0	0	0	0	0	0	0	0	0	0	0	0
Candidatus_Portiera_aleyrodidarum	0	0	0	0	0	0	0	0	0	0	0	0	0	0	0	0	0	0	0	0	0	0	0	0	0	0	0	0	0	0	0	0	0	0	0	0	0	0	0	0	0	0	0	0	0	0	0	0	0
Prevotella_sp_oral_clone_FW035	0	0	0	0	0	0	0	0	0	0	0	0	0	0	0	0	0	0	0	0	0	0	0	0	0	0	0	0	0	0	0	0	0	0	0	0	0	0	0	0	0	0	0	0	0	0	0	0	0
Clostridium_sp_Marseille-P8228	0	5	10	0	0	3	0	0	0	0	0	0	0	0	0	0	0	0	0	0	0	0	0	0	0	0	0	0	0	0	0	0	0	0	0	0	0	0	0	0	0	0	0	0	0	0	0	0	0
SAR116_cluster_alpha_proteobacterium_HIMB100	0	0	0	0	0	0	0	0	0	0	0	0	0	0	0	0	0	0	0	0	0	0	0	0	0	0	0	0	0	0	0	0	0	0	0	0	0	0	0	0	0	0	0	0	0	0	0	0	0
Methyloparacoccus_murrellii	0	0	0	0	0	0	0	0	0	10	0	0	0	0	0	0	0	0	0	0	0	0	0	0	0	0	0	0	0	0	0	0	0	0	0	0	0	0	0	0	0	0	0	0	0	0	0	0	0
Faecalimonas_umbilicata	0	0	0	0	0	0	0	0	0	0	0	0	0	0	0	0	0	0	0	0	10	0	0	0	0	0	0	0	0	0	0	0	0	0	0	0	0	0	0	0	0	0	0	0	0	0	0	0	0
Rhodospirillaceae_bacterium_L34	0	0	0	0	0	0	0	0	0	0	0	0	0	0	0	0	0	0	0	0	0	0	0	0	0	0	0	0	0	0	0	0	0	0	0	0	0	0	0	0	0	0	0	0	0	0	0	0	0
Bacteroides_caecigallinarum	0	0	0	0	0	0	0	0	0	6	0	0	0	0	0	0	0	0	0	0	0	0	0	0	6	0	0	0	0	0	0	0	0	0	0	10	0	0	0	0	0	0	0	0	0	0	0	0	0
Brevibacillus_fluminis	0	0	0	0	0	0	0	0	0	0	0	10	0	0	0	0	0	0	0	0	0	0	0	0	0	0	0	0	0	0	0	0	0	0	0	0	0	0	0	0	0	0	0	0	0	0	0	0	0
Meiothermus_granaticius	0	0	0	0	0	0	10	0	0	0	0	0	0	0	0	0	0	0	0	0	0	0	0	0	0	0	0	0	0	0	0	0	0	0	0	0	0	0	0	0	0	0	0	0	0	0	0	0	0
Leptotrichia_sp_oral_taxon_847	0	0	0	0	0	0	0	0	0	0	0	0	0	0	0	0	0	0	0	0	10	0	0	0	4	0	5	0	0	0	0	0	0	0	0	0	0	0	0	0	0	0	0	0	0	0	0	0	0
bacterium_	0	0	0	0	0	7	0	0	0	0	0	0	0	0	0	0	0	0	0	0	0	0	0	0	0	0	0	0	0	0	0	0	0	0	0	0	0	0	0	0	0	0	0	10	0	0	0	0	0
Shivajiella_indica	0	0	0	0	0	0	10	0	0	0	0	0	0	0	0	0	0	0	0	0	0	0	0	0	0	0	0	0	0	0	0	0	0	0	0	0	0	0	0	0	0	0	0	0	0	0	0	0	0
Capsicum_annuum	0	0	0	0	0	0	0	0	0	0	0	0	0	0	0	0	0	0	0	0	0	0	0	0	0	0	0	0	0	0	0	0	0	0	0	0	0	0	0	0	0	0	0	0	0	0	0	0	0
bacterium_enrichment_culture_clone_auto123_4W	0	0	0	0	0	0	0	10	0	0	0	0	0	0	0	0	0	0	0	0	0	0	0	0	0	0	0	0	0	0	0	0	0	0	0	0	0	0	0	0	0	0	0	0	0	0	0	0	0
Polynucleobacter_acidiphobus	0	4	0	0	0	0	0	0	0	0	0	0	0	0	0	0	0	0	0	0	0	0	0	0	0	0	0	0	0	0	0	0	0	0	0	0	0	0	10	0	0	0	0	0	0	0	0	0	0
Candidatus_Kapabacteria_sp_59-99	0	0	0	0	0	0	0	0	0	0	0	0	0	0	0	0	0	0	0	0	0	0	0	0	10	0	0	0	0	0	0	0	0	0	0	0	0	0	0	0	0	0	0	0	0	0	0	0	0
Vischeria_sp_CAUP_Q_202	0	0	0	0	0	0	9	0	0	0	0	0	0	0	0	0	0	0	0	0	0	0	0	0	0	0	0	0	0	0	0	0	0	0	0	0	0	0	0	0	0	0	0	0	0	0	0	0	0
Nitrospira_sp_enrichment_culture_clone_M1-9	0	0	0	0	0	0	0	0	0	0	0	0	0	0	0	0	0	0	0	0	0	0	0	0	0	0	0	0	0	0	0	0	0	0	0	0	0	0	0	0	0	0	0	0	0	0	0	0	0
bacterium_enrichment_culture_clone_30(2013)	0	0	0	0	0	0	0	0	0	0	0	0	0	0	0	0	0	0	0	0	0	0	0	0	0	0	0	0	0	0	9	0	0	0	0	0	0	0	0	0	0	0	0	0	0	0	0	0	0
Floricoccus_penangensis	0	0	0	0	0	0	0	0	0	0	0	0	0	0	0	0	0	0	0	0	9	0	0	0	0	0	0	0	0	0	0	0	0	0	0	0	0	0	0	0	0	0	0	0	0	0	0	0	0
Desulfovibrio_africanus	0	0	0	0	0	0	0	0	0	0	0	0	0	0	0	0	0	0	0	0	9	0	0	0	5	0	0	0	0	0	0	0	0	0	0	0	0	0	0	0	0	0	0	0	0	0	0	0	0
Desulfovibrio_sp_IS7	0	0	0	0	0	0	0	0	0	0	0	0	0	0	0	0	0	0	0	0	0	0	0	0	0	0	9	0	0	0	0	0	0	0	0	0	0	0	0	0	0	0	0	0	0	0	0	0	0
Nocardia_anaemiae	0	0	0	9	0	0	0	0	0	0	0	0	0	0	0	0	0	0	0	0	0	0	0	0	0	0	0	0	0	0	0	0	0	0	0	0	0	0	0	0	0	0	0	0	0	0	0	0	0
Clostridiales_bacterium_canine_oral_taxon_162	0	0	0	0	0	0	0	0	0	0	0	0	0	0	0	0	0	0	0	0	0	0	0	0	0	0	0	0	0	0	0	0	0	0	0	0	0	0	0	0	0	0	0	0	0	0	0	0	0
Verrucomicrobia_bacterium_SCGC_AG-212-E04	0	0	0	0	0	9	0	0	0	0	0	0	0	0	0	0	0	0	0	0	0	0	0	0	0	0	0	0	0	0	0	0	0	0	0	0	0	0	0	0	0	0	0	0	0	0	0	0	0
Dongia_rigui	0	0	0	0	0	0	0	0	0	0	0	0	0	0	0	0	0	0	0	0	0	0	0	0	0	0	0	0	0	0	0	0	0	0	0	0	0	0	9	0	0	0	0	0	0	0	0	0	0
Barnesiella_viscericola	0	0	0	0	0	0	0	0	0	0	0	0	0	0	0	0	0	0	0	0	0	0	0	0	0	0	0	0	0	0	0	0	0	0	0	0	0	0	0	0	0	0	0	0	0	0	0	0	0
Anaerotruncus_colihominis	0	0	0	0	0	0	0	0	0	0	0	0	0	0	0	0	0	0	0	0	0	0	0	0	0	0	0	0	0	0	0	0	0	0	0	0	0	0	0	0	0	0	0	0	0	0	0	0	0
Haliscomenobacter_sp_JS224	0	0	0	0	0	0	0	0	0	0	0	0	0	0	0	0	0	0	0	0	0	0	0	0	0	0	0	0	0	0	0	0	0	0	0	0	9	0	0	0	0	0	0	0	0	0	0	0	0
Acidobacteria_bacterium_LX219	0	0	0	0	0	0	0	0	0	0	0	0	0	0	0	0	0	0	0	0	0	0	9	0	0	0	0	0	0	0	0	0	0	0	0	0	0	0	0	0	0	0	0	0	0	0	0	0	0
Spirochaeta_sp_MWH-HuW8	0	0	0	0	0	0	0	0	0	0	0	0	0	0	0	0	0	0	0	0	0	0	0	0	0	0	0	0	0	0	0	0	0	0	0	0	0	0	0	0	0	0	9	0	0	0	0	0	0
Aminivibrio_pyruvatiphilus	0	0	0	0	0	0	9	0	0	0	0	0	0	0	0	0	0	0	0	0	0	0	0	0	0	0	0	0	0	0	0	0	0	0	0	0	0	0	0	0	0	0	0	0	0	0	0	0	0
Aureococcus_anophagefferens	0	0	0	0	0	0	0	0	0	0	0	0	0	0	0	2	0	0	0	0	0	0	0	0	0	0	0	0	0	0	0	0	0	0	0	0	0	0	0	0	0	0	0	0	0	0	0	0	0
[Clostridium]_leptum_	0	0	0	0	0	0	9	0	0	0	0	0	0	0	0	0	0	0	0	0	0	0	0	0	0	0	0	0	0	0	0	0	0	0	0	0	0	0	5	0	0	0	0	0	0	0	0	0	0
Sphingobacterium_nematocida	0	0	0	0	0	0	9	0	0	0	0	0	0	0	0	0	0	0	0	0	0	0	0	0	0	0	0	0	0	0	0	0	0	0	0	0	0	0	0	0	0	0	0	0	0	0	0	0	0
bacterium_enrichment_culture_clone_EBa3	0	0	0	0	0	0	0	9	0	0	0	0	0	0	0	0	0	0	0	0	0	0	0	0	0	0	0	0	0	0	0	0	0	0	0	0	0	0	0	0	0	0	0	0	0	0	0	0	0
Prevotella_sp_RZ	0	0	0	0	0	0	0	0	0	0	0	0	0	0	0	0	0	0	0	0	0	0	0	0	0	0	0	0	0	0	0	0	0	0	0	0	0	0	0	9	0	0	0	0	0	0	0	0	0
Edaphochlorella_mirabilis	0	0	0	0	0	4	0	0	0	0	0	0	0	0	0	0	0	0	0	0	0	0	0	0	0	0	0	0	0	0	0	0	0	0	0	0	0	0	0	0	0	0	0	0	0	0	0	0	0
bacterium_Ellin7530	0	0	0	0	0	0	0	0	0	0	0	0	0	0	0	0	0	0	0	0	9	0	0	0	0	0	0	0	0	0	0	0	0	0	0	0	0	0	0	0	0	0	0	0	0	0	0	0	0
Actinobacteria_bacterium_IMCC26077	0	0	0	0	0	0	0	0	0	0	0	0	0	0	0	0	0	0	0	0	0	0	0	4	0	0	0	0	0	0	0	0	0	0	0	0	0	0	0	0	0	0	0	0	0	0	0	0	0
Rhabdochlamydiaceae_bacterium_NS3	0	0	0	0	0	0	0	0	0	0	0	0	0	0	0	0	0	0	0	0	0	0	0	0	0	0	0	0	0	0	0	0	0	0	0	0	0	0	0	0	0	0	0	0	0	0	0	0	0
Ruminococcus_sp_AT10	0	5	0	8	0	0	0	0	0	0	0	0	0	0	0	0	0	0	0	0	0	0	0	0	0	0	0	0	0	0	0	0	0	0	0	0	0	0	0	0	0	0	0	0	0	0	0	0	0
bacterium_Ellin5012	0	0	8	0	0	0	0	0	0	0	0	0	0	0	0	0	0	0	0	0	0	0	0	0	0	0	0	0	0	0	0	0	0	0	0	0	0	0	0	0	0	0	0	0	0	0	0	0	0
Thiopseudomonas_denitrificans	0	0	0	0	0	0	0	0	0	0	0	0	0	0	0	0	0	0	0	0	0	0	0	0	0	0	0	0	0	0	0	0	0	0	0	0	0	0	0	0	0	0	0	0	8	0	0	0	0
[Clostridium]_leptum__	0	0	0	0	0	0	0	0	0	0	0	0	0	0	8	0	0	0	0	0	0	0	0	0	0	0	0	0	0	0	0	0	0	0	0	0	0	0	0	0	0	0	0	0	0	0	0	0	0
Pedomicrobium_manganicum	0	0	0	0	0	8	0	0	0	0	0	0	0	0	0	0	0	0	0	0	0	0	0	0	0	0	0	0	0	0	0	0	0	0	0	0	0	0	0	0	0	0	0	0	0	0	0	0	0
bacterium_WHC3-2	0	0	0	0	0	0	0	0	0	0	0	0	0	0	0	0	0	0	0	0	0	0	8	0	0	0	0	0	0	0	0	0	0	0	0	0	0	0	0	0	0	0	0	0	0	0	0	0	0
Moraxella_atlantae	0	0	0	0	0	0	8	0	0	0	0	0	0	0	0	0	0	0	0	0	0	0	0	0	0	0	0	0	0	0	0	0	0	0	0	0	0	0	0	0	0	0	0	0	0	0	0	0	0
Alistipes_obesi	0	0	0	0	0	0	0	0	0	8	0	0	0	0	0	0	0	0	0	0	0	0	0	0	0	0	0	0	0	0	0	0	0	0	0	0	0	0	0	0	0	0	0	0	0	0	0	0	0
Mitsuokella_sp_oral_taxon_G68	0	0	0	0	0	0	0	0	0	0	0	0	0	0	0	0	0	0	0	0	0	0	0	0	8	0	0	0	0	0	0	0	0	0	0	0	0	0	0	0	0	0	0	0	0	0	0	0	0
Leuconostoc_fallax	0	0	0	0	0	0	0	0	0	0	0	0	0	0	0	8	0	0	0	0	0	0	0	0	0	0	0	0	0	0	0	0	0	0	0	0	0	0	0	0	0	0	0	0	0	0	0	0	0
Parengyodontium_album	0	0	0	0	0	0	0	0	0	0	0	0	0	0	0	0	0	0	8	0	0	0	0	0	0	0	0	0	0	0	0	0	0	0	0	0	0	0	0	0	0	0	0	0	0	0	0	0	0
planctomycete_DDSe3021	0	0	0	0	0	0	0	0	0	0	0	0	0	0	0	0	0	0	0	0	0	0	0	0	0	0	0	0	0	0	0	0	0	0	0	0	0	0	0	0	0	0	0	0	0	0	0	0	0
Treponema_sp_IV17DD31	0	0	0	0	0	0	0	0	0	0	0	0	0	0	0	0	0	0	0	0	8	0	0	0	0	0	0	0	0	0	0	0	0	0	0	0	0	0	0	0	0	0	0	0	0	0	0	0	0
Negativicoccus_massiliensis	0	2	0	0	0	0	0	0	0	0	0	0	0	0	0	0	0	0	0	0	0	0	0	0	0	0	0	0	0	0	7	0	0	0	0	0	0	0	0	0	0	0	0	0	0	0	0	0	0
Betaproteobacteria_bacterium_GR16-43	0	0	0	0	0	0	0	0	0	0	0	0	0	0	0	0	0	0	0	0	0	0	0	0	0	0	0	0	0	0	0	0	0	0	0	0	0	0	0	3	0	0	0	0	0	0	0	0	0
Flavisolibacter_rigui	0	0	0	0	0	0	0	0	0	0	0	0	0	0	0	0	0	0	0	0	0	0	0	0	0	0	0	0	0	0	0	0	0	0	0	8	0	0	0	0	0	0	0	0	0	0	0	0	0
Rhizosolenia_setigera	0	0	0	0	0	0	0	0	0	0	0	0	0	0	0	0	0	0	0	0	0	0	0	0	0	0	0	0	0	0	0	0	0	0	0	0	0	0	0	0	0	0	0	0	0	0	0	0	0
bacterium_enrichment_culture_clone_heteroC45_4W	0	0	0	0	0	0	0	0	0	0	0	0	0	0	0	0	0	0	0	0	0	0	0	0	0	0	0	0	0	0	0	0	0	0	0	0	0	0	0	0	0	0	0	0	0	0	8	0	0
Coralloluteibacterium_stylophorae	0	0	0	0	0	0	0	0	0	0	0	0	0	0	0	0	0	0	0	0	0	0	0	0	0	0	0	0	0	0	0	0	0	0	0	0	0	0	0	0	0	0	0	0	0	0	0	0	0
Synechococcus_sp_RS9916	0	0	0	0	0	0	0	0	0	0	0	0	0	0	0	0	0	0	0	0	0	0	0	8	0	0	0	0	0	0	0	0	0	0	0	0	0	0	0	0	0	0	0	0	0	0	0	0	0
Amorphus_suaedae	0	0	0	0	0	0	0	0	0	0	0	0	0	0	0	0	0	0	0	0	0	0	0	0	8	0	0	0	0	0	0	0	0	0	0	0	0	0	0	0	0	0	0	0	0	0	0	0	0
Teleaulax_amphioxeia	0	0	0	0	0	0	0	0	0	0	0	0	0	0	0	0	0	0	0	0	0	0	0	0	0	0	0	0	0	0	0	0	0	0	0	0	0	0	8	0	0	0	0	0	0	0	0	0	0
Nocardioides_sp_MSL_21	0	0	0	0	0	0	0	0	0	0	0	0	0	0	0	0	0	0	0	0	0	0	0	0	0	0	0	0	0	0	0	0	0	0	0	0	0	0	0	0	0	0	0	0	0	0	0	0	0
Sphingomonas_humi	0	0	0	0	0	0	0	0	0	0	0	0	0	0	0	0	0	0	0	0	0	0	0	0	0	0	0	0	0	0	0	0	0	0	0	0	0	0	0	0	0	0	0	0	0	0	0	0	0
Candidatus_Halyseosphaera_europeae	0	0	0	0	0	7	0	0	0	0	0	0	0	0	0	0	0	0	0	0	0	0	0	0	0	0	0	0	0	0	0	0	0	0	0	0	0	0	0	0	0	0	0	0	0	0	0	0	0
Pedobacter_sp_oral_clone_AV100	0	0	0	0	0	0	0	0	0	0	0	0	0	0	0	0	0	0	0	0	0	0	0	0	0	0	0	0	0	0	0	0	0	0	0	0	0	0	0	0	0	0	0	0	0	0	0	0	0
Rikenellaceae_bacterium_DTU002	0	0	0	0	0	2	7	0	0	5	0	0	0	0	0	0	0	0	0	0	0	0	0	0	2	0	0	0	0	0	0	0	0	0	0	0	0	0	0	0	0	0	0	0	0	0	0	0	0
Prevotella_sp_DJF_CP65	0	0	0	0	0	0	0	0	0	0	0	0	0	0	0	0	0	0	0	0	0	0	0	0	0	0	0	0	0	0	0	0	0	0	0	7	0	0	0	0	0	0	0	0	0	0	0	0	0
Lutibacter_oricola	0	0	0	0	0	0	0	0	0	0	0	0	0	0	0	0	0	0	0	0	0	0	0	0	0	0	0	0	0	0	0	0	0	0	0	0	0	0	0	0	0	0	0	0	0	0	0	0	0
Candidatus_Mycoplasma_girerdii	0	0	0	0	0	0	0	0	0	0	0	0	0	0	0	0	0	0	0	0	7	0	0	0	0	0	0	0	0	0	0	0	0	0	0	0	0	0	0	0	0	0	0	0	0	0	0	0	0
Clostridiaceae_bacterium_SH032	0	0	0	0	0	0	0	0	0	0	0	0	0	0	0	0	0	0	0	0	0	0	0	0	0	0	0	0	0	0	0	0	0	0	0	0	0	0	0	0	0	0	7	0	0	0	0	0	0
Candidatus_Azambacteria_bacterium_GW2011_GWF2_42_22	0	0	0	0	0	0	0	0	0	0	0	0	0	0	0	0	0	0	0	0	0	0	0	0	0	0	0	0	0	0	0	0	0	0	0	0	0	0	0	0	0	0	0	0	0	0	0	0	0
Thermincola_carboxydiphila	0	0	0	0	0	0	0	0	0	0	0	0	0	0	0	0	0	0	0	0	0	0	0	0	0	0	0	0	0	0	0	0	0	0	0	7	0	0	0	0	0	0	0	0	0	0	0	0	0
[Eubacterium]_nodatum	0	0	0	0	0	0	0	0	0	0	0	0	0	0	0	0	0	0	0	0	0	0	0	0	0	0	0	0	0	0	0	0	0	0	7	0	0	0	0	0	0	0	0	0	0	0	0	0	0
Prevotella_paludivivens	0	0	0	0	0	0	0	7	0	0	0	0	0	0	0	0	0	0	0	0	0	0	0	0	0	0	0	0	0	0	0	0	0	0	0	0	0	0	0	0	0	0	0	0	0	0	0	0	0
Tyzzerella_sp_Marseille-P3062	0	0	0	0	0	0	0	0	0	0	0	0	0	0	0	0	0	0	0	0	0	0	0	0	0	0	0	0	0	0	0	0	0	0	0	0	7	0	0	0	0	0	0	0	0	0	0	0	0
Metamycoplasma_salivarium	0	0	0	0	0	0	0	7	0	0	0	0	0	0	0	0	0	0	0	0	0	0	0	0	0	0	0	0	0	0	0	0	0	0	0	0	0	0	0	0	0	0	0	0	0	0	0	0	0
Campylobacter_sp_oral_clone_OH5A	0	0	0	0	0	0	0	0	0	0	0	0	0	0	0	0	0	0	0	0	7	0	0	0	0	0	0	0	0	0	0	0	0	0	0	0	0	0	0	0	0	0	0	0	0	0	0	0	0
Eubacterium_sp_oral_clone_DO008	0	0	0	0	0	0	0	0	0	0	0	0	0	0	0	0	0	0	0	0	0	0	0	0	0	0	0	0	0	0	0	0	0	0	0	0	0	0	0	0	0	0	0	0	0	0	0	0	0
Flavobacterium_ceti	0	0	0	0	0	0	0	0	0	0	0	0	0	0	0	0	0	0	0	0	0	0	0	0	0	0	0	0	0	0	7	0	0	0	0	0	0	0	0	0	0	0	0	0	0	0	0	0	0
Pseudonocardia_spinosispora	0	0	0	0	0	0	0	0	0	0	0	0	0	0	0	0	0	0	0	0	0	0	0	0	0	0	0	0	0	0	0	0	0	0	0	0	0	0	0	0	0	0	0	0	0	0	0	0	0
Anaerolineales_bacterium_Chloro_03	0	0	0	0	0	0	0	0	0	0	0	0	0	0	0	0	0	0	0	0	0	0	0	7	0	0	0	0	0	0	0	0	0	0	0	0	0	0	0	0	0	0	0	0	0	0	0	0	0
bacterium_enrichment_culture_clone_D8	0	0	0	0	0	7	0	0	0	0	0	4	0	0	0	0	0	0	0	0	0	0	0	0	0	0	0	0	0	0	0	0	0	0	0	0	0	0	0	0	0	0	0	0	0	0	0	0	0
delta_proteobacterium_enrichment_culture_clone_AP-FeEnrich12	0	0	0	0	0	0	0	0	0	0	0	7	0	0	0	0	0	0	0	0	0	0	0	0	0	0	0	0	0	0	0	0	0	0	0	0	0	0	0	0	0	0	0	0	0	0	0	0	0
Bacteroides_eggerthii	0	0	0	7	0	0	0	0	0	0	0	0	0	0	0	5	0	0	0	0	0	0	0	0	0	0	0	0	0	0	0	0	0	0	0	0	0	0	0	0	0	0	0	0	0	0	0	0	0
Maricaulis_sp_DY14	0	0	0	0	0	0	0	0	0	0	0	0	0	0	0	0	0	0	0	0	0	0	0	0	0	0	0	0	0	0	0	0	0	0	0	0	0	0	0	0	0	0	0	0	0	0	0	0	0
Veillonellaceae_bacterium_oral_taxon_131	0	0	0	0	0	0	0	0	0	0	0	0	0	0	0	0	0	0	0	0	0	0	0	0	7	0	0	0	0	0	0	0	0	0	0	0	0	0	0	0	0	0	0	0	0	0	0	0	0
Candidatus_Saccharibacteria_bacterium_GW2011_GWC2_44_17	0	0	0	0	0	0	0	0	0	0	0	0	0	0	0	0	0	0	0	0	0	0	0	0	0	0	0	0	0	0	0	0	0	0	0	0	0	0	0	0	0	0	0	0	0	0	0	0	0
Lactobacillus_gigeriorum	0	0	6	0	0	0	0	0	0	0	0	0	0	0	0	0	0	0	0	0	0	0	0	0	0	0	0	0	0	0	0	0	0	0	0	0	0	0	0	0	0	0	0	0	0	0	0	0	0
Pygmaiobacter_massiliensis	0	0	0	0	0	0	0	0	0	0	0	0	0	0	0	0	0	0	0	0	0	0	0	0	0	0	0	0	0	0	0	0	0	0	0	0	0	0	0	0	0	0	0	0	0	0	0	0	0
bacterium_Ellin5102	0	0	0	0	0	6	0	0	0	0	0	0	0	0	0	0	0	0	0	0	0	0	0	0	0	0	0	0	0	0	0	0	0	0	0	0	0	0	0	0	0	0	0	0	0	0	0	0	0
Novosphingobium_lotistagni	0	0	0	0	0	0	0	0	0	0	0	0	0	0	0	0	0	0	0	0	0	0	0	0	0	0	0	0	0	0	6	0	0	0	0	0	0	0	0	0	0	0	0	0	0	0	0	0	0
Leptospira_biflexa	0	0	0	0	0	0	0	0	0	0	0	0	0	0	0	0	0	0	0	0	0	0	0	4	0	0	0	0	0	0	0	0	0	0	0	0	0	0	0	0	0	0	0	0	0	0	0	0	0
Thalassotalea_ganghwensis	0	0	0	0	0	0	0	0	0	6	0	0	0	0	0	0	0	0	0	0	0	0	0	0	0	0	0	0	0	0	0	0	0	0	0	0	0	0	0	0	0	0	0	0	0	0	0	0	0
Propionispora_sp	6	0	0	0	0	0	0	0	0	0	0	0	0	0	0	0	0	0	0	0	0	0	0	0	0	0	0	0	0	0	0	0	0	0	0	0	0	0	0	0	0	0	0	0	0	0	0	0	0
Clostridiales_bacterium_HAW-EB17	0	0	0	0	0	0	0	0	0	0	0	0	0	0	0	0	0	0	0	0	0	0	0	0	0	0	0	0	0	0	0	0	0	0	0	0	0	0	6	0	0	0	0	0	0	0	0	0	0
Caulobacteraceae_bacterium	0	0	0	0	0	0	0	0	0	0	0	0	0	0	0	0	0	0	0	0	0	0	0	0	0	0	0	0	0	0	0	0	0	0	0	0	0	0	0	0	0	0	0	0	0	0	0	0	0
candidate_division_TM7_bacterium_JGI_0001002-L20	0	0	0	0	0	0	0	0	0	0	0	0	0	0	0	0	0	0	0	0	0	0	0	0	0	0	0	0	0	6	0	0	0	0	0	0	0	0	0	0	0	0	0	0	0	0	0	0	0
'Hevea_brasiliensis'_phytoplasma	0	0	0	0	0	0	0	0	0	0	0	0	0	0	0	0	0	0	0	0	0	0	0	0	0	0	0	0	0	0	0	0	0	0	0	0	0	0	0	0	0	0	0	0	0	6	0	0	0
Lachnospiraceae_bacterium_19gly4	0	0	0	0	0	0	0	0	0	0	0	0	0	0	0	0	0	0	0	0	0	0	0	0	0	0	0	0	0	0	0	0	0	0	0	0	0	0	0	6	0	0	0	0	0	0	0	0	0
Aureitalea_sp_RR4-38	0	0	0	0	0	0	0	0	0	0	0	0	0	0	0	0	0	0	0	0	0	0	0	0	0	0	0	0	0	0	0	0	0	0	0	0	0	0	0	0	0	0	0	0	0	0	0	0	0
Meiothermus_chliarophilus	0	0	0	0	0	0	6	0	0	0	0	0	0	0	0	0	0	0	0	0	0	0	0	0	0	0	0	0	0	0	0	0	0	0	0	0	0	0	0	0	0	0	0	0	0	0	0	0	0
Holophaga_sp_WY42	0	0	0	0	0	6	0	0	0	0	0	0	0	0	0	0	0	0	0	0	0	0	0	0	0	0	0	0	0	0	0	0	0	0	0	0	0	0	0	0	0	0	0	0	0	0	0	0	0
Caproiciproducens_galactitolivorans	0	0	0	0	0	0	0	0	0	0	0	0	0	0	0	0	0	0	0	0	0	0	0	0	0	0	0	0	0	0	0	0	0	0	0	0	0	0	0	0	0	0	0	0	0	0	0	0	0
Parasegetibacter_luojiensis	0	0	0	0	0	0	0	0	0	0	0	0	0	0	0	0	0	0	0	0	0	0	0	0	0	0	0	0	0	0	0	0	0	0	0	6	0	0	0	0	0	0	0	0	0	0	0	0	0
Schaalia_naturae	0	0	0	0	0	0	0	0	0	0	0	0	0	0	0	0	0	0	0	0	0	0	0	0	0	0	0	0	0	0	0	0	0	0	0	0	0	0	0	0	0	0	0	0	0	0	0	0	0
bacterium_enrichment_culture_clone_auto10_4W	0	0	0	0	0	0	0	0	0	6	0	0	0	0	0	0	0	0	0	0	0	0	0	0	0	0	0	0	0	0	0	0	0	0	0	0	0	0	0	0	0	0	0	0	0	0	0	0	0
Commensalibacter_sp_AMU001	0	0	0	0	0	0	0	0	0	0	0	0	0	0	0	0	0	0	0	0	0	0	0	0	0	0	0	0	0	0	0	0	0	0	0	0	0	0	0	0	0	0	0	0	0	0	0	0	0
Omnitrophica_WOR_2_bacterium_RIFCSPLOWO2_12_FULL_51_24	0	0	0	0	0	0	0	0	0	0	0	0	0	0	0	6	0	0	0	0	0	0	0	0	0	0	0	0	0	0	0	0	0	0	0	0	0	0	0	0	0	0	0	0	0	0	0	0	0
Weissella_jogaejeotgali	0	0	0	0	0	0	0	0	0	0	0	0	0	0	0	0	0	0	0	0	6	0	0	0	0	0	0	0	0	0	0	0	0	0	0	0	0	0	0	0	0	0	0	0	0	0	0	0	0
Clostridium_sp_Culture-54	0	0	0	0	0	0	0	0	0	0	0	0	0	0	0	0	0	0	0	0	6	0	0	0	0	0	0	0	0	0	0	0	0	0	0	0	0	0	0	0	0	0	0	0	0	0	0	0	0
Lactobacillus_vaginalis	0	0	0	0	0	0	0	0	0	0	0	0	0	0	0	0	0	0	0	0	5	0	0	0	0	0	0	0	0	0	0	0	0	0	0	0	0	0	0	0	0	0	0	0	0	0	0	0	0
Fusibacter_tunisiensis	0	0	0	0	0	0	0	0	0	0	0	0	0	0	0	5	0	0	0	0	3	0	0	0	5	0	2	0	0	0	0	0	0	0	0	0	0	0	0	0	0	0	0	0	0	0	0	0	0
bacterium_UW_659-2-F09	0	0	0	0	0	5	0	0	0	0	0	0	0	0	0	0	0	0	0	0	0	0	0	0	0	0	0	0	0	0	0	0	0	0	0	0	0	0	0	0	0	0	0	0	0	0	0	0	0
bacterium_YC-ZSS-LKJ26	0	0	0	0	0	0	0	0	0	0	0	0	0	0	0	0	0	0	0	0	0	0	0	0	0	0	0	0	0	0	0	0	0	0	0	0	0	0	0	0	0	0	0	0	0	0	0	0	0
Gemmata_sp_Wa1-6	0	0	0	0	0	5	0	0	0	0	0	0	0	0	0	0	0	0	0	0	0	0	0	0	0	0	0	0	0	0	0	0	0	0	0	0	0	0	0	0	0	0	0	0	0	0	0	0	0
Picochlorum_sp_SENEW3	0	0	0	0	0	0	0	0	0	0	0	0	0	0	0	0	0	0	0	0	0	0	0	0	0	0	0	0	0	0	0	0	0	0	0	0	0	0	0	0	0	0	0	0	0	0	0	0	0
Novosphingobium_stygium	0	0	0	0	0	5	0	0	0	0	0	0	0	0	0	0	0	0	0	0	0	0	0	0	0	0	0	0	0	0	0	0	0	0	0	0	0	0	0	0	0	0	0	0	0	0	0	0	0
Desulfovibrio_sp_r02	0	0	0	0	0	0	0	0	0	0	0	0	0	0	0	0	0	0	0	0	0	0	0	0	5	0	0	0	0	0	0	0	0	0	0	0	0	0	0	0	0	0	0	0	0	0	0	0	0
Candidatus_Rubidus_massiliensis	0	0	0	0	0	0	0	0	0	0	0	0	0	0	0	0	0	0	0	0	0	0	0	0	0	0	0	0	0	0	0	0	0	0	0	0	0	0	0	0	0	0	0	0	0	0	0	0	0
bacterium_AC2043	0	0	0	0	0	0	0	0	0	0	0	0	0	0	0	0	0	0	0	0	0	0	0	0	0	0	0	0	0	0	0	0	0	0	0	0	0	0	0	0	0	0	0	5	0	0	0	0	0
Rhodococcus_tukisamuensis	0	0	0	0	0	5	0	0	0	0	0	0	0	0	0	0	0	0	0	0	0	0	0	0	0	0	0	0	0	0	0	0	0	0	0	0	0	0	0	0	0	0	0	0	0	0	0	0	0
bacterium_SH4-10	0	0	0	0	0	0	0	0	0	0	0	0	0	0	0	0	0	0	0	0	5	0	0	0	0	0	0	0	0	0	0	0	0	0	0	0	0	0	0	0	0	0	0	0	0	0	0	0	0
Thermomonosporaceae_bacterium_YE4-D4-16-CH2	0	0	0	0	0	0	0	0	0	0	0	0	0	0	0	0	0	0	0	0	0	0	0	5	0	0	0	0	0	0	0	0	0	0	0	0	0	0	0	0	0	0	0	0	0	0	0	0	0
iron-reducing_bacterium_enrichment_culture_clone_HN-HFO19	0	0	0	0	0	5	0	0	0	0	0	0	0	0	0	0	0	0	0	0	0	0	0	0	0	0	0	0	0	0	0	0	0	0	0	0	0	0	0	0	0	0	0	0	0	0	0	0	0
Apicomplexa_sp_WK-2018_Corallicola	0	0	0	3	0	0	0	0	0	4	0	4	0	0	0	0	0	0	0	0	0	0	0	0	0	0	0	0	0	0	0	0	0	0	0	0	0	0	0	0	0	0	0	0	0	0	0	0	0
Treponema_sp_OMZ_838	0	0	0	0	0	0	0	0	0	0	0	0	0	0	0	0	0	0	0	0	0	0	0	0	5	0	0	0	0	0	0	0	0	0	0	0	0	0	0	0	0	0	0	0	0	0	0	0	0
Pycnococcus_provasolii	0	0	0	0	0	0	0	0	0	0	0	0	0	0	0	0	0	0	0	0	0	0	0	0	0	0	0	0	0	0	0	0	0	0	0	0	0	0	0	0	0	0	0	0	0	0	0	0	0
Anaerolineaceae_bacterium_oral_taxon_439	0	0	0	0	0	0	0	0	0	0	0	0	0	0	0	0	0	0	0	0	0	0	0	0	5	0	0	0	0	0	0	0	0	0	0	0	0	0	0	0	0	0	0	0	0	0	0	0	0
delta_proteobacterium_LWH25	0	0	0	0	0	0	0	0	0	0	0	0	0	0	0	0	0	0	0	0	0	0	0	0	0	0	0	0	0	0	0	0	0	0	0	0	0	0	0	0	0	0	0	0	0	0	0	0	0
filamentous_bacterium_Plant1_Iso8	0	0	0	0	0	0	0	0	0	3	0	0	0	0	0	0	0	0	0	0	0	0	0	0	0	0	0	0	0	0	0	0	0	0	0	0	0	0	0	0	0	0	0	0	0	0	0	0	0
bacterium_enrichment_culture_clone_Anammox_49	0	0	0	0	0	2	0	0	0	0	0	0	0	0	0	0	0	0	0	0	0	0	0	0	0	0	0	0	0	0	0	0	0	0	0	0	0	0	0	0	0	0	0	0	0	0	5	0	0
Megasphaera_hexanoica	0	0	4	0	0	0	0	0	0	0	0	0	0	0	0	0	0	0	0	0	0	0	0	0	0	0	0	0	0	0	0	0	0	0	0	0	0	0	0	0	0	0	0	0	0	0	0	0	0
Thermomonas_sp_S-48	0	0	0	0	0	0	0	0	0	0	0	0	0	0	0	0	0	0	0	0	0	0	0	0	0	0	0	0	0	0	0	0	0	0	0	0	0	0	0	0	0	0	0	0	0	0	0	0	0
Roseomonas_genomospecies_5	0	0	0	0	5	0	0	0	0	0	0	0	0	0	0	0	0	0	0	0	0	0	0	0	0	0	0	0	0	0	0	0	0	0	0	0	0	0	0	0	0	0	0	0	0	0	0	0	0
bacterium_enrichment_culture_clone_DSR_6	0	0	0	0	0	0	0	0	0	0	0	0	0	0	0	5	0	0	0	0	0	0	0	0	0	0	0	0	0	0	0	0	0	0	0	0	0	0	0	0	0	0	0	0	0	0	0	0	0
Olsenella_sp_oral_taxon_807	0	0	0	0	0	0	0	0	0	0	0	0	0	0	0	0	0	0	0	0	0	0	0	0	0	0	5	0	0	0	0	0	0	0	0	0	0	0	0	0	0	0	0	0	0	0	0	0	0
Prevotella_baroniae	0	0	0	0	0	0	0	0	0	0	0	0	0	0	0	0	0	0	0	0	0	0	0	0	0	0	0	0	0	0	0	0	0	0	0	0	0	0	0	0	0	0	0	0	0	0	0	0	0
Polynucleobacter_cosmopolitanus	0	3	0	0	0	0	0	0	0	0	0	0	0	0	0	0	0	0	0	0	0	0	0	0	0	0	0	0	0	0	0	0	0	0	0	0	0	0	5	0	0	0	0	0	4	0	0	0	0
bacterium_Ellin7509	0	0	0	0	0	0	5	0	0	0	0	0	0	0	0	0	0	0	0	0	0	0	0	0	0	0	0	0	0	0	0	0	0	0	0	0	0	0	0	0	0	0	0	0	0	0	0	0	0
Acidobacteria_bacterium_AB60	0	0	0	0	0	0	0	0	0	0	0	0	0	0	0	0	0	0	0	0	5	0	0	0	0	0	0	0	0	0	0	0	0	0	0	0	0	0	3	0	0	0	0	0	0	0	0	0	0
Nitriliruptor_sp	0	0	0	0	0	0	0	0	0	0	0	0	0	0	0	0	0	0	0	0	0	0	0	0	0	0	0	0	0	0	0	0	0	0	0	0	0	0	0	0	0	0	0	0	0	0	5	0	0
Ruminococcaceae_bacterium_Marseille-P3738	0	5	0	0	0	0	0	0	0	0	0	0	0	0	0	0	0	0	0	0	0	0	0	0	0	0	0	0	0	0	0	0	0	0	0	0	0	0	0	0	0	0	0	0	0	0	0	0	0
Candidatus_Nomurabacteria_bacterium_GW2011_GWC2_42_20	0	0	0	0	0	0	5	0	0	0	0	0	0	0	0	0	0	0	0	0	0	0	0	0	0	0	0	0	0	0	0	0	0	0	0	0	0	0	0	0	0	0	0	0	0	0	0	0	0
Kallotenue_papyrolyticum	0	0	0	0	0	0	4	0	0	0	0	0	0	0	0	0	0	0	0	0	0	0	0	0	0	0	0	0	0	0	0	0	0	0	0	0	0	0	0	0	0	0	0	0	0	0	0	0	0
Gram-positive_bacterium_SOGA22	0	0	0	0	0	0	0	0	0	0	0	0	0	0	0	0	0	0	0	0	0	0	0	0	0	0	0	0	0	0	0	0	0	0	0	0	0	0	0	0	0	0	0	0	0	0	0	0	0
Marinimicrobia_bacterium_SCGC_AAA160-I06	0	0	0	0	0	0	0	0	0	0	0	0	0	0	0	0	0	0	0	0	0	0	0	0	0	0	0	0	0	0	0	0	0	0	0	0	0	0	0	0	0	0	0	0	0	0	0	0	0
bacterium_enrichment_culture_clone_auto19_4W	0	0	0	0	0	0	0	0	0	0	0	0	0	0	0	0	0	0	0	0	0	0	0	0	0	0	0	0	0	0	0	0	0	0	0	0	0	0	0	0	0	0	0	0	0	0	0	0	0
Micavibrio_sp_EPC2	0	0	0	0	0	0	0	0	0	0	0	0	0	0	0	0	0	0	0	0	0	0	0	0	0	0	4	0	0	0	0	0	0	0	0	0	0	0	0	0	0	0	0	0	0	0	0	0	0
Prevotella_sp_BP1-145	0	0	0	0	0	4	0	0	0	0	0	0	0	0	0	0	0	0	0	0	0	0	0	0	0	0	0	0	0	0	0	0	0	0	0	0	0	0	0	0	0	0	0	0	0	0	0	0	0
Candidatus_Melainabacteria_bacterium_MEL.A1	0	0	0	0	0	0	0	0	0	0	0	4	0	0	0	0	0	0	0	0	0	0	0	0	0	0	0	0	0	0	0	0	0	0	0	0	0	0	0	0	0	0	0	0	0	0	0	0	0
uncultivated_soil_bacterium_clone_C002	0	0	0	0	0	4	0	0	0	0	0	0	0	0	0	0	0	0	0	0	0	0	0	0	0	0	0	0	0	0	0	0	0	0	0	0	0	0	0	0	0	0	0	0	0	0	0	0	0
Treponema_porcinum	0	0	0	0	0	0	0	2	0	0	0	0	0	0	0	0	0	0	0	0	0	0	0	0	0	0	0	0	0	0	0	0	0	0	0	0	0	0	0	0	0	0	0	0	0	0	0	0	0
SAR86_cluster_bacterium_REDSEA-S09_B4	0	0	0	0	0	0	0	0	0	0	0	0	0	0	0	0	0	0	0	0	0	0	0	0	4	0	0	0	0	0	0	0	0	0	0	0	0	0	0	0	0	0	0	0	0	0	0	0	0
Coriobacteriaceae_bacterium	0	4	0	0	0	0	0	0	0	0	0	0	0	0	0	0	0	0	0	0	0	0	0	0	0	0	0	0	0	0	0	0	0	0	0	0	0	0	0	0	0	0	0	0	0	0	0	0	0
Cellvibrio_gandavensis	0	0	0	0	0	0	0	0	0	0	0	0	0	0	0	0	0	0	0	0	0	0	0	0	0	0	0	0	0	0	0	0	0	0	0	0	0	0	0	0	0	0	0	0	0	0	0	0	0
Prosthecobacter_debontii	0	0	0	0	0	0	0	0	0	0	0	0	0	0	0	0	0	0	0	0	0	0	0	0	0	0	0	0	0	0	0	0	0	0	0	0	0	0	0	0	0	0	0	0	0	0	0	0	0
Elusimicrobia_bacterium_RIFCSPLOWO2_01_FULL_59_12	0	0	0	0	0	0	0	0	0	0	0	0	0	0	0	0	0	0	0	0	0	0	0	0	0	0	0	0	0	0	0	0	0	0	0	0	0	0	0	0	0	0	0	0	0	0	0	0	0
Filifactor_alocis	0	0	0	0	0	0	0	0	0	0	0	0	0	0	0	0	0	0	0	0	4	0	0	0	0	0	0	0	0	0	0	0	0	0	0	0	0	0	0	0	0	0	0	0	0	0	0	0	0
Bacteroidetes_bacterium_OLB9	0	0	0	0	0	4	0	0	0	0	0	0	0	0	0	0	0	0	0	0	0	0	0	0	0	0	0	0	0	0	0	0	0	0	0	0	0	0	0	0	0	0	0	0	0	0	0	0	0
Phytoplasma_sp_RYL-GD	0	0	0	0	0	0	0	0	0	0	0	0	0	0	0	0	0	0	0	0	0	0	0	0	0	0	0	0	0	0	0	0	0	0	0	0	0	0	0	0	0	0	0	0	0	0	0	0	0
Emcibacter_sp	0	3	0	0	0	0	4	0	0	0	0	0	0	0	0	0	0	0	0	0	0	0	0	0	0	0	0	0	0	0	0	0	0	0	0	0	0	0	0	0	0	0	0	0	0	0	0	0	0
Peptostreptococcaceae_bacterium_Col_11	0	0	0	0	0	0	0	0	0	0	0	0	0	0	0	0	0	0	0	0	4	0	0	0	0	0	0	0	2	0	0	0	0	0	0	0	0	0	0	0	0	0	0	0	0	0	0	0	0
Planctomycetales_bacterium_Ellin7224	0	0	0	0	0	0	4	0	0	0	0	0	0	0	0	0	0	0	0	0	0	0	0	0	0	0	0	0	0	0	0	0	0	0	0	0	0	0	0	0	0	0	0	0	0	0	0	0	0
Microlunatus_sp_MN12-2	0	0	0	0	0	0	0	0	0	0	0	0	0	0	0	0	0	0	0	0	0	0	0	0	0	0	0	0	0	0	0	0	0	0	0	0	0	0	0	0	0	0	0	0	0	0	0	0	0
bacterium_Ellin6529	0	0	0	0	0	0	0	0	0	0	0	0	0	0	0	0	0	0	0	0	0	0	0	0	0	0	0	0	0	0	0	0	0	0	0	0	0	0	4	0	0	0	0	0	0	0	0	0	0
Candidatus_Adlerbacteria_bacterium_GW2011_GWC1_50_9	0	0	0	0	0	0	0	0	0	0	0	0	0	0	0	0	0	0	0	0	0	0	0	0	0	0	0	0	0	0	0	0	0	0	0	0	0	0	0	0	0	0	0	0	0	0	0	0	0
Glycomyces_sediminimaris	0	0	0	0	0	0	0	0	0	0	0	0	0	0	0	0	0	0	0	0	0	0	0	0	0	0	0	0	0	0	0	0	0	0	0	0	0	0	0	0	0	0	0	4	0	0	0	0	0
bacterium_enrichment_culture_clone_ecb21	0	0	0	0	0	0	0	0	0	0	0	0	0	4	0	0	0	0	0	0	0	0	0	0	0	0	0	0	0	0	0	0	0	0	0	0	0	0	0	0	0	0	0	0	0	0	0	0	0
Candidatus_Omnitrophus_magneticus	0	0	0	0	0	0	0	0	0	0	0	0	0	0	0	0	0	0	0	0	0	0	0	0	0	0	0	0	0	0	0	0	0	0	0	0	0	0	0	4	0	0	0	0	0	0	0	0	0
Candidatus_Thiodiazotropha_endolucinida	0	4	0	0	0	0	0	0	0	0	0	0	0	0	0	0	0	0	0	0	0	0	0	0	0	0	0	0	0	0	0	0	0	0	0	0	0	0	0	0	0	0	0	0	0	0	0	0	0
Siccirubricoccus_deserti	0	0	0	0	0	0	0	0	0	0	0	0	0	0	0	0	0	0	0	0	0	0	0	0	0	0	0	0	0	0	0	0	0	0	0	0	0	0	0	0	0	0	0	0	0	0	0	0	0
Chryseobacterium_hispanicum	0	0	4	0	0	0	0	0	0	0	0	0	0	0	0	0	0	0	0	0	0	0	0	0	0	0	0	0	0	0	0	0	0	0	0	0	0	0	0	0	0	0	0	0	0	0	0	0	0
Pseudomonas_caeni	0	0	4	0	0	0	0	0	0	0	0	0	0	0	0	0	0	0	0	0	0	0	0	0	0	0	0	0	0	0	0	0	0	0	0	0	0	0	0	0	0	0	0	0	0	0	0	0	0
Mesorhizobium_albiziae	0	0	0	0	0	0	0	0	0	0	0	0	0	0	0	0	0	0	0	0	0	0	0	0	0	0	0	0	0	0	0	0	0	0	0	0	0	0	0	0	0	0	0	0	0	0	4	0	0
Candidatus_Lindowbacteria_bacterium_RIFCSPLOWO2_12_FULL_62_27	0	4	0	0	0	0	0	0	0	0	0	0	0	0	0	0	0	0	0	0	0	0	0	0	0	0	0	0	0	0	0	0	0	0	0	0	0	0	0	0	0	0	0	0	0	0	0	0	0
Anaerofustis_stercorihominis	0	4	0	0	0	0	0	0	0	0	0	0	0	0	0	0	0	0	0	0	0	0	0	0	0	0	0	0	0	0	0	0	0	0	0	0	0	0	0	0	0	0	0	0	0	0	0	0	0
SAR324_cluster_bacterium_JCVI-SC_AAA005	0	0	0	0	0	4	0	0	0	0	0	0	0	0	0	0	0	0	0	0	0	0	0	0	0	0	0	0	0	0	0	0	0	0	0	0	0	0	0	0	0	0	0	0	0	0	0	0	0
Corynebacterium_durum	0	0	4	0	0	0	0	0	0	0	0	0	0	0	0	0	0	0	0	0	0	0	0	0	0	0	0	0	0	0	0	0	0	0	0	0	0	0	0	0	0	0	0	0	0	0	0	0	0
Bacteroides_paurosaccharolyticus	0	0	4	0	0	0	0	0	0	0	0	0	0	0	0	0	0	0	0	0	0	0	0	0	0	0	0	0	0	0	0	0	0	0	0	0	0	0	0	0	0	0	0	0	0	0	0	0	0
Candidatus_Fonsibacter_ubiquis	0	0	0	0	0	0	0	0	0	0	0	0	0	0	0	0	0	0	0	0	0	0	0	0	0	0	0	0	0	0	0	0	0	0	0	0	4	0	0	0	0	0	0	0	0	0	0	0	0
Aquimonas_sp_enrichment_culture_clone_03SUJ1	0	0	0	0	0	4	0	0	0	0	0	0	0	0	0	0	0	0	0	0	0	0	0	0	0	0	0	0	0	0	0	0	0	0	0	0	0	0	0	0	0	0	0	0	0	0	0	0	0
Rothia_kristinae	0	0	0	0	0	0	0	0	0	0	0	0	0	0	0	0	0	0	0	0	0	0	0	0	0	0	4	0	0	0	0	0	0	0	0	0	0	0	0	0	0	0	0	0	0	0	0	0	0
alpha_proteobacterium_R-36501	0	0	0	0	0	4	0	0	0	0	0	0	0	0	0	0	0	0	0	0	0	0	0	0	0	0	0	0	0	0	0	0	0	0	0	0	0	0	0	0	0	0	0	0	0	0	0	0	0
Clostridiales_bacterium_canine_oral_taxon_336	0	0	0	0	0	0	0	0	0	0	0	0	0	0	0	0	0	0	0	0	0	0	0	0	0	0	0	0	0	0	0	0	0	0	0	0	0	0	0	3	0	0	0	0	0	0	0	0	0
Thermobispora_bispora	0	0	0	0	0	0	0	0	0	0	0	0	0	0	0	0	0	0	0	0	0	0	0	0	0	0	0	0	0	0	0	0	0	0	0	0	0	0	0	0	0	0	0	0	0	0	0	0	0
Anoxybacillus_toebii	0	0	0	0	0	0	0	0	0	0	0	0	0	0	0	0	0	0	0	0	0	0	0	0	0	0	0	0	0	0	0	0	0	0	0	0	0	0	0	0	0	0	0	0	0	0	0	0	0
Lyngbya_sp_BAN_TS02	0	0	0	0	0	0	0	0	0	0	0	0	0	0	0	0	0	0	0	0	0	0	0	0	0	0	0	0	0	0	0	0	0	0	0	0	0	0	0	0	0	0	0	0	0	0	0	0	0
Rhodospirillaceae_bacterium_HEG_-6_10	0	0	0	0	0	3	0	0	0	0	0	0	0	0	0	0	0	0	0	0	0	0	0	0	0	0	0	0	0	0	0	0	0	0	0	0	0	0	0	0	0	0	0	0	0	0	0	0	0
Acidicapsa_sp_CE1	0	0	0	0	0	0	0	0	0	0	0	0	0	0	0	0	0	0	0	3	0	0	0	0	0	0	0	0	0	0	0	0	0	0	0	0	0	0	0	0	0	0	0	0	0	0	0	0	0
Brevitalea_aridisoli	0	0	0	0	0	0	0	0	0	0	0	0	0	0	0	0	0	0	0	0	0	0	0	0	0	0	3	0	0	0	0	0	0	0	0	0	0	0	0	0	0	0	0	0	0	0	0	0	0
Verrucomicrobiaceae_bacterium	0	0	0	0	0	0	0	0	0	0	0	0	0	0	0	0	0	0	0	0	0	0	0	0	3	0	0	0	0	0	0	0	0	0	0	0	0	0	0	0	0	0	0	0	0	0	0	0	0
agricultural_soil_bacterium_SC-I-81	0	0	0	0	0	3	0	0	0	0	0	0	0	0	0	0	0	0	0	0	0	0	0	0	0	0	0	0	0	0	0	0	0	0	0	0	0	0	0	0	0	0	0	0	0	0	0	0	0
Verrucomicrobia_bacterium_LX181	0	0	0	0	0	0	0	0	0	0	0	0	0	0	0	0	0	0	0	0	0	0	0	0	0	0	0	0	0	0	0	0	0	0	0	0	0	0	0	0	0	0	0	0	0	0	0	0	0
beta_proteobacterium_JGI_0001003-N18	0	0	0	0	0	3	0	0	0	0	0	0	0	0	0	0	0	0	0	0	0	0	0	0	0	0	0	0	0	0	0	0	0	0	0	0	0	0	0	0	0	0	0	0	0	0	0	0	0
Petrimonas_sp_canine_oral_taxon_434	0	0	0	0	0	0	0	0	0	0	0	0	0	0	0	0	0	0	0	0	0	0	0	0	0	0	0	0	0	0	0	0	0	0	0	0	0	0	0	0	0	0	0	0	0	0	0	0	0
Microscilla_sp_DG946	0	0	0	0	0	0	3	0	0	0	0	0	0	0	0	0	0	0	0	0	0	0	0	0	0	0	0	0	0	0	0	0	0	0	0	0	0	0	0	0	0	0	0	0	0	0	0	0	0
Dethiosulfatibacter_aminovorans	0	0	0	0	0	0	0	0	0	0	0	0	0	0	0	3	0	0	0	0	0	0	0	0	0	0	0	0	0	0	0	0	0	0	0	0	0	0	0	0	0	0	0	0	0	0	0	0	0
Sphingobium_sp_W1.09-106	0	0	0	0	0	3	0	0	0	0	0	0	0	0	0	0	0	0	0	0	0	0	0	0	0	0	0	0	0	0	0	0	0	0	0	0	0	0	0	0	0	0	0	0	0	0	0	0	0
alpha_proteobacterium_endosymbiont_2_of_Inanidrilus_makropetalos	0	0	0	0	0	0	0	0	0	0	0	0	0	0	0	0	0	0	0	0	0	0	0	0	0	0	0	0	0	0	0	0	0	0	0	0	0	0	0	0	0	0	0	0	0	0	0	0	0
Neoasaia_chiangmaiensis	0	0	0	0	0	0	3	0	0	0	0	0	0	0	0	0	0	0	0	0	0	0	0	0	0	0	0	0	0	0	0	0	0	0	0	0	0	0	0	0	0	0	0	0	0	0	0	0	0
Aquimarina_sp_BG-3-R2	0	0	0	3	0	0	0	0	0	0	0	0	0	0	0	0	0	0	0	0	0	0	0	0	0	0	0	0	0	0	0	0	0	0	0	0	0	0	0	0	0	0	0	0	0	0	0	0	0
Prevotella_sp_oral_clone_FX046	0	0	0	0	0	0	0	0	0	0	0	0	0	0	0	0	0	0	0	0	3	0	0	0	0	0	0	0	0	0	0	0	0	0	0	0	0	0	0	0	0	0	0	0	0	0	0	0	0
Caulobacteraceae_bacterium_PMMR1	0	0	0	0	0	0	0	0	0	0	0	0	0	0	0	0	0	0	0	0	0	0	3	0	0	0	0	0	0	0	0	0	0	0	0	0	0	0	0	0	0	0	0	0	0	0	0	0	0
Oligoflexus_tunisiensis	0	0	0	0	0	3	0	0	0	0	0	0	0	0	0	0	0	0	0	0	0	0	0	0	0	0	0	0	0	0	0	0	0	0	0	0	0	0	0	0	0	0	0	0	0	0	0	0	0
Bacteroidales_bacterium_6E	0	0	0	0	0	0	0	0	0	0	0	3	0	0	0	0	0	0	0	0	0	0	0	0	0	0	0	0	0	0	0	0	0	0	0	0	0	0	0	0	0	0	0	0	0	0	0	0	0
SR1_bacterium_oral_taxon_875	0	0	0	0	0	0	0	0	0	0	0	3	0	0	0	0	0	0	0	0	0	0	0	0	0	0	0	0	0	0	0	0	0	0	0	0	0	0	0	0	0	0	0	0	0	0	0	0	0
Spirochetales_bacterium_enrichment_culture_clone_D2CL_Bac_16S_Clone1	0	0	2	0	0	0	0	0	0	0	0	0	0	0	0	0	0	0	0	0	0	0	0	0	0	0	0	0	0	0	0	0	0	0	0	0	0	0	0	0	0	0	0	0	0	0	0	0	0
Acetothermia_bacterium_64_32	0	0	0	0	0	0	0	0	0	0	0	0	0	0	0	0	0	0	0	0	2	0	0	0	0	0	0	0	0	0	0	0	0	0	0	0	0	0	0	0	0	0	0	0	0	0	0	0	0
Prevotella_sp_RS2	0	0	0	0	0	0	0	0	0	2	0	0	0	0	0	0	0	0	0	0	0	0	0	0	0	0	0	0	0	0	0	0	0	0	0	0	0	0	0	0	0	0	0	0	0	0	0	0	0
Clostridiales_bacterium_PH28_bin88	0	0	0	0	0	2	0	0	0	0	0	0	0	0	0	0	0	0	0	0	0	0	0	0	0	0	0	0	0	0	0	0	0	0	0	0	0	0	0	0	0	0	0	0	0	0	0	0	0
denitrifying_bacterium_enrichment_culture_clone_NOA_1_E9	0	0	0	0	0	0	0	0	0	0	0	0	0	0	0	0	0	0	0	0	0	0	0	0	0	0	0	0	0	0	0	0	0	0	0	0	0	0	2	0	0	0	0	0	0	0	0	0	0
actinobacterium_YJF1-30	0	0	0	0	0	2	0	0	0	0	0	0	0	0	0	0	0	0	0	0	0	0	0	0	0	0	0	0	0	0	0	0	0	0	0	0	0	0	0	0	0	0	0	0	0	0	0	0	0
Peptoclostridium_litorale	0	0	0	0	0	0	0	0	0	0	0	0	0	0	0	0	0	0	0	0	0	0	0	0	2	0	0	0	0	0	0	0	0	0	0	0	0	0	0	0	0	0	0	0	0	0	0	0	0
Gilvibacter_sediminis	0	0	0	0	0	0	0	0	0	0	0	0	0	0	0	0	0	0	0	0	0	0	0	0	0	0	0	0	0	0	0	0	0	0	0	0	0	0	0	0	0	0	0	0	0	0	0	0	0
Myroides_marinus	0	0	0	0	0	0	0	0	0	0	0	0	0	0	0	0	0	0	0	0	0	0	0	0	0	0	0	0	0	0	0	0	0	0	0	0	0	0	0	2	0	0	0	0	0	0	0	0	0
Sporosalibacterium_tautonense	0	0	0	0	0	0	0	0	0	0	0	0	0	0	0	0	0	0	0	0	2	0	0	0	0	0	0	0	0	0	0	0	0	0	0	0	0	0	0	0	0	0	0	0	0	0	0	0	0
Syntrophobacterales_bacterium_Delta_03	0	0	0	0	0	0	0	0	0	0	0	2	0	0	0	0	0	0	0	0	0	0	0	0	0	0	0	0	0	0	0	0	0	0	0	0	0	0	0	0	0	0	0	0	0	0	0	0	0
Tistrella_mobilis	0	0	0	0	0	0	0	0	0	0	0	0	0	0	0	0	0	0	0	0	0	0	0	0	0	0	0	0	0	0	0	0	2	0	0	0	0	0	0	0	0	0	0	0	0	0	0	0	0
Filimonas_lacunae	0	0	0	0	0	0	0	0	0	0	0	0	0	0	0	0	0	0	0	0	0	0	0	0	2	0	0	0	0	0	0	0	0	0	0	0	0	0	0	0	0	0	0	0	0	0	0	0	0
Chloroflexi_bacterium_OLB15	0	0	0	0	0	2	0	0	0	0	0	0	0	0	0	0	0	0	0	0	0	0	0	0	0	0	0	0	0	0	0	0	0	0	0	0	0	0	0	0	0	0	0	0	0	0	0	0	0
alpha_proteobacterium_DG1252	0	0	0	0	0	0	0	0	0	0	0	0	0	0	0	2	0	0	0	0	0	0	0	0	0	0	0	0	0	0	0	0	0	0	0	0	0	0	0	0	0	0	0	0	0	0	0	0	0
Persicobacter_psychrovividus	0	0	0	0	0	0	0	0	0	0	0	0	0	0	0	0	0	0	0	0	0	0	0	0	0	0	0	0	0	0	0	0	0	0	0	0	0	0	0	0	0	0	0	0	0	0	0	0	0
Candidatus_Falkowbacteria_bacterium_GW2011_GWA2_41_14	0	0	2	0	0	0	0	0	0	0	0	0	0	0	0	0	0	0	0	0	0	0	0	0	0	0	0	0	0	0	0	0	0	0	0	0	0	0	0	0	0	0	0	0	0	0	0	0	0
Turneriella_parva	0	0	0	0	0	0	0	0	0	0	0	0	0	0	0	0	0	0	0	0	0	0	0	0	0	0	0	0	0	0	0	0	0	0	0	0	0	0	0	0	0	0	0	0	0	0	0	0	0
Fibrobacter_succinogenes	0	0	0	0	0	0	0	0	0	0	0	0	0	0	0	0	0	0	0	0	0	0	0	0	0	0	0	0	0	0	0	0	0	0	0	0	0	0	0	0	0	0	0	0	0	0	0	0	0
Clostridiales_bacterium_canine_oral_taxon_386	0	0	0	0	0	0	0	0	0	0	0	0	0	0	0	0	0	0	0	0	0	0	0	0	0	2	0	0	0	0	0	0	0	0	0	0	0	0	0	0	0	0	0	0	0	0	0	0	0
Propionibacterium_westphaliense	0	0	0	0	0	0	0	0	0	0	0	0	0	0	0	0	0	0	0	0	2	0	0	0	0	0	0	0	0	0	0	0	0	0	0	0	0	0	0	0	0	0	0	0	0	0	0	0	0
Sphingomonas_polyaromaticivorans	0	0	0	0	0	0	0	0	0	0	0	0	0	0	0	0	0	0	0	0	0	0	0	0	0	0	0	0	0	0	0	0	0	0	0	0	0	0	0	0	0	0	0	0	0	0	0	0	0
bacterium_WH8-1	0	0	0	0	0	0	0	0	0	0	0	0	0	0	0	0	0	0	0	0	0	0	0	0	0	0	0	0	0	0	0	0	0	0	0	0	0	0	0	0	0	0	0	0	0	0	0	0	0
Parvibaculum_lavamentivorans	0	0	0	0	0	0	0	0	0	0	0	0	0	0	0	0	0	0	0	0	0	0	0	0	2	0	0	0	0	0	0	0	0	0	0	0	0	0	0	0	0	0	0	0	0	0	0	0	0
Sediminitomix_flava	0	0	0	0	0	0	0	0	0	0	0	0	0	0	0	0	0	0	0	0	0	0	0	0	0	0	0	0	0	0	0	0	0	0	0	0	0	0	0	0	0	0	0	0	0	0	0	0	0
Tepidisphaera_mucosa	0	0	0	0	0	2	0	0	0	0	0	0	0	0	0	0	0	0	0	0	0	0	0	0	0	0	0	0	0	0	0	0	0	0	0	0	0	0	0	0	0	0	0	0	0	0	0	0	0
Cladonia_rangiferina	0	0	0	0	0	0	2	0	0	0	0	0	0	0	0	0	0	0	0	0	0	0	0	0	0	0	0	0	0	0	0	0	0	0	0	0	0	0	0	0	0	0	0	0	0	0	0	0	0
Burkholderiales_bacterium_YL45	0	0	0	0	0	0	0	0	0	0	0	0	0	0	0	0	0	0	0	0	0	0	0	0	0	0	0	0	0	0	0	0	0	0	0	0	0	0	0	0	0	0	0	2	0	0	0	0	0
bacterium_enrichment_culture_clone_BA75	0	0	0	0	0	0	0	0	0	0	0	0	0	0	0	0	0	0	0	0	0	0	0	0	2	0	0	0	0	0	0	0	0	0	0	0	0	0	0	0	0	0	0	0	0	0	0	0	0
Others	92368	51355	129175	80987	29866	56709	59637	72325	54796	70618	100413	82933	81720	82893	101420	39558	70941	67326	94925	79658	80996	98512	84347	58711	69374	48587	28739	59273	43781	70379	99727	54163	63168	40991	85665	108065	136750	70916	101026	97227	95518	94716	88579	63255	89258	59983	110403	75806	93307
[truncated: 28 more columns]

## Sheet: TableS2.sample.g.absolute
Taxonomy	C1	C2	C3	C4	C5	C6	C7	C8	C9	C10	C11	C12	C13	C14	C15	C16	C17	C18	C19	C20	C21	C22	C23	C24	C25	C26	C27	C28	C29	C30	C31	C32	C33	C34	C35	C36	C37	C38	C39	C40	Np1	Np2	Np3	Np4	Np5	Np6	Np7	Np8	Np10
Lactobacillus	3179	49	207	362	4	39	491	733	4	199	723	649	1430	153	0	913	46	534	80	1385	1584	60	807	189	2359	0	656	183	426	16	112	130	342	0	472	62	542	260	3288	114	0	206	173	11424	874	85865	6451	17832	26
Prevotella	40	11	8	31	23525	19	41	101	24259	31	56	116	397	326	2	2954	68	874	38	352	3928	0	303	271	9918	623	2914	99	1011	41291	122	702	1273	4327	1003	16	1443	242	102	35	0	2325	867	334	854	294	223	10	0
Listeria	0	223	240	593	0	147	1012	1800	0	747	0	623	0	60	0	14	0	0	0	29	0	0	0	0	0	0	10	0	40	0	20119	0	0	0	0	18549	136	0	0	32477	0	0	0	268	0	0	19	88	0
Gardnerella	0	7	0	0	357	0	0	0	0	0	0	0	0	0	0	5	2791	470	0	0	0	0	0	0	0	24	0	0	0	156	0	0	0	0	0	43	0	0	0	0	92	0	832	1933	647	1009	54	4044	0
Prevotella_9	0	3883	65	626	0	163	506	591	0	93	38	158	729	722	0	21	0	0	0	476	7	0	1354	382	55	0	5	0	41	0	116	0	0	0	59	81	0	169	303	12	0	0	0	0	34	17	26034	100	0
Faecalibacterium	0	580	32	94	0	11	180	292	0	73	2	37	76	631	0	64	2	0	0	117	119	0	383	257	21	0	35	0	0	0	33	182	0	0	67	23	57	0	186	42	0	0	0	22	53	168	24827	58	135
Fusobacterium	0	4	0	8	10950	0	15	86	17099	18	6	7	1158	0	0	2309	0	0	0	243	3958	7	100	26	7913	22984	2222	0	417	0	21	1006	1626	3423	398	20	351	36	163	11	0	0	0	16	0	0	18	0	87
Vibrio	4735	14	16	43	0	0	66	75	0	54	1220	92	2424	8529	877	106	3444	10556	8084	3667	157	2632	3314	10633	51	100	30	7144	2183	1166	8437	409	546	238	2839	9002	5221	3605	1861	3809	11838	13856	21680	5668	7296	3770	5407	9178	13449
Finegoldia	0	0	2	0	0	0	0	0	0	0	0	0	0	0	21488	0	0	36	0	76	0	0	0	15	0	74	0	0	3	7	0	0	0	5	0	0	0	9	35	0	0	244	58	80	61	520	21	0	0
Collinsella	22	18460	608	8013	0	190	1477	2421	0	641	156	562	160	173	12	0	0	0	224	0	0	0	213	47	0	0	10	4	38	16	104	0	0	0	0	6	0	79	111	0	0	0	0	48	127	0	29	185	0
Lactiplantibacillus	0	0	138	0	0	0	0	0	0	0	34	22	0	0	0	0	0	0	0	41	0	0	0	0	0	0	0	0	0	0	8696	0	5	0	0	16605	0	0	0	18292	0	0	0	0	0	0	0	51	0
Bacteroides	25	76	639	114	2	28	325	264	16	93	440	175	231	26	22	330	9058	25	0	284	671	93	260	200	556	17102	231	52	335	0	162	239	324	12298	326	89	561	150	855	130	0	0	0	39	169	359	12642	96	66
Pseudoalteromonas	3708	5	0	8	0	22	101	234	0	65	0	0	1403	4853	858	54	2697	7615	6158	2493	101	1863	2232	7502	56	75	34	5306	2270	647	7367	427	342	227	2682	5936	3889	3153	1649	2625	10267	8973	16734	4192	7352	3712	5451	8148	11478
Pseudomonas	2852	10	1057	54	13	29	407	207	37	293	657	259	223	457	165	168	1265	423	1166	129	625	14931	224	341	844	0	248	490	406	34	3256	90	213	52	134	2916	2545	383	374	4058	804	307	438	5284	359	247	206	414	391
Staphylococcus	174	17	80	57	0	32	321	269	0	408	109	124	96	88	33	429	15	60	83	23	1292	0	201	126	387	0	177	12	173	0	8682	190	447	2	13	8239	113	207	25	14227	0	521	77	288	116	827	150	40	19
Bacillus	0	11	522	31	0	239	0	73	0	160	1864	16	49	17	5932	5	0	47	0	99	30	0	15	53	37	0	9	12	109	3	231	22	0	0	83	348	1124	206	50	283	331	4	112	33	79	137	106	234	0
Acinetobacter	125	10	318	63	11	12	34	284	182	17	1694	78	76	391	1809	15	707	229	439	170	81	3366	49	301	94	6	17	1975	1374	403	545	2	140	121	135	137	26	0	45	52	658	262	652	229	57	17	68	156	813
Kosakonia	74	21	436	615	16	74	283	749	214	489	13233	660	125	186	0	9	67	168	84	78	28	107	122	944	6	10	0	184	460	30	230	20	23	7	551	70	651	1119	8	61	294	157	457	58	1099	504	879	46	217
Prevotella_7	0	8	691	26	0	18	28	25	0	11	0	13	230	81	0	4335	0	24	0	175	5692	46	0	112	12677	0	3452	0	1674	0	73	1008	2041	0	640	30	0	378	77	25	0	1560	0	0	65	0	0	0	0
Peptostreptococcus	0	0	0	20	1064	0	0	0	7694	0	0	0	147	0	0	15	0	0	0	160	21	0	0	0	29	3273	3	4	0	11281	0	0	0	2379	0	10	2494	0	0	4	0	0	0	18	0	0	0	0	0
Atopobium	0	0	0	37	353	0	0	0	2077	0	0	0	0	0	0	33	241	259	0	12	63	0	0	0	77	29	45	0	111	75	0	0	0	0	0	0	223	0	0	0	0	47	81	0	264	0	28	440	27
Azospirillum	0	0	0	0	0	0	0	0	0	0	100	0	57	0	0	4076	0	0	0	0	9431	0	0	0	3673	0	1944	0	573	0	0	944	1129	0	213	0	0	4	0	0	0	0	0	0	0	0	0	0	0
Streptococcus	1076	98	41	222	0	23	323	336	29	115	351	100	725	2158	117	386	493	2093	1606	1255	805	309	861	2207	435	5	229	1260	526	9248	1370	150	124	56	568	1294	721	1100	749	864	2286	4355	4425	1110	1456	965	1355	1728	2071
Candidatus_Nitrosopumilus	0	7	0	5	0	0	5	0	0	31	0	0	52	162	0	0	0	0	0	0	28	0	28	0	9	0	3	0	0	0	0	0	0	0	126	0	0	0	25	6	0	0	0	0	0	0	0	0	0
Anaerococcus	42	0	0	6	17	0	9	0	3961	3	17	0	50	0	0	7	133	0	0	232	0	0	0	24	0	80	0	15	56	9127	0	3	0	2621	125	0	512	0	33	0	0	988	2	64	36	98	85	0	0
Megasphaera	0	4077	109	1560	0	12	443	416	0	236	0	93	0	0	0	4	1333	629	0	0	33	0	15	0	42	0	15	0	43	0	26	0	0	0	11	0	0	169	0	2	0	0	0	0	180	0	0	0	0
Aerococcus	10	0	0	0	5001	3	0	39	0	0	0	0	0	0	0	0	8259	0	0	0	7	106	37	0	14	0	0	169	0	10	0	0	0	0	0	0	0	0	0	0	0	0	106	25	0	0	0	1262	32
Aeromonas	1528	0	4	0	0	6	0	0	4	0	32	22	1071	2650	186	10	989	4183	3268	1331	8	828	1435	4491	20	22	3	2471	192	569	3124	55	92	52	1003	2970	448	747	808	1055	5101	4688	7678	2171	1722	334	726	4164	4838
Alloprevotella	21	61	109	48	7058	36	46	297	0	134	2	86	260	206	0	501	10	0	0	232	738	0	55	115	1563	2	395	0	269	0	18	189	139	0	151	0	111	0	282	18	78	0	0	0	0	50	57	0	0
Peptoniphilus	0	0	0	0	837	0	0	2	6472	0	0	0	73	0	0	0	5478	0	0	499	0	0	0	0	2	29	3	3	0	2693	0	0	0	2369	46	0	312	0	0	0	0	678	37	61	34	56	37	0	0
Porphyromonas	0	0	31	0	1802	0	5	74	6175	6	233	5	460	52	0	1586	24	13	11	104	2131	0	3	26	3933	1307	1008	0	434	21	5	454	646	2741	481	0	249	135	116	14	0	0	22	62	22	49	0	0	9
unidentified_Muribaculaceae	0	0	0	0	72	0	0	0	6151	0	0	0	0	0	0	0	0	0	0	36	0	0	0	0	0	697	0	0	0	0	0	0	0	3763	0	0	0	0	0	0	0	0	31	0	0	0	0	0	0
Treponema	0	0	0	0	2636	0	0	2	0	0	0	0	0	42	0	2281	0	0	0	143	3607	0	161	82	6130	0	1982	0	939	0	0	724	1075	0	784	6	0	299	0	0	0	0	0	0	0	0	0	0	0
Parabacteroides	0	20	132	24	0	12	77	77	44	63	0	114	0	45	9	9	0	0	0	111	78	27	68	13	67	0	23	0	0	0	22	0	0	0	86	0	6	9	37	4	0	52	0	0	0	0	6019	0	0
Taibaiella	0	0	0	0	0	0	0	0	0	0	0	0	0	0	0	2834	0	0	0	0	5995	0	0	0	2254	0	1387	0	640	0	0	389	1179	0	621	0	161	310	0	0	0	0	0	0	116	5	76	0	0
Ralstonia	91	61	50	444	0	148	860	690	0	602	53	285	0	249	12	53	246	299	179	62	101	106	36	394	188	0	34	224	1685	33	38	221	200	0	1968	102	1461	1707	171	56	724	411	299	299	4016	1837	3372	36	181
Chryseobacterium	538	3	89	0	7	19	0	0	0	10	48	30	426	887	424	9	362	2946	920	847	36	1028	359	2399	17	15	4	2375	1356	179	40	71	27	44	882	67	320	1526	348	24	3188	2614	4674	1785	3036	565	2213	2734	2252
Bifidobacterium	0	5398	469	2328	0	143	364	824	0	456	198	368	283	85	5	72	0	0	0	73	81	0	325	77	53	0	0	9	0	0	44	34	0	0	285	39	113	0	242	33	136	716	4	14	131	68	181	112	0
Achromobacter	0	0	6	24	0	0	29	0	0	0	0	30	11	0	0	2408	0	0	0	0	5338	0	0	22	2252	0	1161	0	583	8	16	855	980	2	370	0	0	0	25	0	0	0	50	0	15	0	16	0	0
Niabella	0	0	0	0	0	0	0	0	0	0	0	9	0	0	0	2260	0	0	0	0	4831	0	0	0	2068	0	903	0	302	0	0	639	780	0	306	0	94	79	0	0	0	0	0	0	0	0	0	0	0
Mycobacterium	0	8	309	107	0	449	76	132	0	50	96	55	15	202	0	2180	58	95	0	71	4301	0	53	33	2213	0	1245	0	332	6	0	1073	718	0	221	0	291	75	113	0	115	0	8	39	0	133	5	0	0
Parvimonas	0	0	0	0	1355	0	0	0	0	0	0	0	20	0	0	158	1010	0	0	0	223	0	0	0	350	344	107	0	6	4271	0	83	98	1537	6	0	79	7	30	10	0	0	0	0	0	0	3	0	0
Campylobacter	0	0	0	0	2382	0	0	0	2156	0	0	0	75	0	0	214	0	11	0	0	570	0	76	0	440	3118	140	0	56	4139	0	117	74	1065	20	0	0	0	0	0	0	4	0	23	0	2	0	0	0
Allobaculum	0	67	219	1008	0	159	1091	3970	0	1363	0	1944	0	0	0	0	0	0	0	61	14	0	0	33	11	0	0	0	0	3	0	51	0	0	0	0	142	0	0	0	0	0	0	0	23	0	0	0	0
Bradyrhizobium	32	0	7	91	0	206	23	130	0	4	121	7	41	0	0	926	0	0	0	92	1829	0	0	20	3903	0	1498	0	216	0	0	375	696	0	246	7	677	253	19	0	0	22	0	9	4	51	17	38	0
Criibacterium	0	0	0	0	164	0	0	0	3827	0	0	0	83	0	0	0	801	0	0	0	0	0	0	0	0	598	0	0	64	0	0	0	0	1553	0	0	0	0	0	0	0	0	0	0	0	0	0	0	0
Sneathia	0	0	0	0	3739	0	0	0	0	0	0	0	93	0	330	0	291	76	0	0	0	0	0	0	0	62	0	0	0	114	0	0	0	0	0	0	0	0	0	7	0	0	0	0	156	0	0	0	0
unidentified_Chloroplast	2	35	323	100	0	137	545	351	0	524	1044	1123	692	657	0	1006	85	107	174	852	1688	89	1295	285	3609	0	1528	193	350	34	75	767	243	0	503	419	1137	391	2336	30	0	161	126	248	268	1450	168	944	29
Shewanella	571	0	61	63	4	3	13	15	0	13	0	5	439	1413	202	42	536	1605	1427	671	136	1036	735	1980	75	14	36	1007	54	174	1476	35	27	40	403	1155	374	243	373	455	2685	2067	3440	724	778	167	281	2027	3130
Gemella	0	6	3	14	2154	0	0	0	0	28	0	0	96	3	0	15	3315	3	0	61	38	0	0	10	56	137	19	0	0	4	18	0	0	0	31	32	71	0	18	0	0	0	0	0	0	0	0	0	0
Nocardioides	36	15	32	69	0	294	161	52	0	48	3198	68	38	56	11	0	17	73	31	0	15	0	0	254	5	0	0	121	28	5	0	24	0	0	3	91	218	147	84	46	35	93	65	14	24	125	172	42	592
Salinivibrio	699	0	0	6	0	0	5	0	0	0	382	0	62	1044	113	10	463	929	1083	253	28	154	328	1312	0	0	0	1110	533	106	1192	0	152	32	512	834	432	294	166	338	1855	1708	2835	642	1099	532	985	1262	2117
Candidatus_Nitrosopelagicus	0	0	0	0	0	0	0	0	0	9	0	0	0	0	0	0	0	0	0	0	0	0	0	13	0	0	0	0	0	0	0	0	0	0	0	0	0	0	0	0	0	0	0	0	0	0	8	0	0
Dialister	79	21	0	0	1727	8	0	11	2513	25	0	16	54	20	0	532	97	0	0	97	1167	0	235	25	1449	75	402	0	249	2821	117	447	300	1194	16	48	145	0	56	22	0	1001	5	22	0	14	148	0	0
Glutamicibacter	0	0	698	0	0	0	0	0	0	0	0	0	0	0	0	0	0	0	0	0	0	0	0	0	0	0	0	0	0	0	0	0	0	0	0	0	28	44	0	0	0	0	23	0	0	0	0	0	0
Defluviicoccus	0	0	6	0	0	2675	0	0	3	6	0	49	0	0	0	0	0	0	0	8	0	0	0	0	0	0	0	0	0	0	0	0	0	0	0	0	0	0	29	0	0	0	0	0	0	0	0	0	0
RB41	0	6	0	0	0	119	12	11	0	15	0	0	1105	721	0	0	0	0	0	1118	5	0	1186	829	27	0	3	0	0	21	4	0	0	0	0	0	1901	0	2641	40	0	27	291	39	76	3	30	0	0
Jonquetella	0	0	0	0	0	0	0	0	2552	0	0	0	0	0	0	0	0	0	0	0	0	0	0	0	0	0	0	0	0	0	0	0	0	0	0	0	0	0	0	0	0	0	0	0	0	0	0	0	0
Runella	0	0	0	0	0	0	0	0	0	0	0	0	0	0	0	1258	0	0	0	0	2548	0	0	0	964	0	483	0	193	0	0	269	37	0	73	0	0	28	0	0	0	0	0	0	3	0	0	0	0
DNF00809	0	0	0	0	124	0	0	0	0	0	0	0	0	0	0	0	124	40	0	0	0	0	0	0	0	5	0	0	0	0	0	0	0	0	0	0	0	0	0	0	0	0	0	0	6	0	0	0	0
Lachnoanaerobaculum	0	0	8	15	0	0	17	0	0	0	8	0	41	0	0	4	0	0	0	2	0	0	0	0	5	2401	0	0	0	0	0	23	0	0	0	0	0	0	0	0	0	0	0	0	0	0	0	0	0
Fenollaria	60	0	0	0	0	0	0	0	908	0	0	0	0	0	0	0	1447	0	0	0	0	0	0	11	0	145	0	0	0	0	0	0	0	2384	0	0	0	0	0	0	0	0	0	5	25	0	119	0	0
Mobiluncus	0	0	0	0	446	0	0	0	2258	0	37	0	0	0	0	0	0	47	0	0	0	0	0	0	0	31	0	0	0	395	0	0	0	0	0	0	156	0	0	0	0	0	0	0	0	0	0	0	0
Pantoea	358	0	82	0	0	0	0	0	0	0	18	0	36	295	39	0	2238	282	1777	138	4	367	78	404	25	0	0	685	0	83	0	0	0	26	493	0	0	0	20	0	170	318	311	199	170	0	0	283	497
Cenarchaeum	0	0	0	0	0	0	0	0	0	0	0	0	0	0	0	0	0	0	0	0	0	0	0	0	0	0	0	0	0	0	0	0	0	0	0	0	0	0	0	0	0	0	0	0	0	0	0	0	0
MND1	0	0	8	0	0	143	0	0	2	90	0	0	1572	1239	0	0	0	0	0	952	8	0	546	461	4	0	0	0	0	0	0	0	0	0	167	0	388	0	2081	8	0	6	0	0	35	115	0	0	0
Methylobacterium-Methylorubrum	0	0	3	0	0	28	50	52	10	0	282	0	0	25	17	5	14	0	0	29	0	0	107	0	4	0	0	48	0	0	30	0	0	0	0	3	109	0	30	0	0	122	43	8	25	147	0	0	0
Candidatus_Udaeobacter	0	8	39	104	0	1220	24	144	0	95	0	182	0	0	0	0	0	0	0	27	0	0	0	0	13	0	13	0	0	0	0	0	0	0	0	15	2021	0	52	12	0	0	39	23	86	72	17	0	0
Weissella	0	0	285	0	0	0	0	0	0	2	0	0	0	0	0	672	0	0	0	9	1990	0	0	0	451	0	353	0	210	0	0	151	175	0	71	0	0	22	0	0	0	0	0	0	0	0	0	0	64
Blautia	0	1915	300	865	0	28	372	276	44	234	0	141	32	138	3	111	42	0	0	46	138	0	44	56	55	0	44	0	127	0	58	23	194	0	24	28	64	54	114	27	0	0	32	39	48	39	1122	12	0
Malaciobacter	0	0	0	0	0	0	0	0	0	0	41	0	0	0	0	829	0	0	0	0	1883	0	24	0	1687	0	1271	18	276	0	0	435	353	0	208	0	0	20	0	0	0	17	32	0	0	0	0	78	0
Sphingobacterium	35	0	366	0	0	0	35	68	8	39	11	3	8	0	49	1025	0	67	0	90	1848	110	35	5	661	0	372	0	141	3	102	339	519	6	324	27	126	0	7	0	0	0	0	17	8	5	94	0	2
Comamonas	249	0	67	0	0	455	44	0	30	95	0	16	0	0	79	0	1497	0	0	0	0	1824	32	17	0	0	0	37	0	9	145	0	0	65	0	10	0	0	0	75	0	0	0	0	0	97	0	0	205
Moryella	0	0	0	0	0	0	0	0	0	0	0	0	0	0	0	0	0	0	0	0	0	0	0	0	0	1751	0	0	78	0	0	0	0	0	0	0	0	0	0	0	0	0	0	0	0	0	0	0	0
Blastococcus	45	0	0	0	0	16	33	70	0	0	1719	0	5	0	0	0	3	140	61	78	0	21	82	153	0	0	5	109	0	35	85	0	0	0	21	95	221	35	93	15	115	77	18	34	8	98	92	226	275
Gaiella	0	2	6	5	0	1711	30	28	0	45	231	4	0	0	0	0	0	0	0	96	0	0	37	41	5	0	3	0	0	0	0	34	0	0	0	0	985	53	186	32	0	55	27	0	66	45	0	0	0
Ligilactobacillus	0	1705	58	547	0	21	382	545	0	193	0	157	93	24	0	112	39	0	0	93	206	0	96	25	125	0	77	0	87	0	318	118	70	0	579	381	547	179	225	335	0	0	4	0	153	228	236	88	0
Rhodopirellula	0	4	0	0	0	4	0	0	0	0	0	16	0	0	0	0	0	0	0	0	0	0	0	0	0	0	0	0	0	0	0	0	0	0	0	0	0	0	0	0	0	0	0	0	0	0	0	0	0
Kytococcus	0	0	4	0	0	0	0	0	0	0	0	0	0	0	0	0	0	0	0	20	0	0	0	0	0	0	0	0	0	0	0	0	0	0	0	0	0	0	0	0	12	0	0	1617	0	0	0	0	0
Leptotrichia	0	0	0	19	0	0	0	0	0	0	0	12	0	0	0	772	0	0	0	0	1003	0	5	31	1587	0	475	44	179	0	0	175	863	0	115	27	177	106	0	0	0	0	29	0	0	9	0	0	0
Solirubrobacter	0	0	0	79	0	1054	73	0	0	0	4	0	0	149	23	0	0	0	0	4	7	0	205	3	12	0	0	0	0	0	24	0	0	0	0	0	1576	89	227	0	0	0	0	5	81	177	0	0	0
Micrococcus	17	0	0	0	0	15	94	0	0	51	56	31	0	73	0	0	0	11	0	0	0	8	0	50	2	0	0	0	11	0	46	0	0	0	0	20	0	0	0	0	0	103	0	1549	106	33	15	0	0
Halomonas	66	40	14	173	0	9	80	149	3	59	19	186	424	725	306	144	0	49	11	44	225	0	0	22	188	0	93	7	162	0	0	47	21	0	150	215	753	0	24	65	0	93	37	250	10	512	194	91	18
Blastopirellula	0	0	0	0	0	17	0	0	0	0	0	0	0	0	0	85	0	0	0	98	62	0	0	11	72	0	141	0	51	0	0	135	0	0	0	0	0	0	0	0	0	0	0	0	0	0	0	0	0
Mycoplasma	0	2	0	0	44	0	0	20	0	0	0	0	146	0	0	5	375	0	0	16	55	79	0	0	17	192	6	2	0	0	0	0	0	0	0	19	0	0	0	0	0	0	20	0	0	0	27	0	0
Marinomonas	368	0	0	0	0	0	0	0	0	0	0	0	91	231	37	7	188	462	190	125	6	175	115	642	0	22	0	401	48	56	366	10	65	21	144	465	237	72	80	127	906	802	1463	291	512	127	437	640	1064
Enhydrobacter	0	12	11	0	36	6	46	22	0	17	67	54	29	66	521	2	118	18	53	10	2	726	560	32	12	0	8	1461	179	598	59	0	0	26	48	12	34	0	0	462	28	0	60	21	88	0	6	0	0
Planktosalinus	0	0	0	0	0	0	0	0	0	0	0	0	0	0	0	390	0	0	0	0	880	0	0	0	1459	0	536	0	125	0	0	169	15	0	124	0	26	109	0	0	0	0	0	0	32	48	34	0	0
Rubrobacter	0	0	0	49	0	9	0	0	0	0	0	0	0	217	0	0	0	21	0	17	0	0	0	14	15	0	0	54	0	0	0	13	0	0	0	0	1421	340	0	0	0	0	66	0	68	31	9	0	0
Ureaplasma	0	0	0	0	0	0	4	1275	0	0	0	0	0	155	36	0	742	0	0	45	10	0	0	0	0	0	0	0	0	0	0	0	0	0	0	870	0	0	0	0	0	0	6	0	0	0	0	0	0
Paracoccus	30	21	14	133	3	21	44	197	6	243	1254	166	0	0	0	0	0	32	17	8	4	5	111	119	0	0	0	117	7	82	0	0	0	0	0	34	58	0	34	71	118	45	158	371	0	50	14	0	296
Cupriavidus	0	3	8	0	0	25	12	0	0	26	0	15	0	0	0	9	0	31	0	0	0	0	0	11	30	0	6	0	493	9	38	154	27	0	191	0	295	1077	651	6	0	0	0	0	1137	191	853	0	0
Escherichia-Shigella	0	195	116	332	0	26	486	425	0	278	271	193	318	232	8	30	20	0	78	611	50	1177	220	31	97	0	22	324	64	15	53	0	0	0	0	18	755	197	669	37	0	0	0	31	46	200	87	47	0
Corynebacterium	23	30	124	413	5	53	277	252	0	276	174	161	4	14	0	161	73	141	56	81	159	31	119	157	244	0	104	55	216	10	241	230	91	0	160	167	363	88	172	116	24	1112	424	352	323	622	64	133	134
Neisseria	0	8	13	48	0	20	94	214	0	14	0	42	95	293	6	114	0	5	0	392	86	0	553	141	106	0	37	0	0	0	69	8	0	0	0	33	0	0	869	17	13	0	30	0	0	0	9	11	0
Microvirga	0	0	0	0	0	138	0	97	0	0	0	0	0	0	0	5	0	0	0	37	0	98	102	57	0	0	13	0	0	0	0	0	0	0	0	0	1072	0	0	0	0	0	89	0	0	198	25	0	15
Holdemanella	0	1027	17	379	0	0	75	144	0	66	0	33	32	0	0	48	0	0	0	0	25	0	20	0	8	0	9	0	28	0	0	0	0	0	0	0	0	0	0	0	0	0	0	0	42	0	0	0	0
unidentified_Mitochondria	0	24	20	43	0	74	5	271	0	70	165	374	46	256	0	195	0	0	8	394	366	0	498	94	454	0	165	12	127	0	0	72	176	0	141	73	331	47	1018	30	0	0	27	0	4	213	119	8	0
Friedmanniella	0	0	0	0	0	0	0	19	0	0	0	0	0	0	0	0	0	0	0	0	0	0	0	0	0	0	0	0	0	0	0	0	0	0	0	0	0	0	0	0	0	0	1011	0	16	171	0	0	0
Filifactor	0	0	0	0	0	0	0	0	0	0	0	0	0	0	0	133	0	0	0	0	152	0	0	0	218	1001	68	0	0	0	0	67	0	0	16	21	0	0	0	0	0	0	11	0	0	0	0	0	0
Solobacterium	0	990	28	252	0	4	85	163	547	35	0	4	0	74	0	16	0	0	0	18	33	0	0	0	26	0	12	0	0	0	0	0	0	0	0	0	3	0	0	0	0	0	0	0	0	0	19	0	0
Libanicoccus	0	979	12	455	0	6	61	103	0	2	0	56	0	0	0	0	0	0	0	0	0	0	0	0	0	0	0	0	0	0	0	0	0	0	0	0	0	0	0	0	0	0	0	0	0	0	0	0	0
Truepera	0	0	0	14	0	0	0	0	0	0	973	0	0	0	0	0	0	0	0	0	26	0	121	9	3	0	0	0	17	0	26	39	21	0	251	29	34	0	0	0	0	0	36	0	149	150	350	0	0
Helicobacter	0	0	0	4	0	0	5	60	0	3	0	0	101	0	0	172	0	0	0	63	604	0	86	9	459	0	146	0	72	0	0	173	184	0	43	0	972	0	228	0	0	0	0	5	0	32	0	0	0
Pir4_lineage	0	0	0	10	0	403	0	24	0	0	0	0	0	0	0	0	0	0	0	0	0	0	0	0	0	0	0	0	0	0	0	0	0	0	0	0	28	0	37	0	0	0	0	0	0	0	0	0	0
Novosphingobium	93	4	183	19	7	43	14	44	14	35	953	4	0	0	0	14	0	95	72	0	36	78	18	46	150	0	16	52	31	0	34	16	0	5	0	0	259	0	0	0	0	181	53	74	0	59	0	0	127
Serratia	53	0	12	0	0	0	40	0	0	0	49	0	0	0	0	0	16	46	42	0	0	123	0	30	0	0	0	64	22	12	102	0	31	0	111	0	121	0	29	0	51	76	40	21	39	0	61	33	162
Mizugakiibacter	0	0	0	0	0	0	0	0	0	0	0	0	357	276	0	0	0	0	0	404	0	0	260	117	0	0	0	0	0	0	0	0	0	0	0	0	0	0	756	0	0	0	0	0	0	0	0	0	0
Megamonas	0	71	14	68	0	0	0	0	0	22	255	6	0	0	6	15	0	0	0	0	8	0	0	0	46	0	0	0	0	0	0	0	0	0	134	0	129	93	56	0	0	0	0	3	110	48	43	0	0
Sphingomonas	71	17	196	34	8	129	58	130	0	11	390	29	0	396	4	21	16	28	0	87	54	52	121	71	10	0	20	96	44	37	38	54	31	2	91	12	901	22	95	33	0	245	319	14	46	278	37	0	54
Aliidiomarina	200	0	0	0	0	0	0	0	0	0	0	0	36	189	16	0	39	374	125	157	3	46	75	253	0	0	0	76	56	15	293	23	2	16	12	127	455	297	7	96	267	634	222	126	216	142	281	108	579
Cloacibacterium	41	0	146	0	0	0	20	0	5	9	0	0	27	0	0	0	323	22	23	0	0	0	0	0	0	0	0	9	26	0	139	0	0	15	0	48	156	0	6	0	0	0	0	13	0	0	32	0	113
Prevotellaceae_UCG-001	0	41	18	23	861	13	13	125	0	46	330	67	0	101	0	40	0	0	0	13	71	0	0	19	70	0	52	0	217	0	51	124	0	0	0	0	0	4	200	0	0	6	0	0	0	0	8	0	0
Uruburuella	73	0	8	0	0	0	22	0	0	0	134	0	0	18	41	0	58	326	279	81	5	12	31	210	0	4	0	70	145	10	95	0	0	0	0	39	172	81	0	57	334	475	484	141	266	4	146	169	252
Rubellimicrobium	32	0	0	0	0	13	0	0	0	9	845	8	0	33	0	0	0	0	0	0	0	40	25	25	0	0	0	31	0	11	67	0	0	0	0	29	213	0	0	2	0	0	91	13	0	0	0	128	268
Tannerella	0	0	0	0	0	0	0	0	0	0	0	0	0	0	0	295	0	0	0	0	656	0	0	0	843	0	250	0	116	0	0	70	331	0	100	0	0	0	0	0	0	0	0	0	0	0	0	0	0
Lachnospiraceae_NK4A136_group	0	216	99	373	0	78	205	840	0	311	66	539	10	0	0	84	0	0	0	157	168	0	28	43	123	0	36	0	24	10	0	81	0	0	0	2	57	0	26	19	0	0	0	7	0	0	30	0	9
Legionella	12	0	0	6	0	18	0	0	0	0	0	4	0	0	0	520	0	0	0	0	836	0	0	0	786	0	807	0	201	0	0	348	179	0	156	0	0	0	17	0	0	0	0	0	0	0	0	0	0
Peptoclostridium	0	835	50	578	0	0	170	99	0	27	0	48	0	0	0	0	0	0	0	0	0	0	0	0	2	0	0	0	0	0	0	0	0	0	0	0	0	0	0	0	0	0	0	0	0	0	0	0	0
Moraxella	0	0	128	4	0	7	11	18	0	13	0	9	62	0	0	0	0	0	0	35	0	0	0	30	0	0	0	0	0	0	0	0	0	0	0	0	25	0	76	0	0	0	0	0	0	0	4	0	76
Moheibacter	0	0	0	0	0	0	0	0	0	0	0	0	0	0	0	7	0	0	0	0	13	0	0	0	2	0	0	0	286	0	0	8	53	0	40	0	290	344	0	0	0	0	0	0	785	418	537	0	0
Pannonibacter	0	0	786	0	0	0	0	0	0	0	0	0	0	0	0	0	0	0	0	0	5	61	0	0	0	0	0	0	0	0	0	0	0	0	0	0	0	0	0	0	0	0	0	40	0	0	0	0	0
Alloscardovia	0	10	0	0	0	0	0	0	0	0	0	0	0	0	0	0	0	0	0	0	0	0	0	0	0	0	0	0	0	0	0	0	0	0	0	0	0	0	0	0	0	0	0	0	0	0	0	0	0
Microbacterium	222	0	0	25	0	38	6	0	0	26	0	27	117	368	67	10	116	426	205	215	14	206	177	586	22	0	16	268	157	62	73	92	117	14	112	108	291	23	58	41	249	753	512	232	507	393	470	283	431
Veillonella	24	39	32	81	0	11	108	239	0	244	0	130	207	47	0	94	12	0	0	281	162	0	124	0	392	130	127	13	44	752	89	46	45	0	0	23	0	44	146	36	0	33	0	0	0	0	39	0	0
Acidibacter	0	0	7	23	0	66	4	129	0	0	76	39	0	109	0	0	0	0	0	0	0	0	0	0	0	0	0	0	0	0	37	0	0	0	0	0	743	0	72	17	0	0	44	0	0	0	0	0	0
Aequorivita	0	0	0	0	0	0	0	0	0	0	0	0	0	0	0	3	0	0	0	0	25	0	0	0	0	0	2	0	317	0	0	0	41	0	608	0	312	280	0	0	0	0	0	0	647	494	725	0	0
Capnocytophaga	0	0	0	7	0	0	0	0	0	5	0	0	0	0	0	249	0	6	0	22	534	0	0	0	724	0	182	0	91	0	0	168	316	0	315	0	0	45	8	0	0	0	0	0	0	0	0	0	0
Acholeplasma	0	0	0	0	0	0	14	0	0	0	0	0	0	0	0	0	0	0	0	0	10	0	0	0	2	0	0	0	76	0	0	65	0	0	109	0	164	127	0	0	0	0	0	0	108	63	258	0	0
Catenibacterium	0	719	29	308	0	0	13	95	0	2	0	3	22	0	0	0	0	0	0	0	0	0	0	41	0	0	0	0	9	0	0	0	0	0	0	0	0	0	38	0	0	0	0	0	0	0	0	0	0
Pediococcus	0	0	158	0	0	0	0	0	0	0	717	0	0	0	0	0	0	0	0	0	0	0	14	0	13	0	3	0	0	0	0	0	0	0	0	0	0	0	11	0	0	0	0	0	0	0	0	0	0
Candidatus_Nitrososphaera	0	0	3	0	0	4	0	0	0	0	0	0	93	53	0	0	0	0	0	62	0	0	12	0	0	0	5	0	0	0	0	68	0	0	0	0	710	0	94	0	0	0	0	0	0	0	59	0	0
Blastomonas	0	0	0	0	0	0	0	0	0	0	0	0	0	0	0	0	0	0	26	0	16	0	0	0	0	0	0	0	0	0	0	0	0	0	0	0	45	0	0	0	0	0	0	0	0	0	0	0	0
Janthinobacterium	0	0	0	0	0	0	0	0	0	0	0	7	0	0	0	0	104	0	0	0	0	17	0	691	0	0	0	17	0	0	0	0	0	0	0	0	0	0	0	0	0	0	0	0	0	0	0	0	0
Delftia	100	0	5	40	0	29	51	0	0	23	234	0	0	193	51	0	8	157	70	122	0	178	100	120	8	0	0	357	9	21	219	0	0	0	82	38	120	114	195	37	94	150	336	148	397	53	296	7	90
Candidatus_Xiphinematobacter	0	5	2	9	0	633	0	54	0	19	0	24	0	0	0	0	0	0	0	0	0	0	0	0	0	0	0	0	0	0	0	0	0	0	0	0	127	0	33	0	0	0	0	0	0	0	0	0	0
Pedomicrobium	0	0	0	0	0	149	0	46	0	0	0	0	0	0	0	11	0	0	0	0	6	0	0	0	0	0	0	0	0	0	0	63	0	0	0	0	623	0	52	0	0	21	0	37	0	0	0	0	0
Subgroup_10	0	0	7	0	0	98	37	35	0	0	0	0	88	470	0	0	0	0	0	138	0	0	13	9	7	0	0	0	0	12	0	0	0	0	0	0	604	0	528	8	0	35	0	0	0	68	0	8	0
Brevibacterium	0	0	10	0	25	0	0	70	0	20	0	41	0	0	0	0	0	0	27	0	0	52	0	0	0	0	0	0	0	0	0	43	0	0	0	0	0	0	0	0	0	0	0	604	2	175	0	0	0
S5-A14a	0	0	0	0	0	0	0	0	603	0	0	0	0	0	0	0	0	0	0	0	0	0	0	0	0	0	0	0	0	0	0	0	0	0	0	0	82	0	0	0	0	0	0	0	0	0	0	0	0
Selenomonas	0	0	0	0	0	0	0	0	0	0	0	0	0	0	0	133	0	0	0	108	315	0	0	0	585	0	116	0	185	0	0	14	296	0	256	0	0	186	0	7	0	0	0	0	0	0	0	0	0
unidentified_Gemmatimonadaceae	0	0	0	0	0	58	0	0	0	0	0	0	248	571	0	0	0	0	0	132	0	0	175	25	0	0	0	0	0	0	0	33	0	0	0	0	0	0	401	22	0	0	5	0	0	0	0	0	0
Stenotrophomonas	48	0	478	17	0	38	31	23	0	17	104	4	8	7	30	14	0	158	99	62	8	18	141	247	4	3	9	142	40	31	75	0	48	0	0	21	67	571	281	45	141	109	102	108	548	90	537	32	79
Shuttleworthia	0	0	0	0	0	0	0	0	0	0	0	0	0	0	0	74	0	566	0	0	150	0	0	0	149	0	27	0	0	0	0	0	101	0	0	0	0	0	0	0	0	0	0	0	0	13	0	0	0
Cetobacterium	0	2	2	7	0	0	17	9	4	25	540	8	39	0	0	0	0	0	40	3	0	8	0	15	0	0	0	0	0	19	0	0	0	0	0	0	43	0	20	7	0	0	92	25	21	0	0	95	0
Actinotignum	0	0	0	0	0	0	0	0	533	0	0	0	0	0	0	0	0	0	0	0	0	0	0	0	0	0	0	0	13	0	0	0	0	0	0	0	0	0	0	0	0	0	0	0	0	3	0	0	0
Proteus	0	39	7	30	0	24	135	181	0	64	0	19	0	0	0	0	0	0	0	0	0	0	74	0	0	0	0	0	0	0	0	0	0	0	0	0	0	0	0	35	0	0	0	0	0	0	0	0	0
Methylophilus	54	0	0	0	0	0	0	0	28	0	0	0	0	0	0	0	32	0	0	0	0	0	0	0	0	0	0	0	0	0	0	0	0	0	0	0	0	0	0	0	0	0	0	0	0	0	0	0	20
Alistipes	0	9	27	58	0	11	94	203	0	82	72	56	191	117	0	82	0	0	0	125	191	0	204	19	62	0	52	0	58	0	7	6	43	0	0	2	156	0	495	25	0	0	0	28	6	13	32	0	12
Subdoligranulum	0	493	26	116	0	0	49	63	0	80	54	64	0	164	0	3	0	34	0	0	0	0	82	55	3	0	3	15	0	0	0	0	0	0	0	0	121	111	0	0	0	0	0	0	0	0	67	0	0
Cutibacterium	27	23	116	105	0	70	315	230	0	339	154	24	52	64	11	4	8	14	49	36	8	5	26	129	71	4	10	10	493	10	54	0	25	8	0	3	493	0	34	23	67	78	17	108	129	172	87	53	87
Fimbriiglobus	0	0	0	0	0	94	0	0	0	0	486	0	0	0	0	0	0	90	0	0	0	0	0	0	0	0	0	0	0	0	0	0	0	0	0	0	160	0	0	0	0	0	0	0	0	0	0	0	0
Colidextribacter	0	26	62	68	0	22	197	482	0	148	49	115	0	0	0	21	0	0	0	0	66	0	0	24	46	0	10	10	0	0	0	0	0	0	0	0	10	0	22	0	0	0	0	0	0	77	0	0	0
Haliangium	0	0	0	20	0	134	29	22	0	0	3	6	0	160	7	0	2	0	0	233	0	0	84	91	0	0	0	0	0	2	2	0	0	0	0	0	195	137	278	0	0	0	0	0	64	5	0	0	0
Lentimicrobium	0	0	0	11	0	0	0	0	0	5	0	0	0	4	0	322	0	0	0	0	463	0	0	0	419	0	255	0	119	0	0	14	106	0	143	19	0	0	0	0	0	0	0	0	12	0	0	0	0
Alishewanella	0	0	0	39	0	0	0	11	9	0	455	0	0	0	0	0	0	0	0	0	0	4	0	115	0	0	0	0	10	0	0	0	0	7	17	13	0	0	0	0	0	0	21	58	18	16	9	0	27
Lysobacter	0	0	0	0	0	21	0	0	0	61	454	0	79	105	0	12	0	0	0	0	21	0	20	91	23	0	14	0	20	0	0	0	0	0	0	0	92	0	82	0	0	0	14	0	105	13	0	0	144
Peptococcus	0	27	0	6	448	3	0	24	116	30	0	0	0	0	0	6	40	0	0	0	0	0	0	0	0	37	0	0	0	0	0	0	0	0	0	0	0	0	0	8	0	0	0	0	0	0	0	0	0
Arcanobacterium	0	0	0	0	444	0	0	0	231	0	65	0	0	0	0	0	0	0	0	0	0	0	0	0	0	0	0	0	0	0	0	0	0	0	0	0	0	0	0	0	0	0	0	0	0	0	0	0	0
Aquabacterium	23	0	0	0	0	24	0	0	0	0	29	0	0	0	0	0	436	27	0	0	0	0	14	23	0	0	0	0	0	0	22	0	0	0	0	0	0	0	0	0	0	77	0	0	0	0	100	0	0
Lachnoclostridium	0	92	25	66	0	7	23	221	160	0	0	28	0	151	0	0	0	0	0	24	5	0	0	42	6	433	20	37	99	0	44	0	0	0	0	0	53	0	60	0	36	0	17	0	0	0	0	0	0
Arthrobacter	0	0	0	0	0	0	0	0	5	0	432	0	0	0	0	0	0	0	110	0	0	0	0	36	0	0	0	23	0	0	0	0	0	0	0	0	9	0	23	0	0	0	72	0	0	0	19	141	72
Parvibacter	0	431	20	82	0	14	0	171	0	0	0	11	175	0	0	0	0	0	0	0	0	0	0	0	0	0	0	0	0	0	0	0	0	0	0	0	0	0	0	0	0	0	0	0	0	0	0	0	0
Mucispirillum	0	0	62	4	0	0	0	0	0	0	0	0	14	307	0	197	0	0	0	0	415	0	0	35	415	0	172	0	101	0	0	27	110	0	167	0	0	73	191	0	0	0	0	9	0	0	0	0	0
Brevundimonas	0	0	221	22	0	23	18	48	9	3	0	9	8	0	31	0	3	42	16	40	10	74	19	38	44	0	9	412	0	35	0	0	0	10	0	30	0	0	14	0	0	30	127	45	0	0	16	96	0
Nesterenkonia	0	0	0	0	0	16	0	196	0	109	0	0	17	0	43	0	0	0	0	13	0	0	0	0	0	0	0	0	0	0	0	0	0	0	0	0	0	0	0	0	0	0	0	11	0	16	0	0	0
Pseudonocardia	0	14	5	29	0	265	0	66	0	404	0	13	0	0	11	0	0	0	0	0	0	0	0	0	0	0	0	0	0	0	0	0	68	0	0	0	353	0	0	12	0	0	0	9	141	31	0	0	0
Proteiniclasticum	0	0	0	2	0	0	0	0	0	0	401	0	0	0	0	0	0	0	0	0	0	0	0	0	0	0	0	0	0	0	0	0	0	0	0	0	0	0	0	0	0	0	0	0	0	0	9	0	0
Conexibacter	82	0	6	40	0	221	13	0	0	82	0	53	0	127	0	2	0	0	0	0	2	0	0	0	4	0	0	0	0	0	104	0	0	0	0	6	397	0	9	19	0	0	0	0	69	3	0	0	0
Fastidiosipila	0	0	0	0	56	0	0	0	44	7	0	0	9	0	0	0	0	28	0	0	0	0	0	0	0	0	0	0	0	238	0	0	4	0	0	0	0	0	0	3	0	0	0	0	48	0	0	0	0
Nitrospira	0	0	0	18	0	8	0	0	0	0	0	3	122	117	0	0	0	0	0	332	5	0	117	88	0	0	0	0	0	0	0	0	0	0	0	0	206	0	389	7	0	0	31	40	0	0	0	0	0
Actinomyces	0	17	0	56	46	0	42	0	83	43	0	7	23	109	0	7	382	0	0	28	18	0	17	15	22	51	4	17	11	27	0	0	0	0	0	0	0	0	4	0	0	77	0	10	0	21	140	15	5
Meiothermus	17	0	0	44	0	0	16	0	0	0	376	0	0	0	0	0	0	0	0	0	0	0	0	0	0	0	0	0	0	0	0	0	0	0	0	0	0	0	0	0	0	0	0	0	0	0	0	0	0
Phascolarctobacterium	3	184	7	86	0	31	35	72	0	25	375	55	0	70	0	9	0	0	0	0	5	3	0	0	41	0	7	0	0	0	0	0	0	0	0	0	0	108	57	34	0	0	0	0	56	0	88	0	0
Sphingobium	13	0	0	35	0	17	49	16	0	15	306	0	0	0	0	13	20	69	0	0	8	29	0	17	28	0	0	0	0	0	24	0	29	0	0	0	0	0	9	7	0	0	0	0	0	22	0	148	0
Methyloversatilis	0	9	0	0	0	0	4	0	0	0	174	20	72	131	0	0	0	42	0	28	17	0	13	54	9	0	10	162	62	10	60	62	94	9	36	99	0	72	46	0	196	86	368	31	221	0	30	25	262
Olsenella	0	47	109	0	0	0	0	0	0	49	367	0	0	0	0	0	0	0	21	0	0	0	0	0	0	0	5	0	0	0	0	0	0	0	0	72	0	0	0	27	0	0	0	0	0	0	0	0	0
Pseudoxanthomonas	0	3	365	0	0	3	30	31	0	37	0	40	0	0	7	4	0	0	0	43	17	0	0	0	29	0	0	36	0	0	81	0	0	0	0	126	23	0	8	26	0	0	0	17	23	104	55	0	0
Enterococcus	46	40	132	81	3	16	118	361	0	46	191	108	0	94	37	10	0	72	0	45	34	0	340	38	17	0	11	0	28	0	197	0	126	0	0	16	207	37	8	158	0	39	77	19	0	0	56	0	77
Erysipelothrix	0	0	0	0	0	0	0	0	0	0	0	0	0	0	0	0	0	0	0	0	0	0	0	0	0	0	0	0	34	0	0	4	0	0	0	0	359	14	0	0	0	0	0	0	11	19	25	0	0
Thiopseudomonas	0	0	0	0	0	0	0	0	0	0	0	0	0	0	0	0	0	0	0	0	0	0	0	0	0	0	2	0	107	0	0	0	0	0	18	0	357	18	0	0	0	0	0	0	184	0	146	0	0
Skermanella	0	0	143	0	0	0	0	0	0	0	0	9	0	0	0	0	0	0	0	82	0	0	0	0	0	0	0	0	0	0	0	0	0	0	0	0	356	0	0	0	0	0	45	0	12	0	0	0	0
TM7a	0	0	0	0	0	0	0	7	0	0	0	0	0	0	0	5	0	0	0	0	55	0	0	0	40	0	6	0	3	0	7	0	0	23	116	4	0	0	0	29	0	0	0	356	72	66	116	0	0
Chryseomicrobium	0	0	0	0	0	0	13	0	0	0	0	16	0	0	0	0	0	0	0	0	0	0	0	0	0	0	0	0	38	0	0	0	0	0	0	0	0	0	0	0	0	0	0	0	0	0	0	0	0
Curtobacterium	0	15	341	0	0	0	0	44	0	0	0	0	0	0	0	0	0	0	0	0	9	0	0	70	0	0	0	0	12	0	0	0	0	0	0	0	0	0	0	0	0	0	0	0	0	307	0	0	0
Gemmata	0	0	0	0	0	339	0	33	0	25	0	132	0	0	0	0	0	0	0	0	0	0	0	0	2	0	0	15	0	0	0	0	0	0	0	0	55	0	9	0	0	0	0	0	0	0	0	0	0
Psychrobacter	0	0	0	0	0	0	47	0	0	0	0	0	0	0	0	0	0	57	0	0	0	8	45	0	0	0	0	0	0	0	0	0	0	0	0	0	0	0	0	0	0	0	0	0	0	0	0	81	0
Methanohalophilus	0	0	0	0	0	0	0	0	0	0	0	0	0	0	0	62	0	0	0	0	26	0	0	0	330	0	164	0	55	0	0	53	2	0	92	0	0	0	0	0	0	0	0	0	0	0	0	0	0
Kocuria	17	4	0	0	2	13	0	0	0	15	123	4	0	49	0	0	0	105	0	29	6	325	57	12	0	0	9	134	19	0	0	95	0	0	0	18	0	0	0	80	0	0	0	36	0	0	50	34	0
Idiomarina	0	0	0	0	0	0	0	0	0	0	0	0	0	115	0	0	27	0	0	0	9	0	0	22	16	0	6	75	3	15	36	14	95	0	54	28	222	101	0	10	22	0	0	17	321	179	130	0	75
unidentified_TK10	0	0	0	0	0	80	0	33	0	0	0	34	0	0	0	0	0	0	0	114	0	0	0	62	0	0	0	0	0	0	2	0	0	0	0	0	316	0	16	0	0	0	0	0	0	0	0	0	0
Dorea	0	18	0	44	0	10	0	313	0	42	0	48	0	110	0	10	0	0	0	77	6	0	39	85	0	0	5	0	0	0	0	0	0	0	0	0	113	0	85	0	18	0	0	20	0	0	31	0	0
Slackia	0	140	0	0	0	0	0	0	313	0	0	8	0	0	0	0	0	0	0	0	0	0	79	0	0	5	0	0	0	0	0	0	0	0	0	0	0	0	4	0	0	0	0	0	0	0	0	0	0
Rubripirellula	0	0	0	0	0	0	0	0	0	0	0	16	0	0	0	0	0	0	0	0	0	0	0	0	0	0	0	0	0	0	0	0	0	0	0	0	0	0	0	0	0	0	0	0	0	0	0	0	0
Acidovorax	0	0	175	0	0	24	44	70	12	28	115	18	0	0	0	0	128	15	18	5	0	0	0	18	0	0	0	40	0	0	45	0	0	0	0	36	131	48	0	0	0	36	0	24	15	0	99	0	120
Phyllobacterium	0	11	36	116	0	42	166	307	0	77	120	118	0	0	0	0	0	0	0	12	0	0	0	0	14	0	0	0	0	0	0	0	0	0	0	0	8	0	0	19	0	0	0	0	0	0	0	0	0
Romboutsia	0	8	0	54	0	15	12	13	0	34	163	17	25	2	19	21	0	0	0	171	12	0	37	0	57	0	8	0	0	0	132	34	16	0	87	218	107	51	34	305	0	23	0	6	22	66	28	0	0
Trichococcus	0	0	0	0	0	3	0	0	0	0	0	0	0	0	0	0	0	0	0	0	0	0	0	0	0	0	0	40	0	0	0	0	0	0	0	0	0	0	0	0	0	0	0	0	0	0	0	0	0
Brachybacterium	0	0	247	0	0	10	0	0	0	18	116	0	0	0	0	0	0	63	0	55	0	0	7	0	0	0	0	0	0	8	0	0	0	0	0	0	0	0	44	0	0	260	117	301	6	0	0	72	0
Xanthobacter	0	0	0	0	0	0	0	0	0	0	0	0	0	0	0	41	0	0	0	0	172	0	0	0	297	0	102	13	0	0	0	53	79	0	0	0	0	0	0	0	0	0	0	0	0	0	0	0	0
Flavobacterium	0	0	83	6	0	35	0	0	31	0	50	8	0	20	51	7	0	0	0	0	50	0	0	6	22	0	17	45	95	0	7	57	0	0	103	7	291	36	3	0	0	22	31	0	23	184	73	14	0
Deinococcus	58	0	0	2	0	0	0	13	0	32	0	0	6	46	0	0	0	0	0	0	0	252	166	0	0	0	0	0	0	289	0	0	0	0	0	0	0	0	0	18	0	0	6	0	90	106	0	0	100
Arenimonas	0	0	0	44	0	41	23	0	0	0	0	25	0	0	0	0	0	0	0	0	0	0	0	0	0	0	0	0	36	0	14	0	0	0	0	0	288	0	22	0	0	0	0	0	0	4	46	0	0
Akkermansia	0	8	8	30	0	12	0	136	0	163	0	0	194	9	0	4	0	0	0	85	13	0	190	90	0	0	0	0	0	0	0	0	0	0	100	0	218	0	183	0	0	0	0	0	0	0	24	0	0
unidentified_Vicinamibacterales	0	4	0	21	0	237	0	19	0	0	53	0	200	117	0	0	0	0	0	235	0	0	62	48	5	0	0	0	0	0	0	0	0	0	0	0	287	0	257	0	0	0	0	7	31	45	0	0	0
Acidothermus	0	0	16	76	0	42	0	88	0	54	0	42	0	0	0	0	0	0	0	0	0	0	0	59	0	0	2	0	0	0	62	0	0	0	0	27	0	0	121	24	0	0	0	0	0	0	0	0	0
Lactococcus	0	3	9	19	0	0	21	3	0	2	201	0	35	67	0	17	0	105	0	8	29	30	35	192	15	0	0	99	0	0	87	26	0	0	0	32	21	74	44	14	4	48	50	0	41	9	23	70	83
unidentified_Gemmataceae	0	0	0	0	0	43	0	0	0	0	0	0	0	0	0	0	0	0	0	0	0	0	0	0	0	0	0	0	0	0	0	0	0	0	0	0	0	0	0	0	0	0	0	0	0	0	0	0	0
Desulfovibrio	0	44	129	80	0	31	227	283	0	136	2	110	0	222	0	8	0	70	0	4	83	0	0	0	29	0	24	0	0	0	0	37	0	0	5	0	0	25	3	15	0	0	0	0	0	0	0	0	0
Candidatus_Solibacter	0	0	0	0	0	43	0	0	0	0	0	0	0	0	0	0	0	0	0	0	2	0	0	0	2	0	0	0	0	0	25	0	0	0	0	0	281	0	203	14	0	0	0	0	0	0	0	0	0
Reyranella	0	0	0	12	0	63	0	28	0	0	223	4	0	0	0	0	0	28	0	0	0	0	0	0	0	0	5	0	0	2	0	0	0	0	0	7	276	0	20	0	0	0	0	0	0	2	0	0	0
Streptomyces	0	0	28	13	0	276	0	37	4	20	58	13	2	0	0	4	0	20	0	0	33	0	13	11	26	0	9	0	0	3	0	0	0	0	0	0	136	23	0	0	0	0	106	54	0	0	0	12	194
Dietzia	0	5	4	0	0	0	7	3	0	10	46	0	0	0	0	0	0	17	0	0	12	274	0	23	7	0	5	0	0	0	0	7	0	0	0	0	57	0	15	0	0	0	0	179	6	43	0	0	56
Mariniradius	0	0	0	0	0	0	0	0	0	0	0	0	0	0	0	0	0	0	0	0	0	0	0	0	0	0	0	0	0	0	0	0	0	0	0	0	0	273	0	0	0	0	0	0	0	0	0	0	0
Rhodoplanes	0	0	0	0	0	101	20	0	0	0	0	0	0	0	0	0	0	0	0	42	0	0	0	0	0	0	0	0	0	0	0	0	0	0	0	0	271	0	4	0	0	0	0	0	0	0	0	0	0
Rothia	0	0	2	0	0	0	34	61	0	0	0	0	134	92	0	42	0	0	0	26	14	0	120	0	23	0	7	84	49	0	94	16	0	0	0	63	15	0	0	114	0	0	0	0	0	21	258	0	0
hgcI_clade	0	8	0	0	0	0	0	0	0	0	0	14	93	123	0	0	0	0	0	0	0	0	3	63	0	0	0	0	0	0	0	0	0	0	0	0	116	0	256	0	0	0	0	0	0	0	0	0	0
Massilia	0	4	4	41	0	29	0	0	68	0	142	79	0	97	0	47	0	0	0	29	100	0	6	44	140	0	74	133	0	15	0	7	126	0	17	0	146	4	0	0	0	0	69	254	18	0	0	0	0
Pirellula	0	0	5	0	0	253	6	0	0	0	125	0	11	66	0	0	0	0	0	69	0	0	0	43	0	0	0	0	0	0	0	0	0	0	0	0	43	0	195	0	0	0	0	0	0	0	0	80	0
Polycyclovorans	0	0	0	0	0	6	0	0	0	38	0	0	253	37	0	0	0	0	0	63	0	0	0	85	0	0	0	0	0	0	0	0	0	0	0	0	0	0	65	0	0	0	0	0	0	0	0	0	0
Paenibacillus	0	0	76	0	0	34	0	13	0	0	0	0	0	0	0	70	0	14	0	4	130	0	0	0	251	0	94	0	6	0	0	16	7	0	206	0	235	13	0	0	0	17	23	25	58	0	61	0	25
Negativibacillus	0	250	11	164	0	0	0	68	0	47	0	0	0	0	0	0	0	0	0	0	0	0	0	0	0	0	5	0	0	0	3	0	0	0	0	0	0	0	11	0	0	0	0	0	0	0	0	0	0
[Eubacterium]_saphenum_group	0	0	0	0	0	0	0	0	0	0	0	0	0	0	0	211	0	0	0	0	248	0	0	0	246	0	83	0	0	0	0	19	5	0	0	0	0	0	0	0	0	0	0	0	0	0	0	0	0
[Ruminococcus]_torques_group	0	34	13	14	0	0	26	33	0	19	92	0	29	0	48	6	0	0	0	0	14	0	6	0	25	0	6	21	0	0	0	0	0	0	0	0	131	65	42	3	0	0	0	0	16	248	94	0	0
Candidatus_Saccharimonas	0	18	17	11	0	2	2	54	0	5	0	23	0	0	0	48	0	0	0	0	75	0	18	75	96	0	17	0	0	0	0	0	62	0	0	0	0	65	3	0	0	0	0	0	0	0	0	0	0
Pontibacter	0	0	0	0	0	0	0	0	0	0	0	0	0	0	0	0	0	0	0	0	2	0	0	0	0	0	0	0	0	0	0	0	0	0	0	0	246	0	0	0	0	0	0	0	0	0	0	0	0
Catenisphaera	0	245	6	83	0	0	5	3	0	30	0	10	0	0	0	0	0	0	0	0	0	0	0	0	0	0	0	0	0	0	0	0	0	0	0	0	37	0	0	0	0	0	0	0	0	0	0	0	0
Herbaspirillum	0	0	8	53	0	0	91	245	0	24	0	12	0	0	0	0	0	0	0	0	0	16	0	0	0	0	0	0	0	0	6	0	0	0	0	0	0	0	0	0	0	0	0	0	0	0	0	0	0
Allorhizobium-Neorhizobium-Pararhizobium-Rhizobium	0	0	112	0	0	60	6	111	0	17	139	19	0	41	0	102	0	8	5	44	174	23	27	4	243	0	53	38	36	0	0	12	33	0	8	0	142	0	0	0	36	0	16	0	0	61	12	0	0
Agathobacter	0	0	22	49	0	0	0	121	0	78	0	31	0	0	21	0	0	0	0	6	35	0	83	95	45	0	0	0	0	0	0	8	36	0	33	0	0	241	0	0	0	0	0	0	89	9	0	0	0
Rheinheimera	0	0	0	18	0	0	0	48	0	28	241	9	0	0	61	0	89	0	0	24	0	0	14	0	0	0	0	12	0	0	20	0	0	0	10	0	108	5	0	5	0	0	0	0	6	55	74	51	0
Iamia	0	0	13	0	0	240	0	0	0	12	0	0	0	2	0	0	0	0	0	0	0	0	0	0	0	0	0	0	0	0	0	0	0	0	0	6	0	0	32	0	0	0	0	0	0	0	0	0	0
Limosilactobacillus	0	0	65	0	0	0	0	0	0	0	0	0	0	0	0	0	0	0	0	0	44	0	0	0	14	0	0	0	5	0	0	0	0	0	240	0	31	83	0	6	77	0	0	0	72	127	22	0	0
Enterorhabdus	0	11	8	238	0	35	51	163	0	114	0	160	53	0	0	4	0	0	0	0	0	0	59	0	2	0	0	0	0	0	0	0	0	0	0	0	0	0	50	0	0	0	0	0	0	0	0	0	0
GCA-900066575	0	3	0	85	0	0	63	234	0	37	111	184	0	0	0	17	17	0	0	0	14	0	0	0	0	0	3	0	0	0	0	0	0	0	0	0	4	0	0	0	0	0	0	0	0	0	0	0	0
Chthoniobacter	0	0	4	0	0	233	0	0	0	80	0	0	0	0	0	0	0	0	0	0	0	0	0	0	0	0	0	0	0	0	0	0	0	0	0	25	86	0	17	0	0	0	0	0	0	2	0	0	0
Dokdonella	0	0	227	0	0	13	0	0	3	0	0	0	35	0	0	15	0	0	0	0	0	0	9	0	0	0	0	0	0	0	0	0	30	0	0	0	53	0	2	0	0	0	0	0	0	0	0	0	0
Clostridium_sensu_stricto_1	0	31	0	25	0	0	0	35	0	13	59	41	88	0	0	34	9	0	0	83	44	17	5	0	54	0	15	24	5	0	0	66	0	0	0	227	0	0	119	69	0	0	37	51	0	0	0	135	0
Cellvibrio	0	0	0	0	0	4	0	0	0	0	0	0	0	0	0	0	0	0	0	0	0	0	0	0	0	0	0	0	0	0	0	0	0	0	13	0	0	0	0	0	0	0	0	0	225	48	0	0	0
Oscillospira	0	0	0	0	0	0	0	0	0	0	0	0	0	0	0	0	0	0	0	0	0	0	0	0	0	0	0	0	0	0	0	0	0	0	0	0	221	0	0	0	0	0	0	0	0	0	0	0	0
Granulicella	0	0	0	0	0	3	4	0	0	0	0	0	219	48	0	0	0	0	0	49	0	0	13	21	0	0	0	0	0	0	0	0	0	0	0	0	0	0	73	0	0	0	0	0	0	0	0	0	0
Nordella	0	0	0	0	0	16	11	0	0	0	0	0	0	0	0	0	0	0	0	217	0	0	0	0	4	0	0	0	0	0	19	0	0	0	0	0	85	0	0	0	0	0	0	0	0	72	0	0	0
UBA1819	0	0	0	0	0	0	0	0	217	0	0	0	0	0	0	0	0	0	0	0	12	0	0	0	0	0	0	0	0	0	0	0	0	0	0	0	0	0	0	0	0	0	0	0	0	0	0	0	0
AKYG587	0	0	0	0	0	27	0	0	0	0	0	0	87	122	0	0	0	0	0	96	0	0	0	3	0	0	0	0	0	0	0	0	0	0	0	0	0	0	130	0	0	0	0	0	0	0	0	0	0
Luteimonas	0	0	0	0	0	6	0	0	0	0	0	26	0	0	0	0	0	0	0	0	0	48	0	0	0	0	0	0	0	0	0	0	0	0	0	0	0	0	0	0	0	0	0	0	29	213	48	0	0
Bulleidia	0	0	0	0	148	0	0	0	0	0	0	0	0	0	0	0	211	0	0	0	0	0	0	0	0	0	0	0	0	0	0	0	0	0	0	0	0	0	0	0	0	0	0	0	0	0	0	0	0
Hamadaea	0	0	0	0	0	0	0	0	0	0	0	0	0	0	0	0	0	0	0	0	0	0	0	0	0	0	0	0	0	0	0	0	0	0	0	0	47	0	0	0	0	0	0	0	0	0	0	0	0
Dechloromonas	99	12	6	17	0	69	12	209	0	27	0	45	0	0	0	0	54	0	0	0	0	0	0	0	0	0	0	0	0	0	13	0	0	0	0	0	0	0	0	0	0	0	0	17	0	0	0	0	0
Ornithinimicrobium	0	0	0	0	0	0	0	0	0	0	207	0	0	0	0	0	0	0	0	0	0	0	0	0	0	0	0	31	0	0	0	0	0	0	0	0	0	0	7	0	0	0	0	8	0	0	0	0	0
Dubosiella	0	3	0	14	0	0	81	86	0	14	0	69	0	0	0	39	0	0	0	0	68	0	8	40	79	0	43	0	0	0	0	11	0	0	0	0	0	4	0	0	0	0	0	29	0	0	0	80	81
Thalassospira	0	0	0	0	0	0	0	0	0	0	0	0	0	0	0	76	0	0	0	0	133	0	0	0	129	0	206	0	0	0	0	7	43	0	89	0	0	0	0	0	0	0	0	0	0	0	0	0	0
Ensifer	0	0	0	0	0	82	0	0	0	0	0	0	0	0	0	51	0	0	0	0	86	0	0	0	205	0	101	0	52	0	0	25	98	0	0	0	0	0	0	0	0	0	0	0	0	0	0	0	0
Halanaerobium	0	0	0	0	0	0	0	0	0	0	0	0	0	0	0	139	0	0	0	0	172	0	0	0	203	0	97	0	16	0	0	34	57	0	7	0	0	0	0	0	0	0	0	0	0	0	0	0	0
Fontibacter	0	0	0	0	0	0	0	0	0	0	0	0	0	0	0	72	0	0	0	0	187	0	0	0	203	0	90	0	51	0	0	32	9	0	0	0	0	0	0	0	0	0	0	0	0	0	0	0	0
[Eubacterium]_xylanophilum_group	0	16	16	90	0	7	139	192	0	203	0	163	29	0	0	6	0	0	0	0	32	0	0	0	48	0	10	18	0	0	0	0	0	0	0	0	0	0	0	0	0	0	0	0	0	0	0	0	0
Christensenellaceae_R-7_group	0	15	0	25	0	8	27	82	0	20	0	43	0	0	0	0	0	4	0	0	0	0	100	7	6	2	4	0	0	0	38	0	0	0	106	0	0	0	65	0	67	0	0	5	0	11	0	0	25
[Ruminococcus]_gnavus_group	0	203	9	131	0	0	36	77	0	11	0	30	0	0	0	0	0	0	0	0	0	0	0	0	0	0	0	0	0	0	0	0	0	0	0	0	0	0	8	0	0	0	0	0	0	0	16	149	0
Micromonospora	0	0	0	0	0	55	0	0	0	0	0	0	0	0	0	0	0	0	0	0	0	0	0	0	0	0	0	0	0	0	0	0	0	0	0	0	202	0	0	0	0	0	0	0	24	0	0	0	0
Faecalibaculum	0	0	18	32	0	3	2	69	0	63	0	150	199	0	0	49	7	0	0	0	90	0	61	8	38	0	26	7	52	13	0	3	0	0	0	0	0	0	23	0	0	0	0	0	0	0	0	0	0
Negativicoccus	0	2	0	0	0	0	0	0	7	0	0	0	0	0	0	0	0	0	0	0	0	0	0	0	0	0	0	0	0	0	7	0	0	0	0	0	0	0	0	0	0	198	0	33	0	0	0	0	0
Schlegelella	0	2	0	0	0	0	0	0	0	0	0	0	0	0	29	0	0	0	0	0	0	0	0	0	0	0	0	0	0	0	0	0	0	0	0	0	0	0	0	0	0	0	0	3	0	196	0	0	0
Sulfuricurvum	0	0	0	0	0	0	0	0	0	0	0	0	0	0	0	0	0	0	0	0	0	0	0	0	0	0	0	0	0	0	0	0	0	0	0	0	196	0	7	0	0	0	0	0	0	0	0	0	0
Ruminobacter	0	3	5	0	0	5	41	0	0	62	0	34	116	151	0	0	0	2	0	56	0	0	81	2	0	0	0	0	0	0	0	0	0	0	0	0	0	0	0	0	0	0	0	0	0	0	0	0	0
ADurb.Bin063-1	0	0	0	25	0	28	0	0	0	0	0	24	195	118	0	0	0	0	0	134	0	0	0	30	0	0	0	0	0	0	0	0	0	0	0	0	0	0	128	0	0	0	0	0	0	0	0	0	0
Anoxybacillus	0	0	0	0	0	0	0	0	0	0	0	0	0	0	0	13	0	0	0	0	8	0	0	0	39	0	14	0	0	0	0	0	0	0	0	0	0	0	23	0	0	0	0	0	193	0	0	0	0
Azospira	0	0	0	0	0	0	0	0	0	0	0	0	0	0	0	0	0	0	0	0	0	193	5	0	0	0	0	0	60	0	0	0	0	0	0	0	0	0	0	0	0	0	0	0	0	0	0	0	0
Burkholderia-Caballeronia-Paraburkholderia	0	0	0	44	0	6	35	143	0	11	193	32	85	0	0	0	7	0	0	13	0	8	36	0	14	0	0	0	16	0	16	0	0	0	0	74	0	0	67	0	0	0	189	36	0	96	0	17	0
Pseudochrobactrum	0	0	0	0	0	0	0	0	0	0	0	0	0	0	0	0	0	0	0	0	0	0	0	10	0	0	0	0	0	0	0	0	0	0	0	0	0	0	0	0	0	0	0	0	0	0	0	0	0
Ileibacterium	0	17	4	54	0	7	0	15	0	36	0	12	70	108	0	0	0	0	0	176	0	0	5	47	0	0	0	0	0	7	0	0	0	0	0	0	192	0	137	0	0	0	0	0	0	0	15	0	0
Anaeroglobus	0	0	0	0	0	0	0	0	0	0	0	0	0	0	0	68	0	0	0	0	39	0	0	0	191	0	52	0	11	0	0	31	45	0	7	0	0	0	0	0	0	0	0	0	0	0	0	0	0
Sporosarcina	0	0	58	15	0	9	0	0	0	0	0	0	0	0	0	0	0	0	0	0	3	0	0	0	0	0	8	24	16	0	0	11	0	0	0	0	190	132	49	0	0	0	0	0	37	51	119	0	0
Leuconostoc	0	0	75	0	0	0	0	0	0	0	0	0	0	0	0	18	0	0	0	0	9	0	2	2	10	0	5	0	0	0	0	0	0	0	0	0	0	0	0	0	0	0	0	0	0	0	0	12	0
Phenylobacterium	0	0	11	0	0	61	7	0	0	0	70	0	0	0	0	0	0	0	0	0	0	0	0	0	0	0	0	0	0	0	0	0	0	0	0	0	186	0	71	0	0	0	0	0	0	188	0	0	0
Fretibacterium	0	0	0	0	0	0	0	42	0	0	0	0	0	0	0	34	0	0	0	0	41	0	0	0	112	0	18	0	0	0	0	0	186	0	0	0	0	0	0	0	0	0	0	0	0	0	0	0	0
Filomicrobium	0	0	0	0	0	0	0	0	0	0	0	0	0	0	0	0	0	0	0	0	0	0	0	0	0	0	0	0	0	0	0	0	0	0	0	0	0	0	0	0	0	0	0	0	0	0	0	0	0
Gloeocapsa_PCC-7428	0	0	0	0	0	0	0	0	0	0	185	0	0	0	0	0	0	0	0	0	0	0	0	0	0	0	0	0	0	0	0	0	0	0	0	0	0	0	0	0	0	0	0	0	0	0	0	0	0
Lentilactobacillus	0	0	0	0	0	0	0	0	26	0	184	0	0	0	0	0	0	0	0	0	0	0	0	50	6	0	0	0	0	0	0	0	0	0	7	0	0	0	0	0	0	0	0	0	0	0	0	0	0
Segetibacter	0	0	0	0	0	0	0	0	0	0	0	0	0	0	0	0	0	0	0	0	0	0	0	0	0	0	0	0	0	0	0	0	0	0	0	0	183	147	0	0	0	0	28	0	0	101	0	0	0
Anaerocella	0	0	0	0	0	0	0	0	0	0	0	0	0	0	0	0	0	0	0	0	0	182	0	6	0	0	0	0	0	0	0	0	0	0	0	0	0	0	0	0	0	0	0	0	0	0	0	0	0
Candidatus_Alysiosphaera	0	0	4	0	0	180	0	22	0	28	0	0	0	0	0	0	0	0	0	0	0	0	0	41	0	0	4	0	0	0	0	0	0	0	0	0	4	0	67	0	0	0	0	0	0	174	0	0	0
Parasutterella	0	0	0	0	0	4	9	75	0	15	0	69	0	58	0	21	0	0	0	0	56	0	0	0	29	0	26	0	0	0	0	0	0	0	0	0	77	179	0	0	0	0	0	2	0	0	177	0	0
Dyella	17	0	3	0	0	0	0	0	0	0	0	0	0	0	0	0	0	0	0	0	0	0	0	0	0	0	0	0	0	0	0	0	0	0	0	0	0	8	0	0	0	9	24	128	0	0	0	0	0
unidentified_WX65	0	0	0	0	0	178	0	0	0	0	0	0	0	0	0	0	0	0	0	0	0	0	0	0	0	0	0	0	0	0	0	0	0	0	0	0	0	0	22	0	0	0	0	0	0	0	0	0	0
Puia	0	0	0	0	0	0	0	0	0	0	0	0	0	0	0	0	0	0	0	0	0	0	21	0	0	0	0	0	0	0	0	0	0	0	0	0	7	0	6	0	0	0	0	0	41	0	0	0	0
Cohnella	0	0	0	0	0	29	0	0	0	0	0	0	0	0	0	0	0	0	0	0	0	0	0	0	0	0	0	0	0	0	0	0	0	0	0	0	177	0	0	0	0	0	5	0	0	0	0	0	0
possible_genus_04	0	0	0	0	0	4	0	0	0	0	0	0	0	0	0	0	0	0	0	0	0	0	56	0	0	0	0	0	0	0	0	0	0	0	0	0	0	0	0	0	0	0	0	0	0	0	0	0	0
Tistrella	0	0	0	0	0	0	0	0	0	0	0	0	0	0	0	66	0	0	0	0	55	0	0	0	175	0	67	0	41	0	0	34	2	0	0	0	0	0	0	0	0	0	0	0	0	0	0	0	0
Oceanibaculum	0	0	0	0	0	0	0	0	0	0	35	0	0	0	0	28	0	0	0	0	83	0	0	0	174	0	53	0	35	0	0	16	0	0	0	0	0	0	0	0	0	0	0	0	0	0	0	0	0
Actinoplanes	0	4	64	0	0	28	0	0	0	0	7	0	0	0	0	96	0	0	0	0	149	0	0	0	113	0	174	0	0	0	0	7	0	0	33	0	85	0	0	0	0	0	0	0	0	0	0	0	0
Bact-08	0	0	0	0	0	0	0	0	0	0	0	0	0	0	0	0	0	0	0	0	0	0	0	0	0	0	0	0	173	0	0	0	0	0	0	0	0	0	0	0	0	0	0	0	0	0	0	0	0
Rickettsia	0	0	70	0	0	0	0	12	0	0	0	0	0	0	0	0	0	0	0	33	0	0	0	40	0	0	0	0	0	0	0	0	0	0	0	0	0	0	0	27	0	0	0	0	38	171	58	0	0
unidentified_Saccharimonadales	0	0	0	0	0	0	0	0	0	0	0	0	0	0	0	145	0	0	44	0	123	7	0	0	170	0	28	0	0	6	0	56	0	0	0	0	0	0	4	0	0	0	0	0	88	0	0	0	0
Adhaeribacter	0	0	0	0	0	25	6	0	0	0	0	0	0	0	0	0	0	0	0	0	0	0	0	0	0	0	0	0	0	0	0	0	0	0	0	0	11	0	12	3	0	0	54	0	0	0	0	0	0
Thermoactinomyces	0	0	0	0	0	0	0	0	0	0	0	0	0	0	0	0	0	0	0	0	0	0	0	0	0	0	0	0	0	0	0	0	0	0	0	0	0	0	26	0	0	0	169	0	0	0	0	0	0
Gluconobacter	0	0	0	0	0	0	9	0	0	13	0	0	0	24	0	0	0	0	0	0	0	0	0	0	0	0	0	0	0	0	35	0	0	0	0	116	0	0	0	6	0	0	0	10	0	0	0	0	0
Lachnospiraceae_UCG-004	0	0	0	24	0	9	40	80	0	0	0	11	52	0	0	5	0	0	0	70	0	0	47	17	0	0	0	0	0	0	0	0	0	0	0	0	32	0	102	0	0	0	3	0	0	0	0	0	0
Lachnospiraceae_XPB1014_group	0	0	0	0	0	0	0	0	0	0	0	10	0	0	0	0	0	0	0	0	0	0	0	0	0	0	0	0	0	0	0	0	0	0	0	0	0	0	0	0	0	0	0	0	0	0	0	0	0
Rhodococcus	0	0	4	0	0	33	21	72	0	0	0	0	0	15	5	0	0	0	0	0	0	165	0	0	0	0	0	15	0	25	32	0	0	0	0	0	93	0	0	32	0	0	26	0	0	48	0	0	0
Woeseia	0	0	0	5	0	0	0	0	0	0	0	0	0	0	0	0	0	0	0	61	7	0	0	0	0	0	0	0	0	0	57	0	15	0	0	33	0	0	10	0	0	0	0	0	0	0	0	0	0
Fournierella	0	162	4	56	0	0	49	0	0	0	0	19	0	0	0	0	0	0	0	0	0	0	0	0	0	0	0	0	0	0	0	0	0	0	0	0	0	150	0	0	0	0	0	0	0	0	0	0	0
Methanobrevibacter	0	0	0	3	0	0	12	4	0	0	149	0	0	0	0	0	0	0	0	0	0	0	0	0	0	0	0	0	0	0	0	0	0	0	0	0	0	0	51	0	6	0	0	35	0	0	0	0	0
Undibacterium	0	0	0	0	0	0	0	0	0	0	161	0	0	0	0	0	0	0	0	0	0	0	0	0	0	0	0	0	0	0	0	0	0	0	0	0	0	0	0	0	0	0	0	0	4	18	0	0	0
Aquisphaera	0	0	0	0	0	9	11	44	0	23	0	0	0	0	0	0	0	0	0	0	0	0	88	0	0	0	0	161	0	0	0	0	0	0	0	0	25	0	4	0	0	0	86	0	0	0	0	0	0
Herpetosiphon	0	3	0	13	0	7	0	0	0	0	160	0	0	0	0	0	0	0	0	0	0	0	0	0	0	0	0	0	0	0	0	0	0	0	0	0	0	0	16	0	0	0	0	0	0	0	0	0	0
Ruminococcus	61	21	4	43	0	4	6	134	0	89	22	0	79	49	0	43	0	8	22	106	71	0	48	42	34	0	23	0	0	0	0	23	0	0	0	11	0	14	158	0	0	0	0	21	35	0	56	0	0
unidentified_SBR1031	0	0	0	0	0	0	0	0	0	0	0	3	0	0	0	0	0	0	0	158	0	0	0	0	0	0	0	0	0	0	0	0	0	0	0	0	0	0	0	0	0	0	0	0	0	0	0	0	0
Methylobacter	0	0	0	0	0	0	0	0	0	0	0	0	0	0	0	0	0	0	0	0	0	0	0	0	0	0	0	0	0	0	0	0	0	0	0	0	157	0	3	0	0	0	0	0	0	0	0	0	0
Butyricimonas	0	0	0	0	0	0	0	0	0	0	0	0	0	0	0	0	0	0	0	0	0	0	0	8	0	0	0	0	0	0	0	0	0	0	0	0	0	156	71	0	0	0	0	0	0	0	18	0	0
Roseiarcus	0	0	7	0	0	0	35	0	0	0	0	0	0	70	0	0	0	0	0	0	0	0	0	12	0	0	0	0	0	0	23	0	0	0	0	0	155	0	28	0	0	0	34	0	0	0	0	0	0
Chryseolinea	0	0	0	0	0	11	0	0	0	0	0	0	0	0	0	3	0	0	0	0	0	0	0	0	0	0	0	0	0	0	0	0	0	0	0	21	0	0	155	2	0	0	0	0	0	0	0	0	0
Bryobacter	0	0	0	22	0	87	12	0	0	8	0	0	138	63	0	13	0	0	0	42	0	0	0	101	3	0	0	0	0	0	0	0	0	0	0	0	35	0	126	0	0	0	0	0	19	0	5	0	0
unidentified_11-24	0	0	0	0	0	0	0	0	0	0	0	0	0	0	0	0	0	0	0	0	0	0	77	4	0	0	0	0	0	0	0	0	0	0	0	0	0	0	92	0	0	0	0	0	0	0	0	0	0
Marinospirillum	0	0	0	0	0	0	0	0	0	0	0	0	0	0	0	0	0	0	0	0	0	0	0	0	0	0	0	0	4	0	0	0	0	0	153	0	0	117	0	0	0	0	0	0	92	0	0	0	0
Marinilutecoccus	0	0	0	0	0	0	0	0	0	0	0	0	0	0	0	0	0	0	0	0	0	0	0	0	0	0	0	0	0	0	0	0	0	0	0	0	0	0	0	0	0	0	0	152	0	0	0	0	0
Cellulomonas	0	0	7	150	0	10	0	0	0	0	28	0	0	0	0	0	0	36	0	0	0	0	0	0	0	0	0	21	0	0	0	0	0	0	7	0	0	0	4	0	0	0	3	7	0	79	0	0	37
Nitratireductor	0	0	0	0	0	0	0	0	0	0	0	0	0	0	0	0	0	0	0	0	0	0	0	0	0	0	0	0	149	0	0	0	0	0	0	0	0	0	0	0	0	0	0	0	0	0	0	0	0
Caulobacter	0	0	94	0	0	31	0	0	0	9	94	0	16	0	0	2	0	39	0	0	0	0	0	3	5	0	0	4	32	0	0	0	0	0	0	0	0	0	0	0	0	74	149	0	89	0	8	0	0
NK4A214_group	0	2	0	12	0	0	0	22	0	21	0	7	0	0	0	0	0	34	0	0	0	0	0	0	0	0	8	0	0	0	0	12	0	0	0	0	87	0	19	6	0	0	17	0	25	0	13	0	0
Proteiniphilum	0	0	0	0	0	0	0	7	0	0	0	0	0	9	0	0	0	0	0	0	0	0	0	3	0	0	0	0	24	0	0	0	19	0	59	7	22	96	24	0	0	0	0	0	51	55	148	0	0
Anaeroplasma	0	6	18	45	0	14	23	148	0	45	0	132	0	0	0	0	0	0	0	0	0	0	0	0	0	0	7	0	0	0	0	0	0	0	0	0	0	0	0	0	0	0	0	0	0	0	0	0	0
Epulopiscium	0	6	5	0	0	0	0	0	0	0	148	0	0	0	0	0	0	0	0	0	0	0	0	0	0	0	0	0	0	0	0	0	0	0	0	0	0	0	0	13	0	0	0	0	0	0	0	0	0
Rikenella	0	4	0	12	0	0	0	148	0	9	0	75	0	0	0	17	0	0	0	0	30	0	0	0	4	0	5	0	0	0	0	0	16	0	0	0	0	0	11	0	0	0	0	0	0	0	0	0	0
Morganella	0	0	9	39	0	3	0	0	0	0	0	0	0	0	0	0	0	0	0	0	0	0	0	0	0	0	0	0	0	0	0	0	0	0	98	0	0	0	0	0	0	0	0	0	0	0	0	0	0
Hydrogenophaga	0	0	0	0	0	14	0	0	0	0	32	0	0	0	0	40	0	0	24	0	145	0	0	0	106	0	76	0	147	0	0	0	6	0	0	0	0	0	0	0	0	0	0	0	0	34	0	0	0
Anaeromyxobacter	0	0	0	0	0	0	0	0	0	0	0	0	26	108	0	0	0	0	0	0	0	0	0	9	0	0	0	0	0	0	0	0	0	0	0	0	6	0	68	0	0	0	0	0	0	0	0	0	0
Lacibacter	0	0	0	0	0	0	0	0	0	0	0	0	0	0	0	0	0	0	0	0	0	0	0	0	0	0	0	0	0	0	0	0	0	0	0	0	0	0	0	0	0	0	0	0	0	0	43	0	0
unidentified_Prevotellaceae	0	0	0	0	0	0	0	0	0	0	0	0	0	146	0	0	0	0	0	0	3	0	0	0	0	0	0	0	0	0	0	0	0	0	0	0	0	0	0	0	0	0	0	0	0	0	0	0	0
C1-B045	0	0	0	19	0	0	16	0	0	0	0	0	0	0	0	24	0	0	0	0	64	0	0	0	146	0	49	0	0	0	0	44	0	0	0	0	0	0	0	0	0	0	0	0	0	0	0	0	0
Nakamurella	0	0	0	0	0	47	0	0	0	19	0	0	0	0	0	0	0	0	0	0	0	0	0	0	0	0	0	0	0	0	0	0	0	0	0	0	0	0	5	0	0	0	0	0	0	0	0	0	0
Geodermatophilus	144	0	0	0	0	0	0	0	0	0	85	0	0	0	0	0	0	0	0	0	0	0	0	0	6	0	0	0	0	0	0	0	0	0	0	0	14	0	0	0	0	0	0	52	0	47	0	0	0
unidentified_Xanthomonadaceae	0	0	0	0	0	0	0	0	0	0	0	0	0	0	0	0	0	0	0	0	0	0	0	0	0	0	0	0	43	0	0	37	7	0	0	0	38	142	0	0	0	0	0	0	94	33	143	0	69
LD29	0	0	0	0	0	6	24	0	0	0	0	0	0	0	0	0	0	0	0	0	2	0	0	0	0	0	0	0	0	0	0	0	0	0	0	0	0	0	0	0	0	0	0	0	143	0	21	0	0
Dongia	0	0	0	0	0	52	0	0	0	0	12	0	86	0	0	12	0	0	0	14	13	0	63	0	17	0	7	0	0	0	0	0	3	0	98	0	143	0	143	6	0	0	0	0	0	20	24	0	0
Dyadobacter	0	0	0	27	0	4	0	0	0	0	0	0	0	0	0	37	0	0	0	0	103	0	0	0	34	0	24	0	0	0	0	0	0	0	0	0	35	142	22	0	0	0	0	0	0	0	0	0	0
Mesorhizobium	0	0	91	0	0	62	0	0	0	0	0	23	0	0	0	0	0	0	0	0	13	0	0	0	0	0	0	0	0	0	0	0	0	0	0	0	139	0	0	0	0	0	0	0	5	0	4	0	0
Butyricicoccus	0	24	0	18	0	4	32	20	7	0	0	16	0	73	0	0	0	0	0	38	20	0	0	0	13	0	0	0	0	0	0	0	0	0	45	0	0	0	0	0	0	0	0	0	39	0	40	45	0
Candidatus_Entotheonella	0	0	0	0	0	0	0	0	0	0	0	0	0	0	0	0	0	0	0	0	0	0	0	0	0	0	0	0	0	0	0	0	0	0	139	0	0	0	22	0	0	0	0	0	0	0	0	0	0
Rikenellaceae_RC9_gut_group	0	0	0	0	0	4	17	83	139	47	39	21	0	33	0	51	0	0	0	0	97	0	37	5	67	0	16	0	18	0	0	0	0	0	0	0	0	0	3	0	0	0	0	0	0	0	0	0	0
UCG-005	0	7	0	21	0	0	20	36	0	103	0	50	0	0	35	0	0	0	0	15	0	0	0	0	7	0	4	0	0	0	0	0	0	0	0	0	138	0	10	0	0	0	0	0	0	120	6	0	0
Barnesiella	0	0	0	0	0	0	0	0	0	0	0	0	0	0	0	0	0	0	0	138	0	0	55	0	0	0	12	0	0	0	4	0	0	0	0	33	0	0	0	10	0	0	0	0	0	0	23	0	0
Gemmatimonas	0	2	22	49	0	42	11	23	0	36	136	0	0	18	0	0	0	12	0	0	0	0	18	24	2	0	0	0	0	0	0	0	0	0	0	0	0	0	69	0	0	0	50	39	0	11	0	0	0
[Eubacterium]_hallii_group	0	17	0	31	0	5	13	104	0	8	5	65	0	5	0	0	0	0	0	0	13	0	135	0	0	0	5	0	0	0	0	0	0	0	0	0	0	0	67	0	0	0	0	5	93	0	14	0	0
Asticcacaulis	0	0	0	0	0	0	0	0	0	0	0	0	0	0	0	0	0	0	0	0	0	0	0	15	0	0	0	0	0	0	0	0	0	0	0	0	0	0	0	0	0	0	0	0	0	0	0	0	135
Sutterella	0	19	0	0	0	13	44	135	0	0	0	5	58	26	0	0	0	0	0	43	6	0	68	0	0	13	5	0	0	0	0	67	0	0	0	0	0	0	22	0	0	0	77	43	0	14	0	0	0
Tyzzerella	0	0	0	0	0	0	0	0	0	0	0	0	0	0	0	0	0	0	0	12	0	0	0	0	3	0	0	0	0	0	0	0	0	0	0	0	134	0	0	0	0	0	0	0	0	0	0	0	0
[Eubacterium]_brachy_group	0	0	0	0	0	0	0	0	0	0	0	0	0	0	0	46	0	0	0	0	134	0	0	0	111	0	31	0	0	0	0	16	75	0	105	0	0	0	0	0	0	0	0	0	0	48	0	0	0
1174-901-12	0	7	0	0	0	18	17	106	0	0	0	0	0	31	0	0	0	0	0	134	0	0	0	0	0	0	0	0	0	0	0	0	0	0	0	0	0	0	68	0	0	0	0	0	0	0	0	0	0
Minicystis	0	0	0	0	0	0	0	0	0	0	0	0	0	0	0	0	0	0	0	0	0	0	0	0	0	0	0	0	0	0	0	0	0	0	0	0	131	0	0	0	0	0	0	0	0	0	0	0	0
Luedemannella	0	0	0	0	0	31	0	0	0	0	0	0	0	0	0	0	0	0	0	0	0	0	0	0	0	0	0	0	0	0	0	0	0	0	0	0	86	131	17	0	0	0	0	0	0	0	0	0	0
Ferruginibacter	0	0	0	0	0	9	0	0	0	0	0	0	0	35	0	0	0	0	0	0	0	0	4	0	0	2	0	0	0	0	0	0	0	0	0	0	131	0	0	0	0	0	0	0	104	0	0	0	0
F0058	0	0	0	0	0	0	0	0	0	0	0	0	0	0	0	24	0	0	0	0	46	0	0	0	105	0	24	0	37	0	0	0	0	0	0	0	0	0	0	0	0	0	0	0	0	131	0	0	0
Oceanisphaera	0	0	0	0	0	0	0	0	0	0	0	0	0	0	0	0	0	0	0	0	17	0	0	0	0	0	0	0	15	0	0	0	0	0	20	0	95	70	0	0	0	0	0	0	5	0	7	0	0
Candidatus_Obscuribacter	0	0	0	0	0	0	0	0	0	0	0	0	0	0	0	0	0	0	0	0	0	0	0	0	0	0	0	0	0	0	0	0	0	0	0	0	0	0	0	0	0	0	0	0	0	29	0	0	0
wb1-P19	0	0	0	0	0	0	0	0	0	0	0	0	0	0	0	0	0	0	0	0	0	0	0	0	0	0	0	0	0	0	0	0	0	0	0	0	130	0	0	0	0	0	0	0	0	0	0	0	0
Alsobacter	0	0	0	0	0	0	0	0	0	0	0	0	0	0	0	0	0	0	0	0	0	0	0	0	0	0	0	0	0	0	0	0	0	0	0	0	130	0	6	0	0	0	0	0	0	0	0	0	0
CL500-29_marine_group	0	0	0	0	0	51	0	0	0	0	0	0	0	0	0	0	0	0	0	0	0	0	61	0	0	0	0	0	0	0	0	0	0	0	0	0	72	0	129	0	0	0	0	0	0	77	0	0	0
Craurococcus-Caldovatus	0	4	0	0	0	0	0	0	0	0	128	0	0	0	0	0	0	0	0	0	0	0	0	0	0	0	0	0	0	0	0	0	0	0	0	0	0	0	0	0	0	0	0	0	0	51	0	0	0
mle1-7	0	0	0	0	0	13	0	0	0	0	0	0	93	48	0	0	0	0	0	0	12	0	0	0	0	0	0	0	0	0	0	0	0	0	0	0	0	0	96	0	0	0	0	0	0	0	0	0	0
Tessaracoccus	0	0	0	0	0	0	0	0	0	0	0	0	0	0	0	0	0	0	0	0	0	0	0	0	0	0	0	0	0	0	0	0	0	0	0	0	128	0	0	0	0	0	0	0	45	14	0	0	0
Marinimicrobium	0	0	0	0	0	0	0	0	0	0	0	0	0	0	0	0	0	0	0	0	0	0	0	0	0	0	0	0	0	0	0	0	0	0	0	0	128	0	0	0	0	0	0	0	33	25	31	0	0
Erysipelatoclostridium	0	60	0	22	0	0	10	27	39	0	0	4	0	0	0	8	50	0	0	42	10	0	0	0	0	0	0	0	0	0	0	0	0	0	0	0	128	0	24	0	0	0	46	0	7	0	41	0	0
Kribbella	0	0	0	47	0	23	0	0	0	0	0	0	0	112	0	0	0	0	0	0	5	0	0	0	36	0	5	0	0	0	2	0	0	0	0	3	113	127	0	7	0	0	0	0	0	0	0	0	0
Gottschalkia	0	0	0	0	0	0	0	0	0	0	0	0	0	0	0	0	0	0	0	0	0	0	0	0	0	0	0	0	0	0	0	0	0	0	0	0	116	127	0	0	0	0	0	0	53	24	86	0	0
unidentified_Gastranaerophilales	0	0	0	0	0	0	0	0	0	0	0	4	0	127	0	0	0	0	0	0	0	0	0	0	0	0	0	0	0	0	0	0	0	0	0	103	0	0	0	0	0	0	0	0	44	0	0	0	0
Asaia	0	30	16	57	0	20	21	0	0	12	0	0	0	0	0	17	0	0	0	4	0	0	0	0	0	0	0	0	0	0	0	0	0	0	0	0	47	0	0	0	0	0	0	127	0	0	29	0	0
Porphyrobacter	0	0	0	0	0	0	0	0	0	0	93	0	0	0	0	0	0	36	74	11	8	56	0	4	0	0	0	0	0	0	43	0	0	0	0	0	0	0	0	12	0	0	0	0	0	0	0	0	0
unidentified_Xanthobacteraceae	0	0	0	0	0	66	0	18	0	0	0	0	0	17	0	0	0	0	0	7	0	0	0	38	0	0	0	0	0	0	0	0	0	0	0	0	0	0	4	0	0	0	0	0	122	0	0	0	0
Ellin6067	0	2	0	0	0	68	0	0	0	0	80	0	0	96	0	8	0	0	0	0	0	0	122	22	0	0	0	0	0	0	0	0	0	0	0	0	55	0	115	3	0	0	0	0	0	0	0	0	0
Ochrobactrum	0	0	121	0	0	0	20	48	0	0	0	10	0	0	0	0	0	54	0	31	20	0	15	0	15	0	15	0	0	0	24	0	0	6	0	0	0	0	0	0	0	103	23	0	0	0	0	74	22
Methylobacillus	0	0	0	9	0	0	0	0	0	0	0	0	0	0	0	0	0	0	0	0	0	0	0	0	0	0	0	0	121	0	0	0	0	0	0	0	0	0	0	0	0	0	0	0	0	0	0	0	0
Sulfuritalea	0	0	7	0	0	0	0	9	0	0	0	0	0	0	0	22	0	0	0	0	0	0	0	0	4	0	0	0	0	0	35	0	0	0	0	0	120	0	35	0	0	0	0	0	0	0	0	0	0
Flavitalea	0	0	0	0	0	0	0	0	0	0	0	0	0	0	0	0	0	0	0	0	0	0	0	0	0	0	0	0	0	0	0	0	0	0	0	9	120	0	0	0	0	0	0	83	0	0	0	0	0
UCG-002	0	0	4	0	0	7	22	0	0	16	0	0	114	0	0	16	0	0	0	53	41	0	112	22	5	0	0	0	0	0	0	43	0	0	0	0	0	0	80	4	0	0	0	0	0	0	9	0	34
unidentified_SC-I-84	0	0	0	50	0	19	0	0	0	0	0	0	0	0	0	0	0	0	0	6	0	0	0	0	5	0	0	0	0	0	0	0	0	0	0	0	118	0	0	0	0	0	0	0	0	0	0	0	0
Thauera	0	0	0	0	0	80	0	0	0	0	0	0	0	0	0	22	0	0	0	0	45	0	0	23	35	0	42	0	0	0	16	53	0	0	0	0	31	0	0	0	0	0	64	11	37	0	0	0	13
Turicibacter	0	24	0	0	0	8	14	98	0	10	0	15	6	0	0	15	0	0	0	0	17	0	20	0	6	0	9	5	0	0	0	0	0	0	0	43	116	0	0	81	0	0	0	0	0	0	0	0	0
Devosia	0	0	93	0	0	53	9	44	0	0	39	18	0	0	0	23	0	0	0	0	41	0	0	0	80	0	22	0	22	0	0	2	0	0	0	0	117	0	24	0	103	0	0	0	0	62	5	0	0
Fermentimonas	0	0	6	4	0	0	0	0	0	0	0	0	0	0	0	0	0	0	0	0	0	0	0	0	0	0	0	0	69	0	0	0	0	0	0	0	0	0	0	0	0	0	0	0	0	50	0	0	0
unidentified_Micropepsaceae	0	0	0	0	0	0	0	9	0	0	0	0	19	110	0	0	0	0	0	65	0	0	117	21	0	0	0	0	0	0	0	0	0	0	0	0	0	0	104	0	0	0	0	0	0	0	0	0	0
Lutispora	0	0	0	0	0	0	0	0	0	0	0	0	0	0	0	0	0	0	0	0	0	0	0	0	0	0	0	0	0	0	0	0	0	0	0	0	115	0	0	0	0	0	0	0	0	0	0	0	0
Methanothermococcus	0	0	0	0	0	0	0	0	0	0	0	0	0	0	0	13	0	0	0	0	9	0	0	0	115	0	50	0	0	0	0	6	0	0	0	0	0	0	0	0	0	0	0	0	0	0	0	0	0
Streptobacillus	0	0	0	0	0	0	0	0	0	0	0	0	0	0	0	0	0	0	0	42	0	0	0	0	0	0	0	0	0	0	0	0	0	0	0	0	0	0	57	0	0	0	0	0	0	0	0	0	0
Gemmobacter	0	0	0	0	0	0	0	0	0	0	0	0	0	0	0	0	0	0	0	0	0	0	0	0	0	0	0	0	0	0	0	0	0	0	0	0	0	0	0	0	0	0	0	0	0	0	0	0	0
Ignatzschineria	0	0	0	0	0	0	0	0	0	0	0	0	0	0	0	0	0	0	0	0	0	0	0	0	0	0	0	0	71	0	0	0	0	0	14	0	114	0	0	0	0	0	0	0	79	31	58	0	0
unidentified_Methyloligellaceae	0	0	0	0	0	114	0	0	0	0	0	0	2	0	0	0	0	0	0	0	0	0	0	0	0	0	0	0	0	23	0	0	0	0	0	0	111	0	0	0	0	0	0	0	0	0	0	0	0
Stomatobaculum	0	0	0	0	0	0	0	0	0	0	0	0	0	0	0	14	0	0	0	0	42	0	0	0	16	0	10	0	0	0	0	0	0	0	0	0	0	0	0	0	0	0	0	0	0	0	0	0	0
unidentified_JG30-KF-CM45	0	0	0	0	0	0	0	0	0	0	0	0	0	0	0	0	24	0	0	0	0	0	0	43	0	0	0	0	0	0	0	0	0	0	0	55	0	0	0	0	0	0	0	114	0	0	28	49	0
unidentified_Cytophagales	0	0	0	0	0	0	0	0	0	0	0	0	0	0	0	0	0	0	0	0	0	0	0	0	0	0	0	0	0	0	0	0	0	0	0	0	0	0	0	0	0	0	0	0	0	113	0	0	0
Odoribacter	0	2	4	6	0	0	16	64	0	0	0	49	10	0	0	5	0	0	0	0	113	10	0	17	9	0	16	0	54	0	0	97	0	0	0	0	0	0	0	0	0	0	0	0	27	0	0	0	0
Persicitalea	0	0	0	0	0	0	0	0	0	0	0	0	0	0	0	0	0	0	0	0	0	0	0	0	0	0	0	0	0	0	0	0	0	0	0	0	0	0	0	0	0	0	0	0	0	0	0	0	0
Catonella	0	0	0	0	58	0	0	0	0	0	0	0	0	0	0	25	0	0	0	9	46	0	0	0	76	0	12	0	0	0	0	13	113	0	0	0	0	0	0	0	0	0	0	0	0	0	0	0	0
Rubinisphaera	0	0	0	0	0	0	0	0	0	0	0	0	0	0	0	3	0	0	0	0	7	0	0	0	32	0	30	0	0	0	0	0	0	0	0	0	112	0	0	0	0	0	0	0	0	0	0	0	0
Varibaculum	0	0	0	0	0	0	0	0	84	0	0	0	0	0	0	0	0	0	0	0	0	0	0	0	0	0	0	0	3	0	0	0	0	92	0	0	0	0	0	0	0	112	0	0	0	0	0	0	0
Dolosigranulum	0	0	12	12	0	21	41	112	0	17	23	56	0	84	0	0	0	0	0	0	0	0	0	31	0	0	0	0	0	0	0	0	0	0	0	0	0	0	0	0	0	0	0	0	0	0	0	32	0
Monoglobus	0	0	0	38	0	0	0	0	0	9	0	0	0	112	0	0	0	0	0	0	0	0	0	0	25	0	0	0	0	0	0	0	0	0	0	0	0	0	7	0	0	56	0	0	0	3	3	0	0
Prevotellaceae_NK3B31_group	0	40	0	68	0	0	66	35	0	52	0	0	111	42	0	0	0	0	0	0	0	0	87	8	4	0	0	0	0	0	0	0	0	0	0	0	0	0	0	0	0	0	0	0	29	0	0	0	0
Hathewaya	0	0	0	0	0	0	0	0	0	0	0	0	0	0	0	0	0	0	0	0	0	0	0	0	0	0	0	0	0	0	0	0	0	0	0	0	0	0	0	0	0	0	0	0	0	0	0	111	0
Actinoallomurus	0	0	0	0	0	0	0	0	0	0	0	0	0	0	0	0	0	0	0	0	0	0	0	0	0	0	0	0	0	0	0	0	0	0	0	0	111	0	0	0	0	0	0	0	0	0	0	0	0
Empedobacter	0	0	111	0	0	0	0	0	0	0	0	0	0	0	0	0	0	0	0	0	0	0	0	0	0	0	0	0	0	0	0	0	0	0	0	0	0	0	0	0	0	0	0	0	0	0	0	0	0
unidentified_Lachnospiraceae	0	31	0	0	0	0	15	111	0	0	42	0	0	0	0	10	0	0	0	0	95	0	42	0	0	0	10	0	0	0	0	0	0	0	0	0	0	0	6	0	0	0	7	0	85	0	0	0	0
Cardiobacterium	0	0	0	0	0	0	0	0	0	0	0	0	0	0	0	48	0	0	0	0	77	0	0	0	110	0	39	0	0	0	0	25	0	0	0	0	0	0	0	0	0	0	0	0	0	0	0	0	0
Patulibacter	0	0	0	0	0	0	0	0	0	0	0	0	0	0	0	8	0	0	0	0	11	0	0	0	0	0	0	0	0	0	0	0	0	0	0	0	110	0	0	0	0	0	0	0	0	0	0	0	0
unidentified_Oscillospiraceae	0	14	0	77	0	0	77	110	0	37	0	14	0	0	0	11	0	0	0	0	40	0	0	0	24	0	16	0	8	0	0	0	0	0	0	0	0	0	10	0	0	0	0	0	0	0	15	0	0
[Eubacterium]_eligens_group	0	6	9	0	0	0	0	7	0	9	0	0	29	0	0	0	0	0	0	4	36	48	0	0	0	0	3	0	110	0	0	0	0	0	0	0	0	0	17	0	0	0	0	0	0	0	0	0	0
Acetobacter	0	0	110	0	0	0	0	28	0	0	0	0	0	0	0	9	0	0	0	0	0	0	0	0	7	0	7	0	47	0	0	0	0	0	0	11	0	0	0	0	0	0	0	0	0	0	4	0	0
Nitrosospira	0	0	0	0	0	0	0	0	0	0	0	0	0	0	0	0	0	0	0	0	0	0	0	0	4	0	0	0	0	0	0	0	0	0	0	0	0	110	0	0	0	0	0	0	0	0	0	0	0
Bauldia	0	0	0	0	0	47	0	21	0	0	0	0	0	0	0	0	0	0	0	0	0	0	0	0	0	0	0	0	0	0	0	0	0	0	0	0	49	0	19	0	0	0	0	0	0	110	0	0	0
Urania-1B-19_marine_sediment_group	0	0	0	0	0	5	0	0	0	0	0	0	0	0	0	0	0	0	0	0	0	0	0	0	0	0	0	0	0	0	0	0	0	0	0	33	0	0	0	0	0	0	0	0	0	0	0	0	0
Sandaracinus	0	0	0	0	0	9	0	0	0	0	0	0	0	57	0	0	0	0	0	11	0	0	0	0	0	0	0	0	0	0	0	0	0	0	0	0	0	0	0	0	0	0	0	0	0	0	0	0	0
Oceanobacillus	0	0	0	0	0	0	0	0	0	0	23	0	0	0	0	0	0	0	0	0	0	2	0	4	0	0	0	0	0	5	0	0	0	0	0	0	103	0	0	0	0	0	0	0	0	108	23	0	0
Lachnospira	0	0	108	0	0	0	6	0	0	0	0	7	0	0	5	0	0	0	0	92	14	0	0	0	0	0	0	0	0	0	0	0	90	0	0	0	0	0	0	0	0	0	0	0	0	0	0	0	0
Bosea	0	0	0	0	0	4	0	0	0	2	0	18	0	0	0	3	0	0	0	0	0	0	0	32	7	0	0	108	0	0	0	0	81	0	0	0	0	0	0	0	0	0	0	0	80	68	0	0	39
Macrococcus	0	0	0	0	0	0	0	0	0	0	0	0	0	0	0	0	0	0	0	0	0	0	0	0	9	0	0	0	0	0	0	0	0	0	0	0	0	0	0	0	0	106	0	6	0	0	0	0	0
Algiphilus	0	0	0	0	0	0	0	0	0	0	0	0	0	0	0	0	0	0	0	0	0	0	0	0	0	0	0	0	0	0	0	0	0	0	0	0	55	0	0	0	0	0	0	0	0	106	18	0	0
Oceanotoga	0	0	0	0	0	0	0	0	0	0	0	0	0	0	0	0	0	0	0	0	0	0	0	0	0	0	0	0	0	0	0	0	0	0	0	0	0	0	0	9	0	0	0	0	0	0	0	0	0
Cyanobium_PCC-6307	0	15	0	55	0	11	27	39	0	40	0	34	46	0	0	0	0	0	0	19	0	0	8	7	0	0	17	0	0	0	3	0	0	0	0	0	0	0	85	5	0	0	0	15	0	0	18	0	0
Senegalimassilia	0	0	0	0	0	14	0	0	0	0	0	0	0	0	0	0	0	0	0	0	0	0	42	0	0	0	0	0	0	0	0	0	0	0	0	0	0	0	0	0	0	0	0	0	0	0	0	0	0
Eggerthella	0	0	0	0	0	0	0	0	0	0	0	0	0	0	0	0	0	0	0	0	0	0	0	0	0	0	0	0	0	0	0	0	0	0	0	0	0	0	0	0	0	0	0	0	0	0	103	0	0
Anaerostipes	0	3	43	0	0	0	0	10	0	0	0	0	0	0	0	0	0	58	0	0	13	0	0	0	8	0	6	0	0	0	0	0	0	0	66	7	103	0	0	0	0	0	0	0	0	0	45	0	0
Rufibacter	0	0	0	0	0	0	0	0	0	0	0	0	0	0	0	0	0	0	0	0	0	0	0	0	0	0	0	103	0	0	0	0	0	0	0	0	0	0	0	0	0	0	0	0	0	0	0	0	0
Trichodesmium_IMS101	0	0	0	0	0	0	0	0	0	0	0	0	8	0	0	0	0	0	0	0	0	0	0	0	0	0	0	0	0	0	0	0	0	0	0	33	0	0	23	0	0	0	0	0	0	0	0	0	0
Erysipelotrichaceae_UCG-003	0	0	4	0	0	0	0	51	0	0	0	0	0	0	0	16	0	0	0	0	28	0	36	0	33	0	0	0	0	0	0	0	0	0	11	0	0	0	3	0	0	0	0	0	17	0	18	24	0
Mogibacterium	0	0	0	0	0	0	0	0	0	0	0	0	0	0	0	30	0	0	0	0	26	0	0	0	48	0	10	0	0	0	0	13	0	0	0	0	0	0	0	0	0	0	0	0	0	0	0	0	0
Jeotgalicoccus	0	0	0	0	0	0	22	0	0	0	0	0	0	0	0	0	34	12	0	0	0	101	0	0	0	0	0	0	0	0	0	0	0	0	0	19	0	0	0	7	44	0	0	0	0	0	0	0	0
Propioniciclava	0	0	0	0	0	0	0	0	0	0	0	0	0	0	0	0	0	0	0	0	0	0	0	0	0	0	0	0	0	0	0	0	0	0	0	0	0	0	0	0	0	0	0	0	0	101	0	0	0
Muribaculum	0	34	99	39	0	0	41	53	0	16	0	101	56	0	0	30	0	0	0	0	85	0	0	0	33	0	38	0	0	0	0	71	0	0	0	0	4	0	54	0	0	0	0	0	0	0	0	0	0
Streptosporangium	0	0	0	0	0	7	0	0	0	0	0	0	8	0	0	0	0	0	0	0	0	0	0	0	0	0	0	0	0	0	0	0	0	0	0	0	100	0	0	0	0	0	0	0	0	0	0	0	0
FFCH7168	0	0	0	0	0	2	0	0	0	0	0	0	0	0	0	10	0	0	0	0	0	0	0	0	0	0	0	0	0	0	0	0	0	0	0	0	100	0	0	0	0	0	0	0	0	0	0	0	0
CHKCI001	0	18	0	0	0	0	6	16	0	0	0	0	0	0	0	0	0	0	0	0	0	0	0	0	7	0	0	0	41	0	0	0	64	0	84	0	99	64	0	0	0	0	0	0	0	0	0	0	0
Variovorax	0	10	0	0	0	34	0	0	0	11	0	4	0	0	0	41	0	0	0	0	99	0	0	0	44	0	72	0	0	0	0	16	0	0	0	0	0	0	0	0	0	0	0	0	0	0	0	0	0
Bythopirellula	0	0	0	0	0	0	0	0	0	0	0	0	0	0	0	0	0	0	0	0	0	0	0	0	0	0	0	0	0	0	0	0	0	0	0	0	0	0	0	0	0	0	0	0	0	0	0	0	0
WCHB1-32	0	0	2	0	0	7	0	0	0	0	0	0	0	0	0	0	0	0	0	0	0	0	0	0	0	0	0	0	0	0	0	0	0	0	0	0	98	0	0	0	0	0	0	0	0	10	0	0	0
Wautersiella	0	0	0	0	0	0	0	0	0	0	0	0	0	0	0	0	0	0	0	0	0	60	0	0	0	0	0	0	0	0	0	0	0	0	0	0	98	0	0	0	0	0	0	0	0	0	0	0	0
Actinomycetospora	0	0	0	0	0	0	0	0	0	55	98	0	0	0	0	0	0	0	0	0	2	0	0	0	0	0	0	0	0	0	0	0	0	0	0	0	0	0	0	0	4	0	0	0	0	0	0	0	0
unidentified_Roseiflexaceae	0	0	0	0	0	0	0	0	0	0	98	0	0	0	0	0	0	0	0	0	0	0	0	0	0	0	0	0	0	0	0	0	0	0	0	0	0	0	0	0	0	0	0	0	0	0	0	0	0
Oscillibacter	0	14	24	49	0	8	24	44	0	12	52	0	98	0	0	19	0	0	47	2	0	0	0	0	14	0	5	0	0	0	0	0	0	0	27	0	0	0	63	0	0	0	0	0	12	15	21	0	0
Roseburia	0	0	0	0	0	17	11	64	91	12	0	0	10	0	0	6	0	0	0	31	6	0	0	0	10	3	0	0	0	0	0	32	27	0	0	0	25	0	21	0	0	21	0	0	0	0	0	0	0
Zavarzinella	0	0	0	5	0	97	0	0	0	0	0	0	0	0	0	0	0	0	0	0	0	0	0	0	0	0	0	0	0	0	0	0	0	0	0	0	0	0	0	0	0	0	0	0	0	0	0	0	0
Candidatus_Nitrocosmicus	0	0	0	0	0	0	0	0	0	0	0	0	0	0	0	0	0	0	0	0	0	0	0	9	0	0	0	0	0	0	23	0	0	0	0	0	97	0	5	0	0	0	0	0	0	0	0	0	0
Denitratisoma	0	0	97	0	0	0	0	0	0	0	45	0	0	0	0	0	0	0	0	0	0	0	0	0	0	0	0	0	0	0	0	0	0	0	0	0	0	0	0	0	0	0	0	0	0	0	0	0	0
Coprococcus	0	85	18	90	0	0	11	97	0	0	13	28	0	62	0	0	0	0	0	52	25	0	84	0	3	0	7	0	0	0	0	0	21	0	0	0	5	0	9	0	0	0	0	0	30	0	51	0	0
Amycolatopsis	0	0	0	0	0	4	0	0	0	0	0	0	0	0	0	0	0	0	0	0	0	0	0	0	0	0	0	22	0	0	0	0	0	0	0	0	0	0	0	4	0	0	0	9	0	0	0	97	0
Parviterribacter	0	8	0	0	0	0	0	0	0	0	0	0	0	0	0	0	0	95	0	0	0	0	0	0	0	0	0	0	0	0	0	0	0	0	0	0	0	0	0	0	0	0	0	0	0	0	0	0	0
SM1A02	0	0	80	5	0	33	0	26	0	0	0	2	0	0	0	9	0	13	0	0	28	0	0	0	57	0	34	0	2	0	0	0	11	2	0	0	0	17	53	0	0	0	0	24	0	0	95	0	0
GKS98_freshwater_group	0	0	0	0	0	0	0	0	0	0	0	0	0	0	0	50	0	0	0	0	78	0	0	0	95	0	77	0	6	0	0	27	0	0	32	0	0	0	0	0	0	0	0	0	0	0	0	0	0
Holophaga	0	0	0	0	0	0	0	0	0	0	0	0	0	0	0	0	0	0	0	0	0	0	0	0	0	0	0	0	0	0	0	0	0	0	0	0	0	0	0	0	0	0	0	0	0	0	0	0	0
Sorangium	0	0	0	0	0	5	0	0	0	0	0	0	0	0	0	0	0	0	0	0	0	0	0	0	0	0	0	0	0	0	0	0	0	0	0	0	94	0	0	0	0	0	0	0	0	0	0	0	0
Lawsonella	0	0	9	23	0	0	5	0	0	94	28	3	0	0	0	5	6	0	0	0	0	0	0	34	22	0	0	0	0	0	0	0	0	0	0	0	0	71	0	2	0	62	38	45	36	0	42	0	0
YC-ZSS-LKJ147	0	0	0	21	0	0	0	0	0	0	60	16	94	0	0	0	0	0	0	82	0	0	0	57	0	0	0	0	0	0	0	0	0	0	0	0	0	0	66	0	0	0	0	0	0	5	0	0	0
unidentified_Nannocystaceae	0	0	0	0	0	0	0	0	0	0	0	0	0	0	0	0	0	0	0	0	0	0	94	0	0	0	0	0	0	0	0	0	0	0	0	0	0	0	27	0	0	0	0	0	0	0	0	0	0
Synergistes	0	0	0	0	0	0	0	0	0	0	93	0	0	0	0	0	0	0	0	0	0	0	0	0	0	0	0	0	0	0	48	0	0	0	0	0	0	0	0	5	0	0	0	0	0	0	0	0	0
Sulfurifustis	0	5	0	10	0	0	0	0	0	0	0	0	0	0	0	0	0	0	0	93	0	0	0	0	23	0	0	0	0	0	0	0	0	0	0	0	0	0	43	0	0	0	0	0	0	0	4	0	0
Intestinibacter	0	0	0	0	0	0	0	0	0	65	0	0	0	0	0	4	0	0	0	0	0	0	0	0	0	0	0	0	0	0	0	0	93	0	0	0	0	0	0	0	0	0	0	0	0	0	0	0	0
Gordonia	0	0	5	0	4	0	0	0	0	0	0	0	0	0	0	17	22	0	0	0	35	0	0	0	93	0	34	0	0	0	0	0	50	0	0	0	0	0	0	0	0	0	12	0	0	51	0	0	0
Chelativorans	0	0	0	0	0	0	0	0	0	0	0	0	0	0	0	0	0	0	0	0	0	0	0	0	0	0	0	0	0	0	93	0	0	0	0	0	0	0	0	0	0	0	0	0	0	0	0	0	0
Larkinella	0	0	0	0	0	0	0	0	0	0	0	0	0	0	0	0	0	0	0	0	0	0	0	0	0	0	0	0	0	0	0	0	0	0	0	47	93	0	0	0	0	0	0	0	0	0	0	0	0
Chthonobacter	0	0	0	0	0	0	0	0	0	0	0	0	0	0	0	0	0	0	0	0	0	0	0	0	0	0	0	0	0	0	0	0	0	0	0	0	0	0	0	0	0	0	0	0	0	0	10	0	0
Acidipila-Silvibacterium	0	0	0	0	0	0	0	0	0	8	0	0	0	92	0	0	0	0	0	0	0	0	0	17	0	0	0	0	0	0	0	0	0	0	0	0	0	0	27	0	0	0	0	0	0	0	0	0	0
Nitrolancea	0	0	0	0	0	0	0	0	0	0	0	0	0	0	0	0	0	0	0	0	0	0	0	0	0	0	0	0	0	0	0	0	0	0	0	0	0	0	0	0	0	0	0	0	0	0	0	0	0
Desulfurivibrio	0	0	0	0	0	0	0	0	0	0	0	0	0	0	0	0	0	0	0	91	0	0	0	0	0	0	0	0	0	0	0	0	0	0	0	0	0	0	14	0	0	0	0	0	0	0	0	0	0
Lautropia	0	0	0	91	0	0	11	0	0	0	0	0	0	0	0	0	0	16	0	0	0	0	0	0	0	0	0	0	0	0	0	0	0	0	0	0	0	0	0	0	0	0	0	0	0	0	10	0	0
Phocaeicola	0	0	0	0	0	0	0	0	0	0	0	0	0	0	0	25	0	0	0	0	70	0	0	0	91	0	8	0	55	0	0	0	0	0	0	0	0	0	0	0	0	0	0	0	0	0	0	0	0
Niastella	0	0	0	0	0	0	0	0	4	0	0	0	0	7	0	0	0	0	0	65	0	0	0	0	0	0	0	0	0	0	0	0	0	0	0	0	91	0	0	0	0	0	0	0	0	26	0	0	0
Xanthomonas	0	0	39	0	0	0	0	0	0	0	0	0	0	0	0	0	31	0	0	0	0	0	0	0	0	0	0	0	0	0	0	0	0	0	0	0	0	0	0	0	0	0	0	90	0	0	0	0	0
Lachnospiraceae_UCG-001	0	0	0	0	0	0	0	0	0	0	0	0	30	0	0	87	0	0	0	0	74	0	0	0	90	0	53	0	0	0	0	4	0	0	0	0	0	0	0	0	0	0	0	40	0	0	0	0	0
OM27_clade	0	2	2	0	0	36	0	0	0	0	0	0	0	0	0	3	0	0	0	0	0	0	0	0	0	0	0	0	0	0	0	0	0	0	0	0	90	0	34	14	0	0	0	0	2	33	0	0	0
CHKCI002	0	0	0	0	0	0	0	0	0	0	0	0	0	0	0	0	0	0	0	0	0	0	0	0	0	0	0	0	0	0	0	0	0	0	0	0	0	0	0	0	0	0	0	0	0	0	0	0	90
Sarcina	0	0	0	0	0	5	0	0	0	0	0	0	0	0	0	0	0	0	0	0	6	0	0	20	0	0	0	0	0	0	0	0	0	0	0	0	0	0	73	0	0	0	0	0	0	0	0	0	0
Singulisphaera	0	0	0	0	0	12	0	0	0	0	0	0	0	0	0	0	0	0	0	0	0	0	0	0	0	0	0	0	0	0	0	0	0	0	0	0	0	0	5	0	0	0	0	0	0	0	0	0	0
Saccharopolyspora	0	0	0	0	0	0	0	0	0	0	0	0	0	0	0	0	0	0	0	0	0	0	0	0	0	0	0	0	9	0	0	0	0	0	0	0	0	0	0	0	0	0	0	0	89	0	0	0	0
Parvibaculum	0	0	0	0	0	0	0	0	0	0	0	0	0	0	0	24	0	0	0	0	89	0	0	0	66	0	64	0	3	0	0	55	0	0	0	0	0	0	0	0	0	0	0	0	0	0	0	0	0
Quinella	0	0	0	11	0	0	0	0	0	29	0	89	0	0	0	0	0	16	0	0	0	0	0	0	0	0	0	0	0	0	0	0	0	0	0	0	0	0	0	0	0	0	0	0	0	0	0	0	0
Pedobacter	0	2	0	0	0	0	0	14	0	0	0	0	0	0	0	5	0	0	0	0	0	0	0	3	3	0	0	48	0	4	0	0	0	0	0	0	0	88	0	8	0	0	0	6	17	0	0	0	0
Anaerolinea	0	0	0	0	0	13	11	14	0	15	0	16	0	0	0	0	0	0	0	0	0	0	0	0	0	0	4	0	0	0	0	0	0	0	0	0	0	0	88	0	0	0	0	11	0	0	0	0	0
Sphingopyxis	0	0	88	0	0	14	8	0	0	0	0	0	0	0	0	14	88	0	0	0	23	0	51	0	0	0	0	0	0	0	0	0	0	0	0	0	0	0	0	0	0	0	0	0	0	0	0	0	0
Chelatococcus	0	0	0	0	0	0	0	0	0	0	0	0	0	0	0	0	0	0	0	0	0	0	0	0	2	0	0	0	0	0	88	8	0	0	0	0	0	0	0	0	0	0	0	0	0	0	0	0	0
Anderseniella	0	0	0	0	0	0	0	0	0	0	0	0	0	0	0	0	0	0	0	0	0	0	0	0	0	0	0	0	0	0	0	0	0	0	0	0	0	0	0	0	0	0	0	0	0	0	0	0	0
unidentified_Fibrobacteraceae	0	0	0	0	0	0	0	0	0	0	0	0	0	0	0	0	0	0	0	88	0	0	0	0	0	0	0	0	0	0	0	0	0	0	0	0	0	0	0	0	0	0	0	0	0	0	0	0	0
Aeromicrobium	0	0	0	21	0	0	0	88	0	3	13	28	0	0	4	0	0	0	64	0	0	0	0	0	0	4	0	0	0	0	0	0	0	0	0	0	10	0	37	0	0	0	0	18	0	14	0	49	0
Auricoccus-Abyssicoccus	0	0	0	0	0	0	0	0	0	0	0	0	0	0	0	0	0	0	0	0	0	0	0	0	0	0	0	0	0	0	0	0	0	0	0	0	0	0	0	0	0	0	0	0	0	0	0	0	0
Terrimonas	0	0	15	9	0	17	3	0	0	0	0	0	87	0	0	5	0	0	0	0	30	0	0	0	0	0	12	0	0	0	0	0	0	0	0	15	11	0	0	9	0	0	0	0	8	0	16	0	0
[Ruminococcus]_gauvreauii_group	0	87	5	55	0	7	0	0	0	0	27	4	84	8	0	0	0	0	0	0	0	0	0	35	0	0	0	0	0	0	0	0	0	0	0	0	0	0	0	21	0	0	0	0	0	0	0	0	0
Nitrincola	0	0	0	0	0	0	0	0	0	0	0	0	0	0	0	0	0	0	0	0	0	0	0	0	0	0	0	0	0	0	0	0	0	0	0	0	0	0	0	0	0	0	0	0	0	0	0	0	0
Flaviaesturariibacter	0	0	0	0	0	0	0	0	0	0	0	0	0	0	0	0	0	0	0	0	0	0	0	0	0	0	0	8	0	0	0	0	0	0	0	0	87	0	0	0	43	0	0	0	0	0	0	0	0
Candidatus_Methanoperedens	0	0	0	0	0	0	0	0	0	0	0	0	58	0	0	0	0	0	0	0	0	0	0	0	0	0	0	0	0	0	0	0	0	0	0	0	0	0	87	0	0	0	0	0	0	0	0	0	0
Hungatella	0	0	0	0	0	0	0	0	87	0	0	0	0	0	0	0	0	0	0	0	0	0	0	0	0	78	0	0	0	0	0	0	0	0	0	0	0	0	0	0	0	0	0	0	0	0	14	0	0
unidentified_Gaiellales	0	0	0	5	0	86	0	0	0	0	0	0	0	0	0	0	0	0	0	0	9	0	13	0	0	0	0	0	0	0	0	0	0	0	0	0	14	0	16	0	0	0	0	0	0	0	0	0	0
Occallatibacter	0	0	0	0	0	0	11	0	0	0	0	0	65	0	0	0	0	0	0	0	0	0	86	0	0	0	0	0	0	0	0	0	0	0	0	0	0	0	0	0	0	0	0	0	0	0	0	0	0
Pseudogracilibacillus	0	0	0	0	0	0	0	0	0	0	0	0	0	0	0	0	0	86	0	0	0	0	0	0	0	0	0	0	0	0	0	0	0	0	0	0	0	0	0	0	0	0	0	0	0	0	0	0	0
Candidatus_Nitrosotenuis	0	0	0	0	0	0	0	0	0	0	0	0	0	0	0	0	0	0	0	27	0	0	0	0	0	0	0	0	0	0	0	0	0	0	0	0	0	0	0	0	0	0	0	0	0	0	0	0	0
Paenalcaligenes	0	0	0	0	0	0	0	0	0	0	0	0	0	0	0	0	0	0	0	0	3	0	0	0	0	0	0	0	0	0	0	0	0	0	0	0	60	0	0	0	0	0	0	0	10	5	86	0	0
Ilumatobacter	0	0	0	0	0	86	0	0	0	19	0	0	0	0	0	0	0	0	0	0	0	0	71	0	0	0	0	0	0	0	0	0	0	0	0	0	0	0	0	0	0	0	0	0	0	0	0	0	0
Hyphomicrobium	0	0	0	0	0	13	0	0	0	2	86	30	0	0	0	0	8	0	0	8	29	0	41	12	0	0	9	0	0	0	0	2	0	0	0	0	34	0	59	0	13	22	11	13	0	0	0	0	0
Amphiplicatus	37	0	0	0	0	0	0	0	0	0	0	0	0	0	0	0	0	0	86	0	0	0	0	0	0	0	0	22	0	0	20	0	0	0	0	0	12	0	0	0	0	0	0	0	0	0	0	0	0
Sh765B-TzT-35	0	0	0	0	0	5	0	0	0	0	0	0	0	0	0	0	0	0	0	0	0	0	0	0	0	0	0	0	0	0	0	0	0	0	0	20	0	0	0	0	0	0	0	0	0	0	0	0	0
Blastocatella	0	0	0	0	0	7	0	0	0	0	0	0	85	0	0	0	0	0	0	0	0	0	0	0	0	0	0	0	0	0	0	0	0	0	0	0	21	0	0	0	0	0	0	0	0	0	0	0	0
Agromyces	0	0	0	0	0	74	0	0	0	0	45	0	0	0	0	0	0	0	0	38	0	56	0	5	0	0	0	0	0	0	0	0	0	0	0	0	0	0	0	0	0	0	0	0	0	0	0	0	0
unidentified_Clostridia_UCG-014	0	0	0	0	0	0	0	0	0	0	0	0	0	0	0	48	0	0	0	0	62	0	0	0	85	0	29	0	0	0	0	0	48	0	0	0	0	0	8	0	0	0	0	0	0	0	0	0	0
Brumimicrobium	0	0	0	0	0	0	0	0	0	0	0	0	0	0	0	0	0	0	0	0	0	0	0	0	0	0	0	0	0	0	0	0	0	0	0	0	0	0	0	0	0	0	10	0	0	0	4	0	0
Flexilinea	0	0	84	0	0	0	0	0	0	0	0	0	0	0	0	0	0	0	0	0	0	0	0	0	5	0	0	0	0	0	0	0	0	0	0	0	0	0	0	0	0	0	0	0	0	0	0	0	0
Lachnospiraceae_NK4B4_group	0	0	0	0	0	0	0	0	0	0	0	0	84	47	0	0	0	0	0	0	0	0	0	0	0	0	4	0	0	0	0	0	0	0	0	0	0	0	0	0	0	0	0	0	0	0	0	0	0
Catenulispora	0	0	0	0	0	0	0	0	0	0	0	0	0	0	0	0	0	0	0	0	0	0	0	0	0	0	0	0	0	0	0	0	0	0	0	0	0	0	0	2	0	0	0	0	0	0	0	0	0
Pseudohongiella	0	0	0	84	0	14	0	0	0	0	0	0	0	0	0	0	0	0	0	17	0	0	0	13	0	0	0	0	0	0	0	0	0	0	0	0	0	0	0	0	0	0	0	0	0	27	0	0	0
Virgisporangium	0	0	0	0	0	13	0	0	0	0	0	0	0	0	0	0	0	0	0	0	0	0	62	0	0	0	0	0	0	0	0	0	0	0	0	0	84	0	0	0	0	0	0	0	0	0	0	0	0
DSSF69	0	0	0	0	0	0	0	0	0	0	74	0	0	0	0	0	0	0	0	0	0	0	0	0	0	0	0	11	71	0	0	0	0	0	0	0	0	0	0	0	0	0	0	0	41	84	15	0	0
Flaviflexus	0	0	0	0	0	0	0	0	0	0	0	0	0	0	0	0	0	0	0	0	0	0	0	0	0	0	8	0	0	0	39	0	0	0	0	0	0	0	0	0	0	0	0	0	0	0	0	0	0
Geothermobacter	0	0	0	0	0	0	0	0	0	0	0	0	0	0	0	0	0	0	0	0	0	0	0	0	0	0	0	0	0	0	0	0	0	0	0	0	0	0	84	0	0	0	0	0	0	0	0	0	0
Flavisolibacter	0	0	0	0	0	4	11	0	0	10	0	0	0	0	0	7	0	0	0	33	0	0	0	0	0	0	0	0	0	0	6	0	0	0	0	8	83	0	0	0	0	0	0	0	0	3	4	0	0
BSV13	0	0	0	0	0	0	0	8	0	0	0	0	0	0	0	0	0	0	0	0	0	0	0	0	0	0	0	0	0	0	0	0	0	0	0	0	83	0	0	0	0	0	0	0	0	0	0	0	0
Oceanobacter	0	0	0	0	0	0	0	0	0	0	0	0	0	0	0	0	0	0	4	0	0	0	0	0	0	0	0	0	0	0	0	0	83	0	0	0	0	0	0	0	0	0	0	4	0	0	0	0	55
Leadbetterella	0	0	82	0	0	0	0	0	0	0	0	0	0	0	0	0	0	0	0	0	0	0	0	0	0	0	0	0	0	0	0	0	0	0	0	0	0	0	0	0	0	0	0	0	0	0	0	0	0
Gilvimarinus	0	0	0	0	0	0	0	0	0	0	0	0	0	0	0	0	0	0	0	0	0	0	0	0	0	0	0	0	0	0	0	0	0	0	0	0	0	0	0	0	0	0	0	0	0	0	0	0	0
SH-PL14	0	0	0	0	0	82	0	0	0	0	30	0	0	0	0	0	0	0	0	0	0	0	0	0	0	0	0	0	0	0	0	0	0	0	0	0	0	0	10	0	0	0	0	0	0	0	0	0	0
Myroides	0	0	2	0	0	0	0	0	0	0	0	0	0	0	0	0	0	0	0	0	0	0	0	0	0	0	0	0	0	0	0	0	0	0	0	0	0	0	0	2	0	0	0	0	15	0	67	0	0
Acetatifactor	0	0	80	0	0	5	0	82	0	0	0	0	0	0	0	0	0	0	0	0	0	0	0	0	0	0	0	0	0	0	0	0	0	0	0	0	0	0	0	0	0	0	0	0	0	0	0	0	0
Gluconacetobacter	0	0	0	0	9	0	0	0	0	0	0	0	0	0	0	0	0	0	0	0	0	0	0	0	0	0	0	0	0	0	0	0	0	0	0	0	0	0	0	0	0	0	0	0	0	0	0	0	0
Actinobacillus	0	0	0	0	0	0	0	0	0	4	81	19	0	0	0	0	0	0	0	0	8	0	24	0	7	0	0	0	41	0	0	0	74	0	0	0	0	0	0	0	0	0	0	0	0	0	0	0	0
Sterolibacterium	0	0	0	81	0	0	0	0	0	0	0	0	0	0	0	9	0	0	0	0	0	0	0	0	0	0	0	0	0	0	0	0	0	0	0	0	0	0	0	0	0	0	0	0	0	0	0	0	0
Vicinamibacter	0	0	12	0	0	81	0	0	0	0	0	52	0	0	0	0	0	0	0	0	0	0	0	35	0	0	0	0	0	0	0	0	0	0	0	0	59	0	0	0	0	0	0	0	0	0	0	0	0
Geotoga	0	0	0	0	0	0	0	0	0	0	0	0	0	0	0	63	0	0	0	0	68	0	0	0	5	0	10	0	0	0	0	0	81	0	0	0	0	0	0	0	0	0	0	0	0	0	0	0	0
Propionicicella	0	0	0	0	0	0	0	0	0	0	0	0	0	0	0	28	0	0	0	0	46	0	0	0	80	0	19	0	0	0	0	45	0	0	0	0	0	0	0	0	0	0	0	0	0	0	0	0	0
Sellimonas	0	53	0	43	0	0	0	43	0	8	79	0	0	0	0	0	0	0	0	0	0	0	0	0	11	0	0	0	0	0	0	0	0	0	0	0	0	0	0	0	45	0	0	0	0	0	15	0	0
Providencia	0	0	0	0	0	0	0	0	0	0	0	4	0	0	0	4	0	0	0	0	0	0	0	0	0	0	0	0	15	0	0	0	0	0	0	0	0	0	0	0	0	0	0	79	19	0	0	0	0
Ohtaekwangia	0	0	0	0	0	4	0	8	0	0	79	0	0	0	0	0	0	0	0	0	0	0	0	0	0	0	0	0	0	0	0	0	0	0	0	0	0	0	0	0	0	0	0	0	0	0	0	0	0
Citricoccus	0	5	0	0	0	0	0	0	0	0	0	0	0	0	0	0	0	0	0	0	0	0	0	0	0	0	0	0	0	0	0	0	0	0	0	0	79	0	0	0	0	0	0	0	0	0	0	0	0
Candidatus_Actinomarina	0	0	0	0	0	8	0	0	0	0	0	0	0	0	0	0	0	0	0	42	2	0	33	43	0	0	0	0	0	0	0	0	0	0	0	2	0	0	78	0	0	0	0	0	0	0	0	0	0
Neo-b11	0	0	0	0	0	11	0	0	0	0	0	0	0	0	0	0	0	0	0	0	0	0	0	0	0	0	0	0	0	0	0	0	0	0	0	0	47	0	0	7	0	0	0	0	0	0	0	0	0
Azoarcus	0	0	0	0	0	37	0	0	0	0	0	0	60	0	0	0	0	0	18	0	0	0	0	0	0	0	0	0	0	0	0	0	0	0	0	0	0	0	0	0	0	0	0	0	0	0	26	0	0
Atopostipes	0	0	0	0	0	0	0	0	0	0	0	0	0	0	0	0	0	33	17	0	0	0	0	0	0	0	0	0	0	0	0	0	0	0	0	0	0	0	0	0	0	0	0	49	0	7	78	0	0
Abditibacterium	0	0	0	0	0	0	0	0	0	0	0	0	0	0	0	0	0	18	0	0	0	0	0	0	0	0	0	0	0	0	0	0	0	0	0	0	0	0	0	2	0	0	21	0	78	0	0	0	0
Methanosaeta	0	0	0	2	0	0	0	0	0	0	0	0	0	0	0	0	0	0	0	8	0	0	0	0	0	0	0	0	0	0	0	0	0	0	0	0	0	0	0	0	0	0	0	0	0	0	0	0	0
Family_XIII_UCG-001	0	0	0	0	0	0	0	0	0	0	0	0	0	0	0	7	0	0	0	78	0	0	0	0	0	0	0	0	0	0	0	0	0	0	0	0	0	0	0	0	0	0	0	0	0	0	4	0	0
unidentified_Acidimicrobiia	0	0	0	0	0	3	0	0	0	0	0	0	0	0	0	0	0	0	0	0	0	0	0	0	0	0	0	0	0	0	0	0	0	0	0	0	78	0	0	8	0	0	0	0	0	0	0	0	0
Neomegalonema	0	0	0	0	0	77	0	0	0	0	0	0	0	0	0	0	0	0	0	0	0	0	0	0	0	0	0	0	0	0	0	0	0	0	0	0	0	0	0	0	0	0	0	0	0	0	0	0	0
Colwellia	0	0	77	0	0	0	0	0	0	0	0	0	0	0	0	0	0	0	0	0	0	0	0	0	0	0	0	0	0	0	0	0	0	0	0	0	0	0	0	0	0	0	0	0	0	0	0	0	0
JGI_0001001-H03	0	0	0	0	0	0	0	0	0	0	0	0	0	0	0	0	0	0	0	0	0	0	0	0	0	0	0	0	0	0	0	0	0	0	0	0	77	0	0	0	0	0	0	0	0	0	44	0	0
Clostridioides	0	0	0	0	0	0	0	0	0	0	0	0	0	0	0	0	0	0	0	0	0	0	0	0	0	0	0	0	0	0	0	0	0	0	0	0	77	0	0	0	0	0	0	0	0	0	0	0	0
Steroidobacter	0	0	0	0	0	8	0	31	0	0	0	0	69	0	0	0	0	0	0	74	0	0	0	0	0	0	3	0	0	0	0	0	0	0	0	0	77	0	0	0	0	0	0	0	0	0	0	0	0
Aquipuribacter	0	0	0	0	0	0	0	0	0	0	76	0	0	0	0	0	0	0	0	0	0	0	0	0	0	0	0	0	0	0	0	0	0	0	0	0	0	0	0	0	0	0	0	0	0	0	0	0	0
Phreatobacter	0	0	0	0	0	0	0	0	0	0	0	0	0	0	8	0	0	0	0	0	0	0	0	9	0	0	0	0	0	0	0	0	0	0	0	0	76	0	0	0	0	28	70	0	0	0	0	0	0
HdN1	0	0	0	0	0	0	0	0	0	0	76	0	0	0	0	0	0	0	0	0	0	0	0	0	0	0	0	0	0	0	0	0	0	0	0	0	0	0	0	0	0	0	0	0	0	0	0	0	0
Austwickia	8	0	0	0	0	0	0	0	0	0	0	0	5	0	0	0	0	0	0	0	0	0	50	57	0	0	0	7	0	0	0	0	0	0	0	0	0	0	0	9	0	15	76	11	56	5	0	12	12
Parapedobacter	0	0	76	17	0	0	0	0	0	0	0	0	0	0	0	0	0	0	0	0	0	0	0	0	0	0	0	0	0	0	0	0	0	0	0	0	0	0	0	0	0	0	0	0	0	0	0	0	0
Methanolobus	0	0	0	0	0	0	0	13	0	0	0	0	0	0	0	6	0	0	0	0	0	0	0	0	19	0	28	0	17	0	0	0	0	0	75	0	0	39	0	0	0	0	0	0	0	0	0	0	0
Pseudarcicella	0	0	0	0	0	0	0	0	0	0	0	0	0	0	0	0	0	0	0	0	0	0	0	0	0	0	0	0	0	0	0	0	0	0	0	0	0	0	75	0	0	0	0	0	0	0	0	0	0
unidentified_SAR324_clade(Marine_group_B)	0	0	0	0	0	4	48	0	0	0	0	0	0	0	0	0	0	0	0	0	25	0	0	0	11	0	18	0	0	0	0	0	0	0	0	0	75	0	0	0	0	0	0	0	0	0	0	0	0
Calothrix_PCC-6303	0	0	0	0	0	0	0	0	0	0	0	0	0	0	0	0	0	0	0	0	0	0	0	0	0	0	0	0	0	0	0	0	0	0	0	0	0	0	0	0	0	0	0	0	0	0	0	0	0
Catellatospora	0	0	0	0	0	75	0	0	0	0	0	0	0	0	0	0	0	0	0	0	0	0	0	0	0	0	0	0	0	0	0	0	0	0	0	0	42	0	0	0	0	0	0	0	0	0	0	0	0
Alteromonas	0	0	0	0	0	0	24	0	0	0	0	28	0	0	0	13	0	0	0	0	29	0	0	11	39	0	0	0	0	0	0	26	6	0	0	0	0	75	12	0	0	0	0	0	0	0	0	0	0
Zoogloea	0	0	0	0	0	31	0	4	0	0	0	0	0	0	0	0	0	0	0	0	0	0	0	0	0	0	0	0	0	0	0	0	0	0	0	0	0	0	0	0	0	0	0	0	0	0	0	0	74
Paludibacter	0	0	0	0	0	5	0	0	0	0	0	0	0	0	0	0	0	0	0	0	0	0	0	7	0	0	0	0	0	0	0	0	0	0	74	0	0	0	0	12	0	0	0	0	0	0	0	0	0
Bergeyella	0	0	0	0	0	0	0	0	0	0	0	0	0	0	0	52	0	0	0	0	32	0	0	0	74	0	12	0	0	0	0	0	0	0	0	0	0	0	7	0	0	0	0	0	0	0	0	0	0
Candidatus_Nitrosotalea	0	0	0	0	0	11	0	0	0	0	0	0	0	0	0	2	0	0	0	12	0	0	40	0	0	0	0	0	0	0	0	0	0	0	0	0	0	0	45	0	0	0	0	0	0	0	0	0	0
Longimicrobium	0	0	0	0	0	0	0	0	0	0	0	0	0	0	0	0	0	0	0	0	0	0	29	0	0	0	0	0	74	0	0	0	0	0	0	0	0	0	0	0	0	0	0	0	0	58	0	0	0
I-8	0	0	0	0	0	0	0	0	0	0	0	0	0	74	0	0	0	0	0	0	0	0	0	0	0	0	0	0	0	0	0	0	0	0	0	0	0	0	0	0	0	0	0	0	0	0	0	0	0
Anaerotruncus	0	6	0	32	0	0	0	20	0	17	0	0	0	0	0	20	0	0	0	0	73	0	0	0	21	0	11	0	0	0	0	0	0	0	14	0	0	0	38	0	0	0	0	0	0	0	0	0	0
Luteibacter	0	0	0	0	0	0	0	0	0	0	0	0	0	3	0	0	51	0	0	0	0	0	0	18	0	0	0	25	0	0	0	0	0	0	0	0	0	0	0	0	0	0	0	0	0	0	0	0	0
Lachnospiraceae_ND3007_group	0	0	0	0	0	0	0	66	0	2	0	0	0	0	0	0	0	0	0	4	0	0	0	0	0	0	0	0	0	0	0	0	0	0	0	0	0	0	0	0	0	0	0	0	0	0	0	0	0
Georgfuchsia	0	0	0	0	0	0	0	0	0	0	0	0	0	0	0	0	0	0	0	73	0	0	0	0	0	0	0	0	0	0	0	0	0	0	0	0	0	0	0	0	0	0	0	0	0	0	0	0	0
Tepidimonas	0	0	0	0	0	0	0	0	0	0	73	0	0	0	6	0	0	20	0	9	0	0	0	0	0	0	0	0	0	0	0	0	0	0	0	0	64	2	0	0	0	0	0	9	0	0	29	0	0
Paenochrobactrum	0	0	0	0	0	0	0	0	0	0	0	0	0	0	0	0	0	0	0	0	0	59	0	0	0	0	0	0	0	0	0	0	0	0	0	0	0	0	0	0	0	0	0	0	0	5	0	0	0
Sphaerisporangium	0	0	0	0	0	0	0	0	0	0	0	0	0	0	0	0	0	0	0	0	0	0	0	0	0	0	0	0	0	0	0	0	0	0	0	0	73	0	0	0	0	0	0	0	0	0	0	0	0
unidentified_Acetobacteraceae	0	0	0	0	0	0	0	0	0	0	0	0	0	0	0	0	0	0	0	0	0	0	0	0	0	0	0	0	0	0	0	0	0	0	0	0	0	0	25	0	0	0	0	0	0	0	0	0	0
Syntrophobacter	0	0	0	0	0	0	0	0	0	0	0	0	0	0	0	0	0	0	0	0	0	0	0	0	0	0	0	0	0	0	0	0	0	0	0	0	0	0	11	0	0	0	0	0	0	0	0	0	0
unidentified_Dysgonomonadaceae	0	0	0	0	0	0	0	0	0	0	42	0	0	0	0	0	0	0	0	0	0	0	0	0	0	0	0	0	0	0	0	0	0	0	0	0	0	0	0	0	0	0	0	0	0	0	0	0	0
Parapusillimonas	0	0	72	0	0	0	0	0	0	0	0	0	0	0	0	0	0	0	0	0	0	0	0	0	0	0	0	0	0	0	0	0	0	0	0	0	0	0	0	0	0	0	0	0	0	0	0	0	0
ASF356	0	0	0	0	0	0	0	0	0	0	0	0	0	0	0	0	0	0	0	0	0	0	0	0	2	0	0	0	0	0	0	0	0	0	0	0	72	0	0	0	0	0	0	0	0	0	0	0	0
unidentified_Vicinamibacteraceae	0	0	0	0	0	0	0	0	0	0	0	0	0	0	0	0	0	0	0	0	0	0	0	0	0	0	0	0	0	0	0	0	0	0	0	0	17	0	0	0	0	0	0	0	0	0	0	0	0
Membranicola	0	0	0	0	0	0	0	0	0	0	0	0	0	0	0	0	0	0	0	0	8	0	0	0	0	0	0	0	0	0	0	0	0	0	72	0	0	0	0	0	0	0	0	0	0	0	3	0	0
Brachymonas	0	0	0	0	0	0	0	0	0	0	54	0	0	0	0	0	0	34	0	0	0	0	0	14	0	0	0	21	0	0	0	0	0	0	0	0	0	0	0	8	0	0	22	0	0	0	0	0	0
unidentified_Rhizobiales	0	0	0	0	0	0	0	0	0	0	0	0	0	0	0	0	0	0	0	0	0	0	0	0	0	0	0	0	0	0	0	0	0	0	0	0	71	0	0	0	0	0	0	0	0	0	0	0	0
Rhodomicrobium	0	0	0	0	0	6	0	0	0	0	0	0	0	0	0	0	0	0	0	0	0	0	0	0	5	0	0	0	0	0	0	0	0	0	0	0	71	0	0	0	0	0	0	0	0	0	0	0	0
Luteolibacter	0	0	0	0	0	43	29	18	0	0	0	5	0	0	0	0	0	0	0	0	0	0	0	0	0	0	0	0	0	0	0	0	0	0	0	0	0	0	0	0	0	0	0	0	71	0	0	0	0
Marmoricola	0	0	0	0	0	0	0	32	0	0	22	0	0	0	0	0	0	53	0	5	0	0	0	0	0	0	0	0	0	0	0	0	0	0	0	0	71	0	0	0	0	0	0	0	0	0	0	0	0
Candidatus_Berkiella	0	0	0	0	0	0	0	0	0	0	0	0	0	71	0	0	0	0	0	0	14	0	0	0	0	0	0	0	0	0	0	0	0	0	0	0	0	0	0	0	0	0	0	0	0	0	0	0	0
Garicola	0	0	0	0	0	0	0	0	0	0	0	0	0	0	0	0	0	0	0	0	0	0	0	0	0	0	0	0	0	0	0	0	0	0	0	0	0	0	0	0	0	71	0	0	0	0	0	0	0
unidentified_Sandaracinaceae	0	0	0	8	0	0	0	0	0	20	0	0	0	0	0	0	0	0	0	0	0	0	0	0	0	0	0	0	0	0	0	0	0	0	0	0	0	0	0	8	0	0	0	0	0	0	0	0	0
Aquicella	0	0	0	0	0	25	0	0	0	0	0	12	8	0	0	0	0	0	0	0	0	0	0	0	0	0	0	0	0	0	0	0	0	0	0	0	31	0	70	0	0	0	0	0	0	0	0	0	0
Gallibacterium	0	0	0	0	0	0	0	0	0	0	69	0	0	0	0	0	0	0	0	0	0	0	0	0	0	0	0	0	0	0	0	0	0	0	0	0	0	0	0	0	0	0	0	0	0	0	0	0	0
Halocynthiibacter	0	0	0	0	0	0	0	0	0	0	0	0	0	0	0	0	0	0	0	0	0	0	0	0	0	0	0	0	0	0	0	0	0	0	0	0	0	0	0	0	0	0	0	0	0	0	69	0	0
Pajaroellobacter	0	0	0	12	0	8	0	0	0	0	0	0	0	0	0	49	0	0	0	0	69	0	60	0	24	0	0	0	0	0	0	0	0	0	0	11	52	0	15	0	0	0	0	0	0	0	0	0	0
Kineosporia	0	0	0	0	0	0	0	0	0	0	0	0	0	0	0	0	0	0	0	0	0	0	0	0	0	0	0	0	0	0	0	0	0	0	0	0	69	0	0	0	0	0	0	0	0	0	0	0	0
Aquamicrobium	0	0	0	0	0	0	0	0	0	0	0	0	0	0	0	69	0	0	0	0	68	0	0	0	52	0	13	0	5	0	0	22	0	0	0	8	0	0	0	0	0	0	0	0	0	0	0	0	0
Nannocystis	0	0	0	0	0	6	0	0	0	0	0	0	0	0	0	0	0	0	0	0	0	0	0	0	0	0	0	0	0	0	0	0	0	0	0	0	68	0	8	0	0	0	0	0	0	0	0	0	0
Pseudarcobacter	0	0	0	0	0	0	0	0	0	0	68	0	0	0	0	0	0	0	0	0	0	0	0	0	0	0	0	0	0	0	0	0	0	0	0	0	0	0	0	0	0	0	0	0	0	0	0	0	0
Flavonifractor	0	0	0	0	0	0	0	0	0	0	0	0	56	0	0	0	0	0	0	0	0	0	0	0	0	0	0	0	0	0	0	0	0	0	0	0	0	0	37	0	0	0	0	0	0	0	0	68	0
unidentified_[Eubacterium]_coprostanoligenes_group	0	26	0	3	0	0	0	68	0	46	0	25	0	0	0	0	0	0	0	0	0	0	0	0	0	0	0	0	0	0	0	0	0	0	0	0	0	0	0	0	0	0	0	0	0	0	0	23	0
[Eubacterium]_yurii_group	0	0	0	0	68	0	0	0	0	0	0	0	0	0	0	0	0	0	0	0	0	0	0	0	0	0	0	0	0	0	0	0	0	0	0	0	0	0	0	0	0	0	0	0	0	0	0	0	0
Paenarthrobacter	0	0	0	0	0	10	0	0	0	0	0	0	0	0	0	0	0	0	0	0	0	0	0	0	0	0	0	0	0	0	0	0	0	0	0	0	0	0	0	0	0	0	0	0	0	0	0	0	0
Thiobacillus	0	3	0	38	0	8	0	43	0	0	0	60	0	68	0	0	0	0	0	0	0	0	0	12	0	0	0	0	0	0	0	0	0	0	0	3	0	0	0	12	0	0	0	0	0	0	0	0	0
Bilophila	0	0	0	0	0	0	0	49	0	0	40	0	0	0	0	18	0	0	0	0	68	0	0	24	17	0	12	0	0	0	12	0	0	0	0	0	0	0	0	0	0	0	0	0	0	0	0	0	0
Vulcaniibacterium	0	0	14	0	0	12	0	0	0	0	11	0	0	0	0	0	0	0	0	0	0	0	0	0	0	0	0	0	0	0	0	0	0	0	0	0	0	0	0	0	0	0	0	15	0	0	3	0	0
Kingella	0	0	0	0	0	0	0	0	0	0	0	0	0	0	0	11	0	0	0	0	6	0	0	0	25	0	4	0	0	0	0	0	67	0	0	0	0	0	0	0	0	0	0	0	0	0	0	0	0
Amphibacillus	0	0	0	0	0	0	0	0	0	0	0	0	0	0	0	0	0	0	0	0	7	0	0	0	0	0	0	0	0	0	0	0	0	0	0	0	20	67	0	0	0	0	0	0	15	0	0	0	0
Nocardiopsis	0	0	0	0	0	0	0	0	0	0	0	0	0	67	0	0	0	0	0	0	0	4	0	0	0	0	0	0	0	0	0	0	0	0	0	0	0	0	0	0	0	0	0	0	0	0	0	0	0
SWB02	0	0	0	0	0	9	0	0	0	0	0	9	0	0	0	0	0	12	0	0	0	0	0	0	0	0	0	0	0	0	0	0	0	2	0	0	20	0	67	0	0	0	0	0	0	0	0	0	0
Chlamydia	0	0	0	0	0	0	0	14	0	0	0	0	0	0	0	0	0	0	0	0	0	0	0	0	0	0	0	0	0	0	0	0	0	0	0	0	0	0	0	0	0	0	0	67	0	0	0	0	0
Phaeodactylibacter	0	0	67	0	0	5	0	0	0	0	0	0	0	0	0	0	0	0	0	0	0	0	0	0	0	0	0	0	0	0	0	0	0	0	0	0	0	0	0	0	0	0	0	0	0	0	0	0	0
Geothrix	0	0	0	0	0	0	0	0	0	0	0	0	0	0	0	0	0	0	0	0	0	0	0	22	0	0	0	0	0	0	0	0	0	0	0	0	67	5	0	0	0	0	0	0	0	0	0	0	0
Luminiphilus	0	0	0	0	0	0	0	66	0	0	0	0	0	0	0	0	0	0	0	0	0	0	0	0	0	0	0	0	0	0	0	0	0	0	0	0	0	0	0	0	0	0	0	0	0	0	0	0	0
[Mycoplasma]_group	0	0	0	0	0	0	0	0	0	0	0	0	0	0	0	0	0	0	0	0	0	18	0	0	0	0	0	16	0	0	0	0	0	0	0	0	0	0	0	0	0	0	0	0	0	0	66	0	0
Aerosphaera	0	0	0	0	0	0	0	0	0	0	0	0	0	0	0	0	0	0	0	0	0	0	0	0	0	0	0	0	0	0	0	0	0	0	0	0	0	0	0	13	0	0	0	0	0	0	0	0	0
Fusicatenibacter	0	4	0	0	0	0	0	48	0	56	0	0	0	0	0	27	0	0	0	66	50	0	0	65	46	0	8	0	0	0	12	0	0	0	34	32	0	0	16	0	0	0	0	9	0	0	14	0	0
Luteitalea	0	0	16	0	0	17	0	0	0	0	0	0	0	0	0	0	0	0	0	0	0	0	0	0	0	0	0	0	0	0	0	0	0	0	0	0	0	0	8	0	0	0	0	0	0	0	0	0	0
Murdochiella	0	0	0	0	0	0	0	0	3	0	0	0	0	0	0	0	0	0	0	0	0	0	0	0	0	0	0	0	0	0	0	0	0	0	0	0	0	0	0	0	0	0	0	0	0	0	0	0	0
Wolbachia	0	0	0	0	0	0	0	0	0	0	0	0	0	60	0	0	0	0	0	0	0	0	0	0	0	0	0	0	0	0	0	0	0	0	0	0	0	0	27	0	0	0	0	0	0	0	0	0	0
Aureimonas	0	0	0	0	0	5	0	0	0	28	65	0	0	0	0	0	0	16	0	0	0	0	0	0	0	0	0	0	0	0	0	0	0	0	0	0	0	0	0	0	0	0	0	12	0	0	0	0	0
Terrabacter	0	0	0	0	0	0	0	0	0	0	0	0	0	0	0	0	0	0	0	0	0	0	0	0	0	0	0	0	0	0	0	0	0	0	0	0	22	0	0	0	0	0	0	0	0	0	0	65	0
Clostridium_sensu_stricto_3	0	0	0	0	0	0	0	0	0	0	0	19	0	65	0	0	0	0	0	0	0	45	11	0	0	0	0	0	0	0	0	0	0	0	0	0	0	0	0	0	0	0	0	0	0	0	0	0	0
Sphingoaurantiacus	0	0	0	0	0	4	0	0	0	0	0	0	0	0	0	0	0	0	0	0	0	0	0	0	0	0	0	0	0	0	0	0	0	0	0	0	0	0	0	0	0	0	0	0	0	0	0	0	0
Haemophilus	0	12	0	16	0	0	0	65	0	0	0	0	29	56	0	0	0	0	0	22	0	0	15	0	0	0	0	0	0	0	0	0	0	0	0	0	0	0	42	11	0	0	0	0	0	0	12	0	0
[Eubacterium]_nodatum_group	0	0	0	0	0	0	35	0	0	0	0	0	0	0	0	8	0	0	0	0	21	0	0	0	3	0	2	0	0	0	0	0	0	0	7	0	0	0	0	0	0	0	0	0	0	0	0	0	0
Prevotellaceae_UCG-004	0	0	0	0	0	0	0	0	0	0	0	0	0	0	0	0	0	0	0	0	4	0	0	0	0	0	0	0	0	0	0	64	0	0	0	0	0	0	0	0	0	0	0	0	0	0	0	0	0
Fusibacter	0	0	0	0	0	0	0	0	0	0	0	0	0	0	0	21	0	0	0	0	48	0	0	0	20	0	24	0	7	0	0	64	23	0	0	0	0	0	0	0	0	0	0	0	0	0	0	0	0
Chitinophaga	0	0	64	0	0	3	0	0	0	0	13	0	0	0	0	10	0	0	0	0	19	0	0	0	7	0	28	0	0	0	0	0	56	0	0	0	0	0	0	0	0	0	0	20	0	0	0	0	0
Candidatus_Kuenenia	0	0	0	0	0	0	0	0	0	0	0	0	0	0	0	0	0	0	0	0	0	0	0	0	0	0	0	0	0	0	64	0	0	0	0	0	0	0	0	0	0	0	0	0	0	0	0	0	0
Methylophaga	0	0	9	0	0	3	0	0	0	33	0	0	15	0	0	0	0	18	0	0	0	0	0	0	0	3	0	0	8	0	0	0	0	0	0	0	64	0	0	0	0	0	0	0	0	0	0	0	0
Haloimpatiens	0	0	0	0	0	0	0	0	0	0	63	0	0	0	0	0	0	0	0	0	0	0	0	0	0	0	0	0	0	0	0	0	0	0	0	0	0	0	0	0	0	0	0	0	0	0	0	0	0
UCG-009	0	45	0	8	0	6	0	0	0	0	0	0	0	0	0	0	0	0	0	0	0	0	0	0	0	0	0	0	0	0	0	0	0	0	14	0	63	0	0	0	0	0	0	0	0	0	0	0	0
Planococcus	0	0	0	0	0	0	0	0	0	0	0	0	0	0	0	0	0	0	0	0	0	0	0	0	0	0	0	0	0	0	0	0	0	0	0	0	0	0	0	0	0	0	0	0	0	0	0	0	0
Bdellovibrio	0	0	0	0	0	10	0	0	0	0	0	0	0	37	0	0	0	0	0	0	0	0	28	5	0	0	0	0	8	0	0	0	0	0	17	0	63	52	0	0	0	0	0	0	25	0	0	0	0
Propioniferax	0	0	0	0	0	0	0	0	0	0	0	0	0	0	0	0	0	0	0	0	0	0	0	0	0	0	0	0	0	0	0	0	0	0	62	0	0	11	0	0	0	0	0	0	0	0	0	0	0
Promicromonospora	0	3	0	0	0	0	0	0	0	0	0	0	0	0	0	6	0	0	0	0	62	0	0	0	36	0	15	0	0	0	0	0	0	0	0	0	0	0	0	0	0	0	0	0	0	0	0	0	0
Howardella	0	0	0	0	0	0	0	0	0	0	0	0	0	0	0	0	0	0	0	0	3	0	0	0	0	0	7	0	0	0	0	0	0	21	0	0	0	0	0	0	0	0	0	0	0	0	0	0	0
Frischella	0	0	0	0	0	0	0	0	0	0	0	0	0	0	0	0	0	0	0	0	0	0	0	0	0	0	0	0	62	0	0	0	0	0	0	0	3	0	0	0	0	0	0	0	7	12	0	0	0
Pseudolabrys	0	7	0	20	0	11	8	0	0	0	0	0	0	0	0	0	0	0	0	0	0	0	0	0	0	0	0	0	0	0	0	0	0	0	0	0	0	0	62	0	0	0	0	0	0	0	0	0	0
Methylotenera	0	0	0	0	0	0	29	0	0	0	0	0	0	0	0	0	0	0	0	0	0	0	0	0	0	0	0	0	0	0	0	0	0	0	0	0	0	0	0	0	0	0	0	0	0	0	0	0	0
TM7x	0	0	3	0	0	0	0	0	0	0	0	0	0	0	0	7	0	0	0	0	12	0	0	0	39	0	10	0	0	0	0	61	0	0	0	0	0	0	0	0	0	0	0	0	0	0	22	0	0
Candidatus_Soleaferrea	0	61	0	4	0	0	33	44	0	0	0	0	0	0	0	0	0	0	0	0	0	0	0	0	0	0	0	0	0	0	0	0	0	0	0	0	0	0	0	0	0	0	0	0	0	0	0	0	0
unidentified_Beijerinckiaceae	0	0	0	0	0	0	0	0	0	0	0	0	0	0	0	0	0	0	0	0	0	0	0	0	0	0	0	0	0	0	0	0	0	0	0	0	61	0	0	0	0	0	0	0	0	0	0	0	0
Pusillimonas	0	0	0	0	0	0	0	0	0	0	0	0	0	0	0	38	0	0	0	0	60	0	0	0	61	0	28	0	12	0	0	0	0	0	0	0	0	20	0	0	0	0	0	0	0	0	22	0	0
Aetherobacter	0	0	0	0	0	0	0	0	0	0	0	0	0	0	0	0	0	0	0	0	0	0	0	0	0	0	0	0	0	0	0	0	0	0	0	0	61	0	0	0	0	0	0	0	0	0	0	0	0
Portibacter	0	0	0	0	0	0	0	0	0	0	0	0	0	0	0	0	0	0	0	0	0	0	0	0	0	0	0	0	0	0	0	0	0	0	0	0	0	0	0	0	0	0	0	0	0	0	0	0	0
unidentified_Solimonadaceae	0	0	0	0	0	0	0	0	0	0	0	0	0	0	0	0	0	0	0	0	0	0	0	0	0	0	0	0	0	0	0	0	0	0	0	0	0	0	0	0	0	0	0	0	0	0	0	0	0
Psychrilyobacter	0	0	0	0	0	0	0	0	0	0	0	0	0	0	0	0	0	0	0	0	0	0	0	0	0	0	0	0	0	0	0	0	0	0	0	0	0	0	0	0	0	0	0	0	9	0	0	0	0
W5053	0	0	0	0	0	0	0	0	0	0	0	0	0	0	0	0	0	0	0	0	0	0	0	0	9	14	0	0	0	0	0	0	36	0	0	0	0	0	0	0	0	0	6	0	0	0	0	0	0
Hydrogenophilus	0	0	0	0	0	0	0	0	0	0	0	0	0	0	0	0	0	0	0	0	0	0	0	0	0	0	0	0	45	0	0	0	0	0	0	0	0	0	0	0	0	0	0	29	0	0	0	0	0
Vulgatibacter	0	0	0	0	0	0	0	0	0	0	0	0	0	0	0	0	0	0	0	0	0	0	0	0	0	0	0	0	0	0	0	0	0	0	0	0	0	0	0	0	0	0	0	0	32	0	60	0	0
Jeotgalibacillus	0	0	0	0	0	0	0	0	0	0	0	0	0	0	0	0	0	0	0	0	0	0	0	0	0	0	0	0	0	0	0	0	0	0	0	0	0	0	0	0	0	0	0	0	0	0	0	0	0
Microlunatus	0	0	0	0	0	59	0	0	0	0	0	3	0	0	0	0	0	4	0	0	0	0	15	5	0	0	0	0	0	0	0	0	0	0	0	0	0	0	0	0	0	0	30	0	0	0	0	0	0
Fontimonas	0	0	0	0	0	0	0	0	0	0	0	0	0	0	0	4	0	0	0	0	31	0	0	0	20	0	7	0	0	0	0	59	25	0	0	0	0	0	0	0	0	0	0	0	0	0	0	0	0
Marinobacter	0	0	0	0	0	0	0	0	0	0	0	0	0	0	0	12	0	0	0	0	23	0	0	9	37	0	32	33	4	0	0	0	49	0	0	0	0	0	0	0	0	0	0	0	48	44	14	0	0
Succinivibrio	0	4	51	9	0	9	27	29	0	33	0	0	0	10	0	0	0	0	0	4	0	0	59	0	0	0	0	0	0	0	0	0	0	0	0	0	0	0	0	0	0	0	0	0	38	0	0	0	0
Aliihoeflea	0	0	0	0	0	0	0	0	0	0	0	5	0	0	0	0	0	0	0	0	0	0	0	0	0	0	0	0	0	0	0	0	0	0	0	0	0	0	0	0	0	0	0	0	0	0	0	0	0
Dehalobacter	0	0	0	0	0	0	0	0	0	0	0	0	0	0	0	0	0	0	0	0	0	0	0	0	0	0	0	0	0	0	0	0	0	0	0	0	0	0	0	0	0	0	0	0	0	0	58	0	0
IS-44	0	0	0	58	0	0	0	0	0	0	0	0	0	0	0	0	0	0	0	2	0	0	0	0	0	0	0	0	0	0	0	0	0	0	0	0	19	0	0	0	0	0	0	0	0	0	0	0	0
Geobacter	0	0	0	0	0	7	18	4	0	0	0	0	0	0	0	0	0	0	0	58	0	0	0	0	0	0	0	0	0	0	0	0	0	0	0	0	0	0	7	0	0	0	0	0	0	0	0	0	0
Zavarzinia	0	0	0	0	0	0	0	0	0	0	0	0	0	0	0	58	0	0	0	0	48	0	0	0	41	0	17	0	0	0	0	0	0	0	0	0	0	0	0	0	0	0	0	0	0	0	0	0	0
Vitellibacter	0	0	0	0	0	0	0	0	0	0	0	0	0	0	0	0	0	0	0	0	0	0	0	0	0	0	0	0	58	0	0	0	0	0	0	0	0	0	0	0	0	0	0	0	0	0	0	0	0
Snodgrassella	0	0	0	0	0	0	58	0	0	0	0	0	0	0	0	0	0	0	0	0	0	0	0	0	0	0	0	0	0	0	0	0	0	0	0	0	0	0	0	0	0	0	0	0	0	0	0	0	0
Isoptericola	0	0	0	0	0	0	0	0	0	0	57	0	0	0	0	0	0	0	0	0	13	0	0	0	0	0	0	0	0	0	0	0	0	0	0	0	0	0	0	0	0	0	0	0	0	0	0	0	0
Alcanivorax	0	0	0	0	0	9	14	0	0	0	0	15	0	0	0	2	0	0	0	0	11	0	0	0	33	0	2	0	0	0	0	0	0	0	0	0	0	0	0	0	0	0	0	0	0	0	0	0	0
Rhodobacter	0	0	0	0	0	0	0	0	0	0	0	0	0	0	0	0	0	0	0	4	0	0	29	0	0	0	0	16	0	0	0	0	0	0	0	0	0	0	0	0	0	0	0	0	0	0	0	0	0
unidentified_Isosphaeraceae	0	0	0	0	0	27	0	0	0	0	0	0	0	0	0	0	0	0	0	0	0	0	0	0	0	0	0	0	0	0	0	0	0	0	0	0	56	0	0	0	0	0	0	0	0	0	0	0	0
Chromobacterium	0	0	0	0	0	0	0	0	0	0	0	0	0	0	0	0	0	0	0	0	0	0	0	6	0	0	0	0	0	0	0	0	0	0	0	0	0	0	0	0	0	0	0	0	0	0	0	0	0
unidentified_Subgroup_17	0	0	0	0	0	11	0	0	0	0	0	0	0	0	0	0	0	0	0	0	0	0	0	0	0	0	0	0	0	0	0	0	0	0	0	0	0	0	56	0	0	0	0	0	0	0	0	0	0
Sediminibacterium	0	0	0	5	0	0	0	6	0	0	52	0	0	0	0	0	0	0	0	5	0	0	0	20	0	0	0	0	0	0	8	0	0	0	0	0	0	0	16	0	0	0	5	0	48	0	0	0	0
C39	0	0	0	0	0	0	49	33	0	0	0	0	0	0	0	0	12	0	0	27	0	0	0	8	0	0	0	0	0	0	0	0	0	0	0	0	0	0	55	0	0	0	0	0	0	0	0	0	0
Arcticibacter	0	0	55	0	0	0	0	0	0	0	0	0	0	0	0	0	0	0	0	0	0	0	0	0	0	0	0	0	0	0	0	0	0	0	0	0	0	0	0	0	0	0	0	0	0	0	0	0	0
Klebsiella	0	0	55	0	0	0	0	0	0	0	0	0	0	0	0	0	0	0	0	0	0	0	0	0	0	0	0	0	0	0	0	0	0	0	0	0	0	0	0	0	0	0	0	0	0	0	0	0	0
Pedococcus-Phycicoccus	0	0	0	0	0	0	0	0	0	0	0	0	0	0	0	0	0	0	0	0	0	0	0	0	0	0	0	0	0	0	0	0	0	0	0	0	0	0	0	0	0	0	55	0	0	0	0	0	0
unidentified_Ruminococcaceae	0	0	0	0	0	3	0	0	0	0	0	0	0	0	8	0	0	0	0	0	0	0	55	0	0	0	0	0	0	0	0	0	0	0	0	0	0	0	17	0	0	0	0	0	0	0	0	0	0
Pelagicoccus	0	0	0	0	0	0	0	0	0	0	0	0	0	0	0	0	0	0	0	0	0	0	0	0	0	0	0	0	4	0	0	0	55	0	0	0	0	0	0	0	0	0	0	0	0	0	18	0	0
Zeaxanthinibacter	0	0	0	0	0	0	0	0	0	0	0	0	0	0	0	0	0	0	0	0	0	0	0	0	0	0	0	0	0	0	0	0	0	0	0	0	0	0	0	0	0	0	0	0	0	0	0	0	0
Hoeflea	0	0	0	0	0	0	0	0	0	54	0	0	0	0	0	0	0	0	0	0	0	0	0	0	0	0	0	0	0	0	0	0	0	0	0	0	0	0	0	0	0	0	0	0	0	0	0	0	0
Ameyamaea	0	0	0	0	0	0	0	0	0	0	0	0	0	0	0	0	0	0	0	0	0	0	0	0	0	0	0	0	0	0	54	0	0	0	0	0	0	0	0	0	0	0	0	0	0	0	0	0	0
Pectobacterium	0	0	0	0	0	0	0	0	0	0	0	0	0	54	0	0	0	0	0	0	0	0	0	0	0	0	0	0	0	0	0	0	0	0	0	0	0	0	0	0	0	0	0	0	0	0	0	0	0
Lysinibacillus	0	0	7	0	0	32	0	0	0	0	0	0	0	0	0	0	0	9	0	0	0	0	0	0	0	0	0	0	0	0	0	0	0	0	12	0	49	0	16	7	26	0	0	0	0	0	0	0	0
Paludisphaera	0	0	0	0	0	0	0	0	0	0	0	0	0	0	0	0	0	0	0	0	0	0	0	0	0	0	0	0	0	0	0	0	0	0	0	0	0	0	0	0	0	0	0	54	0	0	0	0	0
Sphaerochaeta	0	0	0	0	0	0	0	0	0	0	0	0	0	39	0	3	0	0	0	0	0	0	0	0	0	0	0	0	0	0	0	54	0	0	0	0	0	0	0	0	0	0	0	0	0	0	0	0	0
unidentified_Desulfobacterota	0	0	0	0	0	30	0	0	0	0	0	0	0	0	0	0	0	0	0	35	0	0	0	17	0	0	0	0	0	0	0	0	0	0	0	0	0	0	54	0	0	0	0	0	0	0	0	0	0
Elusimicrobium	0	0	0	0	0	0	0	0	0	0	0	0	0	0	0	0	0	0	0	0	0	0	0	0	0	0	0	0	0	0	0	0	0	0	0	0	0	0	0	0	0	0	0	0	0	0	0	0	0
Antricoccus	0	0	0	0	0	0	0	0	0	0	0	0	0	0	0	0	0	0	0	0	0	54	0	0	0	0	0	0	0	0	0	0	0	0	0	0	0	0	0	0	0	0	0	0	0	0	0	0	0
Oligella	0	0	0	0	0	0	0	0	0	0	0	0	0	0	0	0	0	0	0	0	0	0	0	0	0	0	0	0	3	0	0	0	0	0	0	0	0	0	0	0	0	0	0	0	42	0	16	0	0
Vagococcus	0	0	0	0	0	0	38	0	0	0	0	0	0	0	0	0	0	0	0	0	0	0	0	0	0	0	0	0	0	0	54	0	0	0	0	0	0	0	0	0	0	0	0	0	0	0	0	0	0
Synechococcus_CC9902	0	4	0	0	0	3	11	0	0	2	0	14	0	0	0	0	0	0	0	0	0	0	53	8	0	0	0	0	0	0	0	0	0	0	0	0	0	0	25	0	0	0	0	0	0	0	0	0	0
Tistlia	0	0	0	0	0	0	0	0	0	0	0	0	0	0	0	0	0	0	0	0	0	0	0	0	0	0	0	0	0	0	0	0	0	0	0	0	0	0	0	0	0	0	0	0	0	0	0	0	0
Mageeibacillus	0	0	0	0	53	0	0	0	0	0	0	0	0	0	0	0	0	0	0	0	0	0	0	0	0	0	0	0	0	0	0	0	0	0	0	0	0	0	0	0	0	0	0	0	0	0	0	0	0
Pelagibacterium	0	0	53	0	0	0	0	0	0	0	0	0	0	0	0	0	0	0	0	18	0	0	0	0	0	0	0	0	0	0	0	0	0	0	0	0	0	0	0	0	0	0	0	0	0	11	8	0	0
Chujaibacter	0	0	0	0	0	0	0	0	0	0	0	0	0	0	0	0	0	0	0	0	0	0	0	9	0	0	0	0	0	0	0	0	0	0	0	0	53	0	5	0	0	0	0	0	0	0	0	0	0
Prochlorococcus_MIT9313	0	0	0	0	0	0	0	0	0	0	0	0	0	0	0	0	0	0	0	0	0	0	0	0	8	0	0	0	0	0	0	0	0	0	0	0	0	53	0	0	0	0	0	0	0	0	0	0	0
Rhodocytophaga	0	0	0	0	0	0	0	0	0	0	0	0	0	0	0	0	0	43	0	52	0	0	0	5	0	0	0	0	0	0	0	0	0	0	0	0	0	0	0	0	0	0	0	0	0	0	0	0	0
unidentified_Steroidobacteraceae	0	0	0	0	0	9	0	0	0	0	0	0	0	0	0	0	0	0	0	0	0	0	39	8	0	0	0	0	0	0	0	0	0	0	0	0	0	0	24	0	0	0	0	0	0	0	0	0	0
Altererythrobacter	0	0	0	0	0	52	0	12	0	0	0	0	0	0	0	0	0	0	0	0	0	0	0	0	0	0	0	0	0	0	0	0	0	0	0	0	23	0	0	0	0	0	9	0	0	0	0	0	15
Rhodanobacter	0	0	0	0	0	0	0	17	0	0	0	0	4	13	0	0	0	0	0	3	0	0	27	7	0	0	0	0	0	0	0	0	0	0	0	0	0	0	25	0	0	0	0	0	0	0	0	0	0
Butyrivibrio	0	0	0	0	0	0	0	0	0	0	0	0	0	0	0	0	0	0	0	0	0	0	0	0	0	0	0	0	51	0	0	0	0	0	0	0	0	0	0	20	0	0	0	0	0	0	0	0	0
Candidatus_Koribacter	0	0	0	0	0	0	0	0	0	0	0	0	0	0	0	0	0	0	0	0	0	0	0	0	0	0	0	0	0	0	0	0	0	0	0	0	0	0	14	0	0	0	0	0	0	0	0	0	0
Alcaligenes	0	0	5	0	0	0	0	14	0	0	0	0	0	0	0	15	0	0	48	0	0	0	0	0	0	0	0	0	9	0	0	0	0	0	13	0	0	0	0	0	0	0	46	0	0	0	0	0	0
Edaphobaculum	0	0	0	0	0	25	0	0	0	0	0	0	0	51	0	0	0	0	0	0	0	0	0	0	9	0	0	0	0	0	0	0	0	0	0	0	18	0	0	0	0	0	0	31	42	0	0	0	0
Hymenobacter	0	0	0	0	0	0	0	0	0	0	0	0	0	0	0	0	0	0	0	0	0	0	0	0	0	0	0	0	0	33	0	0	0	0	0	0	0	0	0	0	0	0	0	0	0	0	0	0	0
Sva0081_sediment_group	0	4	0	8	0	0	0	0	0	9	0	7	0	0	0	0	0	0	0	0	0	0	0	0	2	0	0	0	0	0	0	0	0	0	0	0	0	0	0	0	0	0	0	0	0	0	0	0	0
unidentified_Actinomarinales	0	4	0	0	0	51	0	0	0	0	0	0	0	0	0	0	0	0	0	0	0	0	0	0	0	0	0	0	0	0	0	0	0	0	0	0	0	0	0	0	0	0	0	0	0	0	0	0	0
Rickettsiella	0	0	0	0	0	0	0	0	0	0	33	0	0	0	0	0	0	0	0	0	0	0	0	8	0	0	0	0	0	0	0	0	0	0	0	0	0	0	0	6	0	50	39	0	0	0	8	33	0
Roseomonas	0	0	9	0	5	6	11	0	0	0	0	0	0	0	0	0	0	50	0	0	0	0	0	0	0	0	0	0	0	0	0	21	0	0	0	0	0	0	0	0	0	0	26	0	0	20	0	0	0
Ancylothrix_8PC	0	0	0	0	0	0	0	0	0	0	0	0	0	0	0	0	0	0	0	0	0	0	0	0	0	0	0	0	0	0	0	0	0	0	0	0	0	0	0	0	50	0	0	0	0	0	0	0	0
Duganella	0	0	0	0	0	0	0	0	0	0	0	0	0	0	0	16	0	0	0	0	22	0	0	0	50	0	10	0	0	0	0	4	0	0	0	0	0	0	0	0	0	0	0	0	0	0	0	0	0
Cesiribacter	0	0	0	0	0	0	0	0	0	0	50	0	0	0	0	0	0	0	0	0	0	0	0	0	0	0	0	0	0	0	0	0	0	0	0	0	0	0	0	0	0	0	0	0	0	0	0	0	0
unidentified_env.OPS_17	0	0	0	0	0	0	0	0	0	0	0	0	0	0	0	0	0	0	0	0	0	0	0	0	0	0	0	0	31	5	0	0	0	0	0	0	0	0	0	0	0	0	0	0	0	0	0	0	0
unidentified_Pedosphaeraceae	0	0	0	0	0	0	0	0	0	6	0	0	0	0	0	0	0	0	0	0	0	0	0	0	0	0	0	0	0	0	0	0	0	0	0	0	0	0	30	0	0	0	0	0	0	0	0	0	0
Thalassolituus	0	0	0	0	0	0	0	0	0	0	0	0	0	0	0	0	0	0	0	0	49	0	0	0	41	0	29	0	0	0	0	0	3	0	0	0	0	0	0	0	0	0	0	0	0	0	0	0	0
E1B-B3-114	0	0	0	0	0	0	0	0	0	0	0	0	0	0	0	0	0	0	0	0	0	0	0	0	0	0	0	0	0	0	49	0	0	0	0	0	0	0	0	0	0	0	0	0	0	0	0	0	0
unidentified_67-14	0	0	0	0	0	13	9	27	0	24	0	0	0	0	0	0	0	0	0	0	0	0	0	0	0	0	0	0	0	0	0	0	0	0	0	0	0	0	13	0	0	49	0	0	0	0	0	0	0
Virgibacillus	0	0	0	0	0	0	0	0	0	0	49	0	0	0	0	0	0	40	0	0	0	0	0	0	0	0	0	0	0	0	0	0	0	0	0	0	0	0	0	0	0	0	0	0	0	0	0	0	0
[Anaerorhabdus]_furcosa_group	0	0	0	0	0	0	0	0	0	0	0	0	0	0	0	0	0	0	0	0	0	0	0	0	8	0	0	0	0	0	0	0	0	0	0	0	0	0	0	0	0	0	0	0	0	0	0	0	0
Emticicia	0	0	0	0	0	0	0	0	0	0	0	0	0	0	0	0	0	0	0	0	0	0	0	0	0	0	0	0	0	0	0	0	0	0	0	0	48	0	3	0	0	0	0	0	0	0	0	0	0
Oceanicaulis	0	0	0	0	0	0	0	48	0	0	0	13	0	0	0	0	0	0	0	0	0	0	0	0	0	0	0	0	0	0	0	0	0	0	0	0	0	0	0	0	0	0	0	0	0	0	0	0	0
Chthonomonas	0	0	0	0	0	0	0	0	0	0	0	0	47	0	0	0	0	0	0	0	0	0	0	0	0	0	0	0	0	0	0	0	0	0	0	0	0	0	47	0	0	0	0	0	0	0	0	0	0
Phaselicystis	0	0	0	0	0	3	3	0	0	0	0	9	0	0	0	0	0	0	0	0	0	0	47	0	2	0	0	0	0	0	0	0	0	0	0	0	0	0	21	0	0	0	0	0	0	0	0	0	0
Sulfurovum	0	0	0	0	0	0	0	0	0	0	0	0	0	0	0	0	0	0	0	0	19	0	0	0	0	0	0	0	0	0	5	0	0	0	0	0	0	0	0	0	0	0	0	0	0	47	0	0	0
Methanobacterium	0	0	0	0	0	0	0	0	0	0	0	0	0	0	0	0	0	0	0	0	32	0	38	0	11	0	20	0	0	0	0	0	0	0	0	0	0	0	0	0	0	0	0	0	0	0	0	0	0
Ahniella	0	0	0	0	0	5	0	0	0	0	0	0	0	0	0	0	0	0	0	0	0	0	0	0	0	0	0	0	0	0	0	0	0	0	0	0	0	0	10	0	0	0	0	0	0	0	0	0	0
Salinirepens	0	0	0	0	0	0	0	0	0	0	0	0	0	0	0	0	0	0	0	0	0	0	47	0	0	0	0	0	0	0	0	0	0	0	0	0	0	0	0	0	0	0	0	0	0	0	0	0	0
JTB255_marine_benthic_group	0	0	0	0	0	2	0	0	0	0	0	0	0	0	0	0	0	0	0	0	0	0	46	0	0	0	0	0	0	0	0	0	0	0	0	0	0	0	0	0	0	0	0	0	0	0	0	0	0
Mitsuokella	0	0	0	0	0	0	0	0	0	0	0	0	0	0	0	0	0	0	0	0	0	0	46	0	0	0	0	0	0	0	0	0	0	0	0	0	0	0	33	0	0	0	0	0	0	0	0	0	0
Ruminiclostridium	0	0	0	0	0	0	0	0	0	0	0	0	0	0	0	0	0	0	0	0	0	0	0	0	0	0	0	0	0	0	0	0	0	0	0	0	0	0	0	0	0	0	0	0	0	0	0	0	0
Clostridium_sensu_stricto_8	0	0	0	0	0	0	0	0	0	0	0	0	0	0	0	11	0	0	0	0	0	0	0	0	0	0	0	0	0	0	0	0	0	0	0	0	0	0	0	0	0	0	0	0	0	18	0	0	34
Modestobacter	0	0	0	0	0	0	0	0	0	17	0	5	0	46	0	0	0	0	0	0	0	0	0	0	0	0	0	27	0	0	0	0	0	0	42	0	19	0	0	0	0	0	24	0	0	0	0	0	0
Janibacter	0	0	0	0	0	0	0	0	0	0	46	0	0	0	0	0	0	0	0	0	0	0	0	0	0	0	0	0	0	0	0	0	0	0	0	0	0	0	0	0	0	0	0	0	0	0	0	0	0
Rhodovibrio	0	0	0	0	0	0	0	0	0	0	0	0	0	0	0	0	0	0	0	0	0	0	0	0	0	0	0	0	0	0	0	0	0	0	0	0	0	0	0	0	0	0	0	0	0	0	0	0	0
Methylovirgula	0	0	0	0	0	0	0	0	0	0	0	0	0	0	0	0	0	0	0	15	0	0	46	16	0	0	0	0	0	0	0	0	0	0	0	0	0	0	28	0	0	0	0	0	0	0	0	0	0
Tumebacillus	0	0	0	39	0	0	0	0	0	0	0	0	0	0	0	0	0	0	0	0	0	0	0	0	0	0	0	0	0	0	0	0	0	0	0	0	46	0	0	0	0	0	0	0	0	0	0	0	0
Aestuariicella	0	0	0	0	0	0	0	0	0	0	0	0	0	0	0	0	0	0	0	0	0	0	0	0	0	0	0	0	0	0	0	0	0	0	0	0	0	0	0	0	0	0	0	0	0	0	0	0	0
Clostridium_sensu_stricto_13	0	0	0	0	0	45	0	0	0	0	0	0	0	0	0	0	0	0	0	0	0	0	0	0	2	0	0	0	0	0	0	0	0	0	0	0	0	0	0	0	0	0	0	0	0	0	0	0	0
Thermovirga	0	0	0	0	0	0	28	45	0	17	0	0	0	0	0	9	0	0	0	0	17	0	0	0	9	0	3	0	8	0	0	0	0	0	0	0	0	0	0	0	0	0	0	0	0	0	0	0	0
Leucobacter	17	0	0	0	0	0	0	0	0	0	0	0	27	0	0	0	0	0	0	0	0	0	0	0	0	0	0	23	0	0	0	0	0	0	0	0	0	0	0	0	0	0	0	0	37	0	28	0	0
Jeotgalibaca	0	0	0	0	0	0	0	0	0	0	0	0	0	0	0	0	0	0	0	0	0	0	0	0	0	0	0	0	0	0	0	0	0	0	45	16	0	0	0	36	0	0	0	0	0	0	0	0	0
GOUTA6	0	3	0	0	0	0	0	0	0	45	0	0	0	0	0	0	0	0	0	0	0	0	0	0	0	0	0	0	0	0	0	0	0	0	0	0	0	0	0	0	0	0	0	0	0	0	0	0	0
Nitrosarchaeum	0	0	0	0	0	0	0	0	0	0	0	0	38	0	0	0	0	0	0	26	0	0	0	45	0	0	0	0	0	0	0	0	0	0	0	0	0	0	0	0	0	0	0	0	0	0	0	0	0
UTBCD1	0	0	0	0	0	0	0	0	0	0	0	0	0	45	0	0	0	0	0	0	0	0	0	0	0	0	0	0	0	0	0	0	0	0	0	0	0	0	0	0	0	0	0	0	0	0	6	0	0
Intestinimonas	0	8	0	0	0	5	0	45	0	16	0	0	0	0	0	0	0	0	0	0	0	0	0	0	0	0	0	0	0	0	0	0	0	0	0	0	0	0	36	0	0	0	0	0	0	0	0	0	0
unidentified_0319-6G20	0	0	0	8	0	30	0	0	0	0	0	0	0	0	0	0	0	0	0	0	0	0	0	0	0	0	0	0	0	0	0	0	0	0	0	0	44	0	0	0	0	0	0	0	0	0	0	0	0
unidentified_Subgroup_7	0	0	0	0	0	0	0	0	0	0	0	0	0	0	0	0	0	0	0	44	0	0	0	0	0	0	0	0	0	0	0	0	0	0	0	0	0	0	11	0	0	0	0	0	0	0	0	0	0
Thioalkalispira-Sulfurivermis	0	0	44	0	0	0	0	0	0	0	0	0	0	0	0	0	0	0	0	0	0	0	0	0	0	0	0	0	0	0	0	0	0	0	0	0	0	0	0	0	0	0	0	0	0	0	0	0	0
Arcobacter	0	0	0	0	0	0	0	0	0	0	0	0	0	0	0	0	0	0	0	0	0	0	0	0	0	0	0	0	0	0	0	0	0	0	0	0	0	0	0	0	0	0	0	0	0	0	44	0	0
Stappia	0	0	0	0	0	0	0	0	0	0	0	0	0	0	0	4	0	0	0	0	10	0	0	0	26	0	11	0	0	0	0	0	0	0	0	0	0	0	0	0	0	0	0	0	0	0	8	0	0
Saccharomonospora	0	0	0	0	0	0	0	0	0	0	0	0	0	0	0	0	0	0	0	0	0	5	22	0	0	0	0	15	0	0	0	0	0	0	0	0	0	0	0	0	0	0	0	0	0	0	0	0	0
unidentified_Solirubrobacteraceae	0	0	0	0	0	0	0	0	0	0	0	0	0	0	0	0	0	0	0	0	0	0	0	0	0	0	0	0	0	0	0	0	44	0	0	0	0	0	0	0	0	0	0	0	0	0	0	0	0
Cerasicoccus	0	0	0	0	0	0	0	0	0	0	0	0	0	0	0	4	0	0	0	0	43	0	0	0	24	0	5	0	3	0	0	0	0	0	0	0	0	37	0	0	0	0	0	0	0	25	0	0	0
Candidatus_Nucleicultrix	0	0	0	0	0	0	0	0	9	0	27	0	0	0	0	0	0	0	0	0	0	0	0	12	0	0	0	0	0	0	0	0	0	0	0	0	0	0	0	0	0	0	0	0	0	0	0	0	0
Guggenheimella	0	0	0	0	0	2	0	0	0	0	43	0	0	0	0	0	0	0	0	0	0	0	0	11	0	0	0	0	0	0	0	0	0	0	0	0	0	0	0	0	0	0	0	0	0	0	0	0	0
Marvinbryantia	0	0	0	0	0	0	0	0	0	0	0	0	0	0	0	0	0	0	0	0	0	0	43	0	0	0	0	0	0	0	0	0	0	0	0	0	0	0	0	0	0	0	0	0	0	0	0	0	0
Ornithinicoccus	0	0	0	43	0	0	0	0	0	0	0	0	0	0	0	0	0	0	0	0	0	0	0	0	0	0	0	0	0	0	0	0	0	0	0	0	0	0	0	0	0	0	0	0	0	0	0	0	0
Constrictibacter	0	0	0	0	0	0	0	0	0	0	0	0	0	0	0	0	0	0	0	0	0	0	0	0	0	0	0	0	0	0	0	0	0	0	0	0	12	0	0	0	0	0	0	0	43	0	0	0	0
Coriobacteriaceae_UCG-002	0	3	0	0	0	5	24	0	0	23	0	0	0	0	0	0	0	0	0	0	0	0	0	0	0	0	0	0	0	0	0	0	0	0	0	0	0	0	0	0	0	0	0	42	0	0	0	0	0
Ancylobacter	0	0	42	0	0	0	0	0	0	0	0	0	0	0	0	0	0	0	0	0	0	0	0	0	0	0	0	0	0	0	0	0	0	0	0	0	0	0	0	0	0	0	0	0	0	0	0	0	0
Paraclostridium	0	0	0	0	0	0	0	0	0	0	0	0	0	0	0	0	0	0	0	42	0	0	0	0	0	0	0	0	0	0	0	0	0	0	0	0	0	0	0	0	0	0	0	0	0	0	0	0	0
Nocardia	0	0	0	9	0	0	0	21	0	0	0	0	0	0	0	0	0	0	0	0	0	0	0	0	6	0	0	0	0	0	0	0	0	0	0	0	0	0	0	0	42	0	0	0	0	0	0	0	0
unidentified_Rikenellaceae	0	0	0	8	0	0	0	42	0	0	22	0	0	0	0	4	0	0	0	0	32	0	0	0	16	0	9	0	0	0	0	0	0	0	0	0	0	0	0	0	0	0	0	0	0	0	0	0	0
NS5_marine_group	0	0	0	0	0	0	0	0	0	0	0	3	0	0	0	0	0	0	0	0	0	0	8	0	0	0	0	0	0	0	0	0	0	0	0	0	0	0	0	0	0	0	0	0	0	0	0	0	0
Marinobacterium	0	0	0	0	0	0	0	0	0	0	0	0	0	23	0	0	0	0	0	0	0	0	0	0	32	0	0	0	0	0	0	0	0	0	0	0	0	0	42	0	0	0	0	0	0	0	0	0	0
Defluviitaleaceae_UCG-011	0	9	0	0	0	0	0	0	0	0	0	0	0	0	0	0	0	0	0	0	0	0	0	0	0	0	0	0	0	0	0	0	0	0	0	0	0	0	0	0	0	0	0	0	17	0	0	0	0
Candidatus_Omnitrophus	0	5	0	0	0	0	7	0	0	0	0	0	41	0	0	8	0	0	0	0	0	0	21	0	0	0	0	0	0	0	0	0	0	0	0	0	0	0	0	4	0	0	0	0	0	0	0	0	0
Haoranjiania	0	0	0	0	0	0	0	0	0	0	0	0	0	0	9	0	0	0	0	0	0	41	0	0	0	0	0	0	0	0	0	0	0	0	0	0	0	0	0	13	0	0	0	0	0	0	0	0	0
Pelagibius	0	0	0	0	0	0	0	0	0	35	32	0	0	0	0	0	0	0	0	0	0	0	0	0	0	0	0	0	0	0	0	0	0	0	0	0	0	0	0	0	0	0	0	0	0	0	0	0	0
Desulfoprunum	0	0	0	0	0	0	0	0	0	0	0	0	0	0	0	0	0	0	0	0	0	0	0	0	0	0	0	0	0	0	0	0	0	0	0	0	0	0	0	0	0	0	0	0	0	0	0	0	0
Saccharofermentans	0	0	0	0	0	0	0	0	0	0	0	0	0	0	0	0	0	0	0	0	0	0	0	0	0	0	0	0	0	0	0	0	0	0	0	0	0	0	0	0	0	0	0	0	0	0	0	0	0
IheB3-7	0	0	0	0	0	0	0	0	0	0	0	0	0	0	0	28	0	0	0	0	0	0	0	0	41	0	12	0	0	0	0	12	0	0	0	0	0	0	0	0	0	0	0	0	0	0	0	0	0
Fluviicoccus	0	0	0	0	0	0	0	0	0	0	0	0	0	0	0	0	0	0	0	0	0	0	0	0	0	0	0	0	0	0	0	0	0	0	0	0	0	0	0	0	0	0	0	0	0	0	0	0	0
Pelotomaculum	0	0	0	0	0	0	0	0	0	0	0	0	0	0	0	0	0	0	0	0	0	0	0	0	0	0	0	0	0	0	0	0	0	0	0	0	0	0	41	0	0	0	0	0	0	0	0	0	0
Johnsonella	0	0	0	0	0	0	0	0	0	0	0	0	0	0	0	5	0	0	0	0	3	0	0	0	16	0	0	0	0	0	0	0	0	0	0	0	0	0	0	0	0	0	40	0	0	0	0	0	0
Candidatus_Chloroploca	0	0	0	0	0	0	0	0	0	15	0	0	0	0	0	0	0	0	0	0	0	0	0	0	0	0	0	0	0	0	0	0	0	0	0	0	0	0	28	40	0	0	0	0	0	0	0	0	0
Methanosarcina	0	0	0	6	0	0	0	0	0	0	0	0	0	0	0	4	0	0	0	0	0	0	0	0	40	0	0	0	0	0	0	0	0	0	0	0	0	0	0	0	0	0	0	0	0	0	0	0	0
Deferrisoma	0	0	0	0	0	0	0	0	0	0	0	23	0	0	0	0	0	0	0	0	0	0	0	0	0	0	0	0	0	0	0	0	0	0	0	0	0	0	0	0	0	0	0	0	0	0	0	0	0
UCG-003	0	0	0	37	0	0	0	31	0	0	0	0	0	0	0	0	0	0	0	0	0	0	31	40	0	0	0	0	0	0	0	0	0	0	0	0	0	0	0	0	0	0	0	0	0	0	0	0	0
Tissierella	0	0	0	0	0	0	0	0	0	0	0	0	0	0	0	0	0	0	0	0	0	40	0	0	0	0	0	0	0	0	38	0	0	0	0	0	34	0	0	0	0	0	0	0	0	0	0	0	0
Haematobacter	0	0	0	0	0	0	11	0	0	0	0	0	0	0	0	0	0	0	0	0	0	0	0	0	0	0	0	0	0	0	0	0	0	0	0	0	0	40	0	0	0	0	0	0	0	0	0	0	0
Candidatus_Arthromitus	0	18	0	13	0	0	0	0	0	0	0	0	0	0	0	3	0	0	0	0	34	0	0	0	6	0	5	0	0	0	0	0	40	0	0	0	0	0	0	0	0	0	0	0	0	0	0	0	0
CL500-3	0	0	0	0	0	11	0	0	0	0	0	0	0	0	0	0	0	0	0	0	0	0	0	0	0	0	0	0	0	0	0	0	0	0	0	0	0	0	0	0	0	0	0	0	0	0	0	0	0
unidentified_bacteriap25	0	0	0	0	0	0	0	0	0	0	0	0	40	0	0	0	0	0	0	0	0	0	0	0	0	0	0	0	0	0	0	0	0	0	0	0	0	0	0	0	0	0	0	0	0	0	0	0	0
A2	0	0	9	13	0	0	0	0	0	26	0	0	0	0	0	0	0	0	0	0	0	0	0	0	0	0	0	0	0	0	0	0	0	0	0	0	0	0	0	0	0	0	0	0	0	0	0	40	0
Magnetovibrio	0	0	0	0	0	0	0	40	0	0	0	0	0	0	0	0	0	0	0	0	0	0	0	0	0	0	0	0	0	0	0	0	0	0	0	0	0	0	0	0	0	0	0	0	0	0	0	0	0
Sulfurospirillum	0	0	0	0	0	0	0	0	0	0	0	0	0	0	0	0	0	0	0	0	0	0	0	0	0	0	0	0	0	0	0	0	0	0	0	0	0	0	0	0	0	0	0	0	0	0	0	0	0
Thermomonas	0	0	0	0	0	0	0	0	0	0	0	0	0	0	0	0	0	0	0	0	0	0	0	0	0	0	0	0	39	0	0	0	0	0	0	0	0	0	0	0	0	0	0	0	0	0	0	0	0
unidentified_Saprospiraceae	0	0	0	0	0	0	0	0	0	3	0	0	0	0	0	0	0	0	0	0	0	0	0	0	0	0	0	0	0	0	0	0	0	0	0	0	9	0	0	0	0	0	0	39	0	0	0	0	0
Peredibacter	0	0	0	0	0	0	0	6	6	0	0	0	0	0	0	0	0	0	0	0	0	0	0	16	0	0	0	0	0	0	0	0	0	0	0	0	0	0	27	0	0	0	0	0	31	0	11	0	0
unidentified_Enterobacterales	0	0	0	0	0	0	0	0	0	0	0	0	0	0	0	0	0	0	0	0	0	0	0	0	0	0	0	0	0	0	0	0	0	0	0	0	0	0	0	0	0	0	0	19	0	0	0	0	39
ADurb.Bin118	0	0	0	0	0	0	0	0	0	0	0	0	4	0	0	0	0	0	0	0	0	0	0	0	0	0	0	0	0	0	0	0	0	0	0	0	0	0	39	0	0	0	0	0	0	0	0	0	0
Opitutus	0	0	0	0	0	0	0	0	0	0	0	0	0	0	0	0	0	0	0	0	0	0	0	0	0	0	0	0	0	0	0	0	0	0	0	0	0	0	39	0	0	0	0	0	0	0	0	0	0
Mucilaginibacter	0	2	0	4	0	2	0	0	0	0	0	0	0	0	0	0	0	0	0	0	0	0	0	17	0	0	0	0	0	0	0	0	0	0	0	0	0	0	17	5	0	0	0	0	0	0	0	0	0
unidentified_Ruminococcaceae_	0	5	0	0	0	0	9	0	0	0	0	0	0	0	0	0	0	0	0	0	0	0	0	0	0	0	0	0	0	0	0	0	0	0	0	0	0	0	32	0	0	0	0	0	0	0	0	0	0
unidentified_Alphaproteobacteria	0	0	0	38	0	5	0	0	0	0	0	0	0	0	0	0	0	0	0	0	0	0	0	0	0	0	0	0	0	0	0	0	0	0	0	0	0	0	0	0	0	0	0	0	0	0	5	0	0
Dermabacter	0	0	0	38	0	0	0	0	0	0	0	0	0	0	0	0	0	0	0	0	0	0	0	0	0	0	0	0	0	0	0	0	0	0	0	0	0	0	0	0	0	0	0	0	0	0	0	0	0
Eubacterium	0	0	0	0	0	0	0	0	0	0	0	0	0	0	0	0	0	0	0	0	0	38	0	8	0	0	0	0	0	0	0	0	0	0	0	0	0	0	0	0	0	0	0	0	0	0	0	0	0
Rhizocola	0	0	0	0	0	38	0	0	0	0	0	0	0	0	0	0	0	0	0	0	0	0	0	0	0	0	0	0	0	0	0	0	0	0	0	0	0	0	0	0	0	0	0	0	0	0	0	0	0
AAP99	0	0	0	0	0	0	0	0	0	0	0	38	0	0	0	0	0	0	0	0	0	0	0	0	0	0	0	0	0	0	0	0	0	0	0	0	0	0	0	0	0	0	0	0	0	0	0	0	0
Subgroup_23	0	0	0	0	0	0	0	29	0	38	0	0	0	0	0	0	0	0	0	0	0	0	0	0	0	0	0	0	0	0	15	0	0	0	0	10	0	0	5	17	0	0	0	0	0	0	0	0	0
unidentified_Calditrichaceae	0	0	0	0	0	0	0	0	0	0	0	0	0	0	0	0	0	0	0	0	0	0	0	38	0	0	0	0	0	0	0	0	0	0	0	0	0	0	0	0	0	0	0	0	0	0	0	0	0
Anaerocolumna	0	0	0	0	0	0	0	0	0	0	0	0	0	38	0	0	0	0	0	0	0	0	0	0	0	0	0	0	0	0	0	0	0	0	0	0	0	0	0	0	0	0	0	0	5	0	0	0	0
Levilactobacillus	0	0	35	0	0	0	0	0	0	0	0	0	0	0	0	0	0	0	0	0	0	0	0	0	0	0	0	37	0	0	0	0	0	0	0	0	0	0	0	0	0	0	0	0	0	0	0	0	0
Candidatus_Microthrix	0	0	0	0	0	0	0	0	0	0	0	0	0	0	0	0	0	0	0	0	0	0	0	0	0	0	0	0	0	0	0	0	0	0	0	0	0	37	0	0	0	0	0	0	0	0	0	0	0
Desulfobacca	0	0	0	0	0	2	0	0	0	0	0	0	0	0	0	0	0	0	0	0	0	0	0	0	0	0	0	0	0	0	0	0	0	0	0	37	0	0	0	0	0	0	0	0	0	0	0	0	0
Aliicoccus	0	0	0	0	0	0	0	0	0	0	0	0	0	0	0	0	0	0	0	0	0	0	0	0	0	0	0	0	0	0	0	0	0	0	0	0	0	0	0	0	0	0	0	0	0	0	0	37	0
Nibrella	0	0	0	0	0	0	0	0	0	0	0	0	0	0	0	0	0	0	0	0	0	0	0	0	0	0	0	0	0	0	0	37	0	0	0	0	0	0	0	0	0	0	0	0	0	0	0	0	0
Camelimonas	0	0	0	0	0	0	0	0	0	0	0	0	0	0	0	0	0	0	0	0	0	0	0	0	0	0	0	0	0	0	0	0	0	0	0	0	0	0	0	0	0	0	0	0	0	0	37	0	0
Faecalitalea	0	0	0	0	0	0	0	0	0	0	0	0	0	0	0	6	0	0	0	32	0	0	0	0	0	0	0	0	0	0	0	0	0	0	0	0	0	0	0	37	0	0	0	0	0	0	2	0	0
Arcicella	0	0	0	0	0	0	0	0	0	0	36	0	0	0	0	0	0	0	0	0	0	0	0	0	0	0	0	23	0	0	0	0	0	0	0	0	0	0	0	0	0	0	0	0	0	0	0	0	0
Candidatus_Thiodiazotropha	0	4	0	0	0	0	0	0	0	0	0	0	0	0	0	10	0	0	0	0	6	0	0	0	36	0	7	0	21	0	0	0	0	0	0	0	0	0	0	0	0	0	0	0	0	0	0	0	0
Solitalea	0	0	0	0	0	0	0	0	0	0	0	0	0	0	0	0	0	0	0	0	8	0	0	0	0	0	0	0	0	0	0	0	0	0	0	0	0	0	0	0	0	0	0	0	0	0	0	0	0
Jatrophihabitans	0	0	30	0	0	14	0	0	0	0	10	0	0	0	0	0	0	0	0	0	0	0	0	0	4	0	0	0	0	0	0	0	0	0	0	0	0	0	0	0	0	0	0	0	0	0	0	0	0
Roseimaritima	0	0	0	0	0	0	0	0	0	0	0	0	0	0	0	0	0	0	0	0	0	0	0	0	0	0	0	0	0	0	0	0	0	0	0	0	0	23	0	0	0	0	0	0	0	36	0	0	0
Candidatus_Planktoluna	0	0	0	0	0	0	0	0	0	0	0	0	0	0	0	0	0	0	0	0	0	0	0	0	0	0	0	0	0	0	0	0	0	0	0	0	0	0	36	0	0	0	0	0	0	0	0	0	0
UCG-008	0	0	0	0	0	0	0	0	0	0	0	0	0	0	0	0	0	0	0	0	0	0	0	0	0	0	0	0	0	0	0	0	0	0	0	0	0	0	0	0	0	0	0	0	17	0	0	0	0
Clade_Ia	0	0	0	0	0	0	0	0	0	0	0	0	0	0	0	0	0	0	0	0	0	0	0	6	0	0	0	0	0	0	0	0	35	0	0	0	0	0	20	0	0	0	0	0	0	0	0	0	0
Fluviicola	0	2	0	7	0	0	16	6	0	0	0	23	0	0	0	0	0	0	0	0	0	0	0	7	0	0	0	0	0	0	0	0	0	0	0	0	0	0	35	6	0	0	0	0	0	0	0	0	0
unidentified_Absconditabacteriales_(SR1)	0	0	0	0	0	0	0	0	0	0	0	3	3	13	0	0	0	0	0	5	0	0	0	0	0	0	0	0	0	0	0	0	0	0	0	0	0	0	0	0	0	0	0	35	0	0	0	0	0
unidentified_TRA3-20	0	0	0	0	0	0	0	0	0	0	0	0	0	0	0	0	0	0	0	0	0	0	0	0	0	0	0	0	0	0	0	0	0	0	0	0	34	0	35	0	0	0	0	0	0	0	0	0	0
Limibaculum	0	0	0	0	0	0	0	0	0	0	0	0	0	0	0	0	0	0	0	0	0	0	0	0	0	0	0	0	0	0	0	0	0	0	0	0	0	0	35	0	0	0	0	0	0	0	0	0	0
CAG-56	0	0	0	0	0	0	0	0	0	0	0	0	0	0	0	0	0	0	0	31	0	0	0	0	0	0	0	0	0	0	0	0	0	0	0	0	0	0	0	0	0	0	0	0	0	0	4	0	0
Mannheimia	0	0	0	0	0	0	0	0	0	0	0	0	0	0	0	0	0	0	0	0	0	0	0	0	0	0	0	0	0	0	0	0	0	0	0	0	0	0	0	0	0	0	0	0	0	0	0	0	0
R76-B128	0	0	0	0	0	0	0	0	0	0	0	0	0	0	0	0	0	0	0	0	0	0	0	0	0	0	0	0	0	0	0	0	0	0	0	0	0	0	0	0	0	0	0	0	0	0	35	0	0
Exiguobacterium	0	0	0	0	0	0	26	0	0	7	0	0	0	0	0	0	0	0	0	0	3	0	0	13	0	0	0	0	0	0	0	0	0	0	0	0	29	0	0	0	0	0	0	9	0	0	0	0	0
Prevotellaceae_UCG-003	0	0	0	0	0	5	0	0	0	0	0	0	0	0	0	0	0	0	0	0	0	0	0	0	0	0	0	0	0	9	0	0	0	0	0	0	0	0	0	0	0	0	0	0	6	0	0	0	0
Sphaerotilus	0	0	0	0	0	11	0	0	0	0	0	0	0	0	0	0	0	0	0	0	0	0	0	0	0	0	0	0	0	0	0	0	0	0	0	0	0	0	0	0	0	0	0	0	0	0	0	0	0
Desulfurispora	0	0	0	0	0	0	0	0	0	0	0	0	0	0	0	0	0	0	0	0	0	0	0	0	0	0	0	0	0	0	0	0	0	0	0	0	0	0	0	0	0	0	0	0	0	0	0	0	0
unidentified_Rhodospirillales	0	0	0	0	0	0	0	0	0	0	0	0	0	34	0	21	0	0	0	0	15	0	0	0	0	0	0	0	0	0	0	0	0	0	0	0	0	0	0	0	0	0	0	0	0	0	0	0	0
unidentified_Synergistaceae	0	2	0	12	0	4	0	34	0	0	0	0	0	0	0	3	0	0	0	0	0	0	0	0	0	0	0	0	0	0	0	0	0	0	0	0	0	0	0	0	0	0	0	0	0	0	0	0	0
Methanocalculus	0	0	0	0	0	0	0	0	0	0	0	0	0	0	0	17	0	0	0	0	12	0	0	0	34	0	0	0	0	0	0	0	0	0	0	0	0	0	0	0	0	0	0	0	0	0	0	0	0
Kutzneria	0	0	0	0	0	0	0	0	0	0	0	0	0	0	0	0	0	0	0	0	0	0	0	0	0	0	0	0	0	0	4	0	0	0	0	0	0	0	0	0	0	0	0	0	0	0	0	0	0
Aquibacter	0	0	0	0	0	0	0	0	0	0	0	0	0	0	0	0	0	0	0	0	0	0	0	0	0	0	0	0	0	0	0	0	0	0	0	0	0	0	0	0	0	0	0	0	0	0	0	0	0
Family_XIII_AD3011_group	0	0	0	0	0	0	0	0	0	0	23	0	0	0	0	0	0	0	0	0	5	0	0	0	0	0	0	0	0	0	0	0	0	0	0	0	0	0	34	0	0	0	0	0	0	0	0	0	0
Salinicoccus	0	0	0	0	0	0	0	0	0	0	0	0	0	0	0	0	0	0	0	0	0	0	0	0	0	0	0	0	0	0	0	0	0	0	0	0	0	0	0	0	0	0	0	0	0	0	0	0	0
Aquitalea	0	0	0	33	0	0	0	0	0	0	0	0	0	0	0	0	0	0	0	0	0	0	0	0	0	0	0	0	0	0	0	0	0	0	0	0	0	0	0	0	0	0	0	0	0	0	0	0	0
Acetoanaerobium	0	0	0	0	0	0	0	0	2	0	0	0	0	0	0	0	0	0	0	0	0	33	0	0	0	0	0	0	0	0	0	0	0	33	0	8	0	0	0	0	0	0	0	0	0	0	0	0	0
Elstera	0	0	0	0	0	0	0	0	0	0	0	0	0	0	0	0	0	0	0	0	0	0	0	0	0	0	0	0	0	0	0	0	0	0	0	0	0	0	0	2	0	0	0	0	0	0	0	0	0
unidentified_Gammaproteobacteria	0	0	0	0	0	0	0	0	0	0	0	0	0	0	0	0	0	0	0	0	0	0	0	0	0	0	0	0	0	0	0	0	33	0	0	10	0	0	0	0	0	0	0	0	0	0	0	0	0
Ferribacterium	0	0	0	0	0	4	0	0	0	0	0	0	0	0	0	0	0	0	0	0	0	0	0	0	0	0	0	33	0	0	0	0	0	0	0	0	0	0	0	0	0	0	0	0	0	0	0	0	0
unidentified_Anaerolineaceae	0	0	0	0	0	2	0	0	0	4	0	0	0	0	0	0	0	0	0	0	0	0	0	0	0	0	0	0	0	0	0	0	0	0	0	0	0	0	0	0	0	0	0	0	0	0	0	0	0
unidentified_Marine_Benthic_Group_D_and_DHVEG-1	0	0	0	0	0	0	0	0	0	0	0	0	0	0	0	0	0	0	0	0	0	0	0	0	0	0	0	0	0	0	0	0	0	0	0	0	0	0	0	0	0	0	0	0	0	0	0	0	0
Lachnospiraceae_UCG-006	0	9	6	0	0	0	22	32	0	28	0	25	0	0	0	17	0	0	0	0	8	0	0	0	21	0	0	0	0	0	0	0	0	0	0	0	0	0	9	0	0	0	0	0	0	0	0	0	0
Geobacillus	0	0	0	0	0	0	0	0	0	0	0	0	0	0	0	0	0	0	0	32	0	0	0	0	0	0	0	0	2	0	0	0	0	0	0	0	0	0	0	0	0	0	0	0	0	0	0	0	0
Niveispirillum	0	0	0	0	0	0	0	0	0	0	0	0	0	0	0	3	0	0	0	0	10	0	0	0	13	0	11	0	32	0	4	0	0	0	0	0	0	0	0	0	0	0	0	0	0	0	0	0	0
Ezakiella	0	0	0	0	0	0	0	0	0	0	0	0	0	0	0	0	0	0	0	0	0	0	0	0	0	0	0	8	0	0	0	0	0	12	0	0	0	0	0	0	0	0	0	0	0	0	0	0	0
Desulfitibacter	0	0	0	0	0	0	0	0	0	0	0	0	0	0	0	32	0	0	0	0	0	0	0	0	18	0	2	0	0	0	0	0	0	0	0	0	0	0	0	0	0	0	0	0	0	0	0	0	0
FukuN57	0	0	0	0	0	0	0	0	0	0	0	0	0	0	0	0	0	0	0	0	0	0	0	0	0	0	0	0	0	0	0	0	0	0	0	0	0	0	32	0	0	0	0	0	0	0	0	0	0
UCG-004	0	0	0	0	0	0	0	32	0	0	0	0	0	0	0	0	0	0	0	0	0	0	0	0	0	0	0	0	0	0	0	0	0	0	0	0	0	0	0	0	0	0	0	0	0	0	0	0	0
Alterococcus	0	0	0	0	0	6	0	32	0	0	0	0	0	0	0	0	0	0	0	0	0	0	0	0	0	0	0	0	0	0	0	0	0	0	0	0	0	0	0	0	0	0	0	0	0	0	0	0	0
FFCH5858	0	0	0	0	0	32	0	0	0	0	0	0	0	0	0	0	0	0	0	0	0	0	0	0	0	0	0	0	0	0	0	0	0	0	0	0	0	0	0	0	0	0	0	0	0	0	0	0	0
Georgenia	0	0	0	0	0	0	0	0	0	0	0	0	0	0	0	0	0	0	0	0	0	0	0	0	0	0	0	0	0	0	7	0	0	0	0	0	0	0	0	0	0	0	0	0	0	0	0	0	0
Methyloceanibacter	0	0	0	0	0	0	0	20	0	0	0	0	0	0	0	0	0	0	0	0	0	0	0	0	0	0	0	0	0	0	0	0	0	0	0	0	0	0	0	0	0	0	31	0	0	0	0	0	0
Polaribacter	0	0	4	0	0	0	0	0	0	0	0	0	0	0	0	0	0	0	0	0	0	0	0	0	0	0	0	0	0	0	0	0	0	0	0	0	0	0	0	0	0	0	0	0	0	31	0	0	0
unidentified_Candidatus_Wolfebacteria	0	0	0	0	0	0	0	0	0	0	0	0	0	0	0	31	0	0	0	0	7	0	0	0	20	0	6	0	0	0	0	0	0	0	0	0	0	0	0	0	0	0	0	0	0	0	0	0	0
Petrimonas	0	0	0	0	0	0	0	0	0	0	0	0	0	0	0	0	0	0	0	0	18	20	0	0	0	0	0	0	0	0	0	0	0	0	0	0	0	0	0	0	0	0	0	0	0	0	0	0	0
Halioxenophilus	0	0	0	0	0	0	0	31	0	0	0	0	0	0	0	0	0	0	0	0	0	0	0	0	0	0	0	0	0	0	0	0	0	0	0	0	0	0	0	0	0	0	0	0	0	0	0	0	0
MSB-1D1	0	0	0	0	0	0	0	0	0	0	0	0	0	0	0	0	0	0	0	0	0	0	0	0	0	0	0	0	0	0	0	0	0	0	0	0	0	0	0	0	0	0	0	0	0	0	0	0	0
unidentified_IMCC26256	0	0	0	0	0	0	0	0	0	0	0	0	0	10	0	0	0	0	0	31	0	0	0	5	0	0	0	0	0	0	0	0	0	0	0	0	0	0	0	0	0	0	0	0	0	0	0	0	0
Pseudopropionibacterium	0	0	0	0	0	0	0	0	0	0	0	0	0	0	0	0	0	0	0	0	0	0	0	0	18	0	0	0	0	0	0	0	0	0	0	0	0	0	0	0	0	0	0	2	0	0	0	0	0
Clostridium_sensu_stricto_2	0	0	0	0	0	0	0	0	0	0	0	0	0	0	0	0	0	0	0	0	0	0	0	0	0	0	0	0	0	0	0	0	0	0	0	0	0	0	0	0	0	0	0	0	0	0	0	0	0
Methanocella	0	0	0	0	0	3	0	0	0	0	0	0	0	0	0	0	0	0	0	0	0	0	0	0	0	0	0	0	0	0	0	0	0	0	0	0	0	0	0	0	0	0	31	0	0	0	0	0	0
Thiogranum	0	0	0	0	0	0	0	0	0	0	0	0	0	0	0	0	0	0	0	0	0	0	0	0	0	0	0	0	0	0	0	0	0	0	0	0	0	0	0	0	0	0	0	0	0	0	0	0	0
Gallicola	0	0	0	0	0	0	0	0	0	0	0	0	0	0	0	0	0	0	0	0	0	0	0	0	0	0	0	0	0	0	31	0	0	0	0	0	0	0	0	16	0	0	0	0	0	0	0	0	0
Cryptobacterium	0	0	0	0	0	0	0	0	0	0	0	0	0	0	0	0	0	0	0	0	0	0	0	0	16	0	6	0	0	0	0	0	30	0	0	0	0	0	0	0	0	0	0	0	0	0	0	0	0
Enteractinococcus	0	0	0	0	0	0	0	0	0	0	0	0	0	0	0	0	0	8	0	0	0	0	0	0	0	0	0	0	0	0	0	0	0	0	0	0	0	0	0	0	0	0	0	0	12	0	30	0	0
SP3-e08	0	0	0	0	0	9	0	0	0	0	0	0	0	10	0	0	0	0	0	0	0	0	0	0	0	0	0	0	0	0	0	0	0	0	0	0	0	0	0	0	0	0	0	0	0	0	0	0	0
[Eubacterium]_siraeum_group	0	5	11	10	0	5	0	0	0	9	0	0	0	0	0	0	0	0	0	0	0	0	0	0	0	0	0	0	0	0	0	0	0	0	0	0	0	0	23	0	0	0	0	0	14	0	0	0	0
Flavihumibacter	0	0	0	0	0	0	0	0	0	0	0	0	0	0	0	0	0	0	0	0	0	0	0	0	0	0	0	0	0	0	0	0	0	0	0	0	0	0	0	0	0	0	0	0	0	0	10	0	0
unidentified_Acidobacteriaceae_(Subgroup_1)	0	0	0	0	0	0	0	0	0	0	0	0	0	0	0	0	0	0	0	0	5	0	0	0	0	0	0	0	0	0	0	0	0	0	0	0	0	0	30	0	0	0	0	0	0	0	0	0	0
unidentified_Marine_Group_II	0	0	0	0	0	0	0	0	0	0	0	0	0	0	0	0	0	0	0	0	0	0	0	0	0	0	0	0	0	0	0	0	0	0	0	0	0	0	0	0	0	0	0	0	0	0	0	0	0
Sinobaca	0	0	0	0	0	0	0	0	0	0	0	0	0	0	0	0	0	0	0	0	0	0	0	0	0	0	0	0	0	0	0	0	0	0	0	0	0	0	0	0	0	30	0	0	0	0	0	0	0
Scardovia	0	0	0	0	0	0	0	0	0	0	0	0	0	0	0	13	0	0	0	0	4	0	0	0	30	0	4	0	0	0	0	0	0	0	0	0	0	0	0	0	0	0	0	0	0	0	0	0	0
P3OB-42	0	0	0	0	0	12	0	0	0	0	0	0	0	29	0	0	0	0	0	29	0	0	0	23	0	0	3	0	0	0	0	0	0	0	0	0	0	0	25	4	0	0	0	0	0	0	0	0	0
Terrisporobacter	3	0	0	0	0	0	0	9	0	0	0	0	0	0	0	9	0	0	0	0	0	0	0	0	12	0	11	0	0	0	0	0	0	0	0	0	0	0	0	0	0	0	0	0	0	0	0	0	0
Anaerovorax	0	0	0	0	0	2	0	0	0	0	11	0	0	0	0	0	0	0	0	0	0	0	0	0	0	0	0	0	0	0	30	0	0	0	0	0	0	0	0	0	0	0	0	0	0	0	0	0	0
Ellin517	0	0	0	0	0	10	0	0	0	0	0	0	0	0	0	0	0	0	0	0	0	0	0	0	0	0	0	0	0	0	0	0	0	0	0	8	0	0	29	0	0	0	0	0	0	0	0	0	0
Procabacter	0	0	0	0	0	0	0	0	0	0	0	0	0	0	0	0	0	0	0	0	0	0	0	0	0	0	0	0	0	0	0	0	0	0	0	0	0	0	0	0	0	0	0	0	0	0	0	0	0
Prevotellaceae_Ga6A1_group	0	0	0	0	0	0	0	0	0	0	0	0	0	0	0	0	0	0	0	0	0	0	0	0	0	0	0	0	0	0	0	0	0	0	0	0	0	0	0	0	0	0	0	0	29	0	0	0	0
Polynucleobacter	0	7	0	0	0	0	0	0	0	0	0	0	0	0	0	0	0	0	0	0	16	0	0	0	6	0	3	0	0	0	0	9	0	0	0	0	0	0	29	0	0	0	0	0	4	0	0	0	0
Ammoniphilus	0	0	0	0	0	5	0	0	0	0	0	0	0	0	0	0	0	0	0	0	0	0	0	0	0	0	0	0	0	0	0	0	0	0	0	0	29	0	0	0	0	0	0	0	0	0	0	0	0
Papillibacter	0	0	0	0	0	0	0	0	0	0	0	0	0	0	0	0	0	0	0	0	0	0	0	0	0	0	0	0	0	0	0	0	0	0	0	0	0	0	0	0	0	0	0	0	0	0	0	0	0
Candidatus_Methylopumilus	0	0	0	0	0	0	0	0	0	0	0	0	0	0	0	0	0	0	0	0	0	0	0	0	0	0	0	0	0	0	0	0	0	0	0	0	0	0	29	0	0	0	0	0	0	0	0	0	0
unidentified_Simkaniaceae	0	0	0	0	0	0	0	0	0	0	0	0	0	0	0	0	0	0	0	0	0	0	0	0	0	0	0	0	0	0	0	0	0	0	0	0	29	0	0	0	0	0	8	0	0	0	0	0	22
BD1-7_clade	0	0	0	0	0	29	0	0	0	0	0	0	0	0	0	0	0	0	0	0	0	0	0	0	0	0	0	0	0	0	0	0	0	0	0	0	0	0	0	0	0	0	0	0	0	0	0	0	0
Alkaliphilus	0	0	0	0	0	0	0	0	0	0	0	0	0	0	0	0	0	0	0	0	0	0	0	0	0	0	0	0	0	0	0	0	0	0	0	0	0	0	0	0	0	0	0	0	0	0	29	0	0
Thermus	0	0	0	0	0	0	0	0	0	0	0	0	0	0	0	0	0	0	0	0	4	0	0	0	0	0	0	0	17	0	0	0	0	0	0	0	0	0	0	0	0	0	0	12	0	0	0	0	0
Oblitimonas	0	0	0	0	0	0	0	0	0	0	0	0	0	0	0	0	0	0	0	0	0	0	0	0	0	0	0	0	0	0	0	0	0	0	0	0	0	0	0	0	0	0	0	0	5	0	0	0	0
Hyphomonas	0	0	0	11	0	0	0	0	0	0	0	0	0	0	0	0	0	0	0	0	28	0	0	0	3	0	5	0	0	0	0	0	0	0	0	0	0	0	0	0	0	0	0	0	0	0	0	0	0
Olivibacter	0	0	0	0	0	0	0	0	0	0	0	0	0	0	0	0	0	0	0	0	0	0	0	0	6	0	0	0	0	0	0	0	0	0	0	0	0	0	0	0	0	0	0	0	28	0	0	0	0
Kouleothrix	0	0	0	0	0	0	0	0	0	0	0	28	0	0	0	0	0	0	0	0	0	0	0	0	0	0	0	0	0	0	0	0	0	0	0	0	0	0	0	0	0	0	0	0	0	0	0	0	0
Cellulosilyticum	0	0	0	0	0	0	0	0	0	0	0	0	0	0	0	0	0	0	0	0	0	0	0	0	0	0	0	0	0	0	0	0	0	0	0	0	0	28	0	0	0	0	0	0	0	0	0	0	0
Rummeliibacillus	0	0	0	0	0	0	0	0	0	0	0	0	0	0	0	0	0	0	0	0	0	0	0	0	0	0	0	28	20	0	0	0	0	0	0	0	25	0	0	0	0	0	0	9	0	0	0	0	0
Anaerosporobacter	0	0	0	0	0	0	0	0	0	0	0	0	0	0	0	0	0	0	27	0	0	0	0	0	0	0	0	0	0	0	0	0	0	0	0	0	0	0	0	0	0	0	0	0	0	0	0	0	0
unidentified_MBNT15	0	0	0	0	0	0	0	0	0	0	0	0	0	0	0	0	0	0	0	0	0	0	0	0	0	0	0	0	0	0	0	0	0	0	0	0	0	0	7	0	0	0	0	0	0	0	0	0	0
unidentified_OM190	0	0	0	18	0	27	0	0	0	0	0	0	0	0	0	0	0	0	0	0	0	0	0	0	0	0	0	0	0	0	0	0	0	0	0	0	0	0	0	0	0	0	0	0	0	0	0	0	0
unidentified_Erysipelotrichaceae	0	0	0	0	0	0	0	0	0	0	0	0	0	0	0	0	0	0	0	0	0	0	0	0	0	0	0	0	0	0	0	0	0	0	0	0	0	0	16	0	0	0	0	0	0	0	0	0	0
HSB_OF53-F07	0	0	0	25	0	13	0	0	0	0	0	0	0	0	0	0	0	0	0	0	0	0	0	0	0	0	0	0	0	0	0	0	0	0	0	27	0	0	0	0	0	0	0	0	0	0	0	0	0
Desulfatiglans	0	0	0	0	0	0	0	0	0	0	0	0	0	0	0	0	0	0	0	0	0	0	0	0	0	0	0	0	0	0	0	0	0	0	0	0	0	0	0	0	0	0	0	0	19	0	0	0	0
Tepidiphilus	0	0	2	5	0	0	0	22	0	0	0	0	0	0	0	0	0	0	0	0	0	0	0	0	0	0	0	0	0	0	0	0	0	0	0	0	0	0	0	0	0	0	0	3	0	0	0	0	0
unidentified_Pseudonocardiaceae	0	0	0	27	0	0	0	0	0	0	0	0	0	0	0	0	0	0	0	0	0	0	0	0	0	0	0	0	0	0	0	0	0	0	0	0	0	0	0	0	0	0	0	0	0	0	0	0	0
AqS1	0	0	0	0	0	0	0	0	0	0	0	0	0	0	0	0	0	0	0	0	0	0	0	0	0	0	0	0	0	0	0	0	0	0	0	0	0	0	0	0	0	0	0	0	0	0	0	0	0
unidentified_JGI_0000069-P22	0	0	0	0	0	0	0	0	0	0	0	0	0	0	0	0	0	0	0	0	27	0	0	0	13	0	0	0	0	0	0	0	10	0	0	0	0	0	0	0	0	0	0	0	0	0	0	0	0
Harryflintia	0	7	0	0	0	0	0	27	0	0	0	0	0	0	0	0	0	0	0	0	0	0	0	0	0	0	0	0	0	0	0	0	0	0	0	0	0	0	0	0	0	0	0	0	0	0	0	0	0
Brachyspira	0	0	0	0	0	0	0	0	0	0	0	0	0	0	0	0	0	0	0	0	0	0	0	0	0	0	0	0	0	0	0	0	0	0	0	27	0	0	0	0	0	0	0	0	0	0	0	0	0
Reinekea	0	0	0	0	0	0	0	0	0	0	0	0	0	0	0	0	0	0	0	0	0	0	0	0	0	0	0	0	0	0	0	0	0	0	0	0	0	0	0	26	0	0	0	0	0	0	0	0	0
Cm1-21	0	0	0	0	0	0	0	0	0	0	0	0	0	0	0	0	0	0	0	0	0	0	0	0	0	0	0	0	0	0	0	0	0	0	0	0	0	0	0	0	0	0	0	0	0	0	0	0	0
Raoultibacter	0	0	0	0	0	0	0	0	0	0	0	0	0	0	0	0	0	0	0	0	0	0	0	0	0	0	0	0	0	0	0	0	0	0	0	0	0	0	0	0	0	0	0	0	0	0	26	0	0
unidentified_Gimesiaceae	0	0	0	0	0	0	0	0	0	0	0	0	0	0	0	0	0	0	0	0	0	0	0	0	0	0	0	0	0	0	0	0	0	0	0	0	0	0	0	0	0	0	0	0	0	0	0	0	0
Desulfosporosinus	0	8	9	0	0	26	0	16	0	0	0	0	0	0	0	0	0	0	0	0	0	0	0	0	0	0	0	0	0	0	0	0	0	0	0	0	0	0	0	0	0	0	0	0	0	0	0	0	0
Dysgonomonas	0	0	0	0	0	0	0	0	0	0	0	0	0	0	0	0	0	0	0	0	0	0	0	0	0	0	0	0	0	0	0	0	0	0	0	0	0	0	0	0	0	0	0	0	26	0	0	0	0
Planifilum	0	0	0	0	0	0	0	0	0	0	0	0	0	0	0	0	0	0	0	0	0	0	0	0	0	0	0	0	0	0	0	0	0	0	0	0	0	0	0	0	0	0	26	0	0	0	0	0	0
Sphaerobacter	0	0	0	0	0	0	0	0	0	0	0	0	0	0	0	0	0	0	0	0	0	0	0	0	0	0	0	0	0	0	0	0	0	0	0	10	26	0	0	0	0	0	0	0	0	0	0	0	0
Ruminofilibacter	0	0	0	0	0	0	0	0	0	0	0	0	0	26	0	0	0	0	0	0	0	0	0	0	0	0	0	0	0	0	0	0	0	0	0	0	0	0	0	0	0	0	0	0	0	0	0	0	0
Anaerovibrio	0	0	0	0	0	0	0	0	0	0	0	0	0	0	0	0	0	0	0	0	0	0	26	0	0	0	0	0	0	0	0	0	0	0	0	0	0	0	0	0	0	0	0	0	0	0	0	0	0
Desulfobulbus	0	0	0	0	0	0	0	0	0	0	0	0	0	0	0	0	0	0	0	0	4	0	0	0	5	0	14	0	0	0	0	0	26	0	0	0	0	0	0	11	0	0	0	0	0	0	0	0	0
Maricaulis	0	0	0	0	0	0	5	20	0	26	0	5	0	0	0	0	0	0	0	0	0	0	0	0	0	0	0	0	0	0	0	0	0	0	0	0	0	0	0	0	0	0	0	0	0	0	0	0	0
3PJM14	0	0	0	0	0	0	0	0	0	0	0	0	0	0	0	0	0	0	0	0	0	0	0	0	0	0	0	0	0	0	0	0	0	0	0	0	0	0	0	0	0	0	0	0	0	0	0	0	0
Nisaea	0	0	0	25	0	0	0	16	0	0	0	0	0	0	0	0	0	0	0	0	0	0	0	0	0	0	0	0	0	0	0	0	0	0	0	0	0	0	0	0	0	0	0	0	0	0	0	0	0
Allisonella	0	3	0	11	0	0	0	0	0	0	0	0	0	0	0	0	0	0	0	25	0	0	0	0	0	0	0	0	0	0	0	0	0	0	0	0	0	0	0	0	0	0	0	0	0	0	0	0	0
Desemzia	0	0	0	0	0	0	0	0	0	0	0	0	0	0	0	0	0	0	0	0	0	0	0	0	0	0	0	0	0	0	25	0	0	0	0	0	0	0	0	0	0	0	0	0	0	0	0	0	0
unidentified_SAR86_clade	0	0	0	5	0	4	0	0	0	13	0	0	0	0	0	0	0	0	0	0	0	0	0	0	4	0	0	0	0	0	0	0	0	0	0	0	0	0	25	0	0	0	0	0	0	0	0	0	0
Actinorhabdospora	0	0	0	0	0	0	0	0	0	0	0	0	0	0	0	0	0	0	0	0	0	0	0	0	0	0	0	0	0	0	0	0	0	0	0	0	0	0	0	0	0	0	0	0	0	0	0	0	0
unidentified_Microtrichales	0	0	0	0	0	0	0	0	0	0	0	0	0	0	0	0	0	0	0	0	0	0	0	0	0	0	0	0	0	0	0	0	0	0	0	0	25	0	0	0	0	0	0	0	0	0	0	0	0
Microcystis_PCC-7914	0	0	0	0	0	0	0	0	0	0	0	0	0	0	0	0	0	0	0	0	0	0	0	0	0	0	0	0	0	0	0	0	0	0	0	0	0	0	25	0	0	0	0	0	0	0	0	0	0
Algoriphagus	0	0	0	0	0	0	0	0	0	0	0	0	0	0	0	0	0	0	0	0	0	0	0	0	0	0	4	0	0	0	0	0	0	0	0	0	0	0	0	0	20	0	0	0	0	0	0	0	0
UTCFX1	0	0	0	0	0	0	0	0	0	0	0	0	0	0	0	0	0	0	0	0	0	0	25	0	0	0	0	0	0	0	0	0	0	0	0	0	19	0	0	0	0	0	0	0	0	0	0	0	0
NS3a_marine_group	0	0	0	0	0	0	0	0	0	0	0	0	0	0	0	0	0	0	0	0	0	0	0	0	0	0	0	0	0	0	0	0	0	0	0	0	0	0	0	0	0	0	0	0	0	0	0	0	0
Actibacter	0	0	0	0	0	0	5	0	0	0	0	0	0	0	0	0	0	0	0	0	0	0	0	0	0	0	0	25	0	0	0	6	0	0	0	0	0	0	0	0	0	0	0	0	0	17	0	0	0
Agaribacterium	0	0	0	0	0	0	0	25	0	0	0	0	0	0	0	0	0	0	0	0	0	0	0	0	0	0	0	0	0	0	0	0	0	0	0	0	0	0	0	0	0	0	0	0	0	0	0	0	0
Blvii28_wastewater-sludge_group	0	0	0	0	0	0	0	0	0	0	0	0	0	0	0	0	0	0	0	0	0	0	0	0	0	0	0	0	0	0	0	0	0	0	0	24	0	0	0	0	0	0	0	0	0	0	0	0	0
Noviherbaspirillum	0	0	0	0	0	0	0	24	0	0	0	0	0	0	0	0	0	0	0	0	0	0	0	0	0	0	0	0	0	0	0	0	0	0	0	0	0	0	0	0	0	0	0	0	0	0	0	0	0
Abiotrophia	0	0	0	0	0	0	0	0	0	0	0	0	0	0	0	0	0	0	0	0	0	0	0	0	0	0	0	0	0	0	0	0	0	0	0	0	0	0	0	0	0	0	24	0	0	0	0	0	0
OM43_clade	0	0	12	0	0	0	0	0	0	0	0	0	24	0	0	0	0	0	0	0	14	0	0	11	0	0	0	0	0	0	0	0	0	0	0	0	0	0	14	0	0	0	0	0	0	0	0	0	0
unidentified_Rhodobacteraceae	0	0	0	0	0	0	0	0	0	0	0	0	0	0	0	0	0	0	0	0	0	0	0	0	0	0	0	0	0	0	24	0	0	0	0	0	0	0	0	0	0	0	0	0	0	0	0	0	0
Thalassobaculum	0	0	0	0	0	3	0	24	0	0	0	0	0	0	0	0	0	0	0	0	0	0	0	0	0	0	0	0	0	0	0	0	0	0	0	0	0	0	0	0	0	0	0	0	0	0	0	0	0
Rhodopseudomonas	0	0	0	0	0	0	23	0	0	0	0	0	0	0	0	0	0	0	0	0	0	0	0	0	0	0	0	0	0	0	0	0	0	0	0	0	0	0	0	0	0	0	0	0	0	0	0	0	0
Ferrovibrio	0	0	0	0	0	0	0	0	0	0	0	0	0	23	0	0	0	0	0	0	0	0	0	0	0	0	0	0	0	0	0	0	0	0	0	0	0	0	0	0	0	0	0	0	0	0	0	0	0
Spongiimonas	0	0	0	0	0	0	0	0	0	0	0	0	0	0	0	0	0	0	0	0	0	0	0	0	0	0	0	0	0	0	0	0	0	0	0	0	0	0	23	0	0	0	0	0	0	0	0	0	0
Gelidibacter	0	0	0	0	0	0	0	0	0	0	0	0	0	0	0	0	0	0	0	0	0	0	0	0	0	0	0	0	0	0	0	0	0	0	0	0	0	23	0	0	0	0	0	0	12	0	0	0	0
Candidatus_Latescibacter	0	0	0	0	0	0	0	0	0	0	0	0	0	0	0	0	0	0	0	0	0	0	0	0	0	0	0	0	0	0	0	0	0	0	0	0	0	0	23	0	0	0	0	0	0	0	0	0	0
Sandarakinorhabdus	0	0	0	0	0	0	0	0	0	0	0	0	0	0	0	0	0	0	0	0	0	0	0	0	0	0	0	0	0	0	0	0	0	0	0	0	0	0	0	0	0	0	0	23	0	0	0	0	0
Edwardsiella	0	0	0	0	0	0	0	0	0	0	0	0	0	0	0	0	0	0	0	0	0	0	0	0	0	0	0	0	0	0	0	0	0	0	0	0	0	0	0	0	0	0	0	0	0	0	0	0	0
Lachnospiraceae_UCG-010	17	0	0	23	0	0	0	0	0	0	0	0	0	0	0	0	0	0	0	0	0	0	0	0	0	12	0	0	0	0	0	0	0	0	0	0	0	0	0	0	0	0	0	0	0	0	0	0	0
Desulfatitalea	0	0	0	0	0	0	0	23	0	0	0	0	0	0	0	0	0	0	0	0	0	0	0	0	0	0	0	0	0	0	0	0	0	0	0	0	0	0	0	0	0	0	0	0	0	0	0	0	0
Tundrisphaera	0	0	0	0	0	23	0	0	0	0	0	0	0	0	0	0	0	0	0	0	0	0	0	0	0	0	0	0	0	0	7	0	0	0	0	0	0	0	0	0	0	0	0	0	0	0	0	0	0
unidentified_Microtrichaceae	0	0	0	0	0	0	0	0	0	0	0	0	0	0	0	0	0	0	0	0	0	0	0	0	0	0	0	0	0	0	0	0	0	0	0	0	0	0	0	0	0	0	0	0	0	0	0	0	0
Lachnospiraceae_NK3A20_group	0	0	0	0	0	0	0	0	0	0	0	0	0	0	0	0	0	0	0	0	0	0	0	0	0	0	0	0	0	0	0	0	0	0	0	0	0	0	0	0	0	0	0	0	0	0	0	0	0
Solibacillus	0	0	0	0	0	0	0	0	0	0	0	0	0	0	0	0	0	0	0	0	0	0	0	0	0	0	0	0	0	0	0	0	0	0	0	0	0	0	0	0	0	0	0	0	0	0	0	0	0
Oribacterium	0	0	2	0	0	0	0	0	0	0	0	0	0	0	0	0	0	0	0	0	19	0	0	0	22	0	3	0	0	0	0	0	0	0	0	0	0	0	3	0	0	0	0	0	0	0	3	0	0
Aureispira	0	0	0	0	0	0	0	0	0	0	0	0	0	0	0	0	0	0	0	0	0	0	0	0	0	0	0	0	0	0	0	0	0	0	0	0	0	0	0	0	0	0	0	0	0	0	0	0	0
Carboxylicivirga	0	0	0	9	0	0	0	22	0	0	0	0	0	0	0	0	0	0	0	0	0	0	0	0	0	0	0	0	0	0	0	0	0	0	0	0	0	0	0	0	0	0	0	0	0	0	0	0	0
Kistimonas	0	2	0	0	0	0	0	22	0	0	0	0	0	0	0	0	0	0	0	0	0	0	0	0	0	0	0	0	0	0	0	0	0	0	0	0	0	0	0	0	0	0	0	0	0	0	0	0	0
Arachidicoccus	0	0	0	0	0	0	0	0	0	0	0	0	0	0	0	0	0	0	0	0	0	0	0	0	0	0	0	0	0	0	0	0	0	0	0	0	0	0	0	0	0	0	0	0	0	0	0	0	0
Hirschia	0	0	0	0	0	7	0	0	0	0	0	0	0	0	0	0	0	0	0	0	0	0	0	0	0	0	0	0	0	0	0	0	0	0	0	0	0	0	22	0	0	0	0	0	0	0	0	0	0
YC-ZSS-LKJ63	0	0	0	0	0	0	0	22	0	0	0	0	0	0	0	0	0	0	0	0	0	0	0	0	0	0	0	0	0	0	0	0	0	0	0	0	0	0	0	0	0	0	0	0	0	0	0	0	0
unidentified_Hyphomicrobiaceae	0	0	0	0	0	0	0	0	0	0	0	0	0	0	0	22	0	0	0	0	10	0	0	0	0	0	0	0	0	0	0	0	0	0	0	0	0	0	0	0	0	0	0	0	0	0	0	0	0
Gilliamella	0	0	0	0	0	0	0	0	0	0	0	0	0	0	0	0	0	0	0	0	0	0	0	0	0	0	0	0	0	0	0	0	0	0	0	0	0	0	0	9	0	0	0	0	0	0	0	0	0
Thermocrispum	0	0	0	0	0	0	0	0	0	0	0	0	0	0	0	0	0	0	0	0	0	0	0	0	0	0	0	0	0	0	21	0	0	0	0	0	0	0	0	0	0	0	0	0	0	0	0	0	0
FS142-36B-02	0	0	0	0	0	0	0	0	0	0	0	0	0	0	0	0	0	0	0	0	0	0	0	0	0	0	0	0	0	0	0	0	0	0	0	0	0	0	0	0	0	0	0	0	0	0	0	0	0
Paludibaculum	0	0	0	6	0	21	0	0	0	0	0	0	0	0	0	0	0	0	0	0	0	0	0	0	0	0	0	0	0	0	0	0	0	0	0	0	0	0	0	0	0	0	0	0	0	0	0	0	0
JdFR-76	0	0	0	0	0	0	0	0	0	0	0	0	0	0	0	0	0	0	0	0	0	0	0	0	0	0	0	0	0	0	0	0	0	0	0	0	0	0	0	0	0	0	0	0	0	0	0	0	0
Eremococcus	0	0	0	0	0	0	0	0	0	0	0	0	0	0	0	0	0	0	0	0	0	0	0	0	0	0	0	0	0	0	0	0	0	0	0	0	0	0	0	0	0	0	0	0	0	0	0	0	0
1959-01-01	0	0	0	0	0	0	0	0	0	0	0	0	0	0	0	0	0	0	0	0	0	0	0	0	0	0	0	0	0	0	0	0	0	0	0	0	0	0	0	0	0	0	0	0	0	0	0	0	0
Aridibacter	0	0	0	0	0	6	0	0	0	0	0	0	0	0	0	0	0	8	0	0	0	0	0	0	0	0	0	0	0	0	0	0	0	0	0	0	0	0	21	0	0	0	0	0	0	0	0	0	0
unidentified_Prolixibacteraceae	0	0	0	0	0	0	0	0	0	0	0	8	0	0	0	4	0	0	0	0	0	0	0	0	21	0	2	0	0	0	0	0	0	0	0	0	0	0	0	0	0	0	0	0	0	0	0	0	0
TPD-58	0	0	0	0	0	0	0	0	0	0	0	0	0	18	0	0	0	0	0	0	0	0	0	0	0	0	0	0	0	0	0	0	0	0	0	0	0	0	21	0	0	0	0	0	0	0	0	0	0
Petrotoga	0	0	0	0	0	0	0	0	0	0	0	0	0	0	0	9	0	0	0	0	21	0	0	0	4	0	0	0	0	0	0	0	0	0	0	0	0	0	0	0	0	0	0	0	0	0	0	0	0
Saccharothrix	0	0	21	0	0	0	0	0	0	0	0	0	0	0	0	0	0	0	0	0	0	0	0	0	0	0	0	0	0	0	0	0	0	0	0	0	0	0	0	0	0	0	0	0	0	0	0	0	0
Globicatella	0	0	0	0	0	0	0	0	0	0	0	0	0	0	0	0	0	0	0	0	0	0	0	0	0	0	0	0	0	0	0	0	0	0	0	0	0	0	0	21	0	0	0	0	0	0	0	0	0
Neochlamydia	0	0	0	0	0	0	0	0	0	0	0	0	0	0	0	0	0	0	0	0	0	0	0	0	0	0	0	0	0	0	0	0	0	0	0	0	0	0	0	0	0	0	0	0	0	0	0	0	0
unidentified_SAR116_clade	0	0	0	0	0	0	3	0	0	0	0	0	0	0	0	0	0	0	0	0	0	0	0	0	0	0	0	0	0	0	0	0	0	0	0	0	0	0	0	0	0	0	0	0	0	0	0	0	0
unidentified_Candidatus_Zambryskibacteria	0	0	0	0	0	0	0	0	0	0	0	0	0	0	0	0	0	0	0	0	0	0	0	0	0	0	0	0	0	0	0	0	0	0	0	0	0	0	0	0	0	0	0	0	0	0	0	0	0
Paeniclostridium	0	0	0	0	0	0	0	0	0	0	0	0	0	6	0	0	0	0	0	0	0	14	0	0	0	0	0	0	0	0	0	0	0	0	0	0	0	0	0	0	0	0	0	17	0	0	0	0	0
Limnobacter	0	0	0	0	0	0	0	0	0	0	0	0	0	12	0	6	0	0	0	0	0	0	0	0	0	0	0	0	0	0	0	0	0	0	0	0	0	0	21	0	0	0	11	0	0	0	0	0	0
Cnuella	0	0	0	0	0	0	0	0	0	0	0	0	0	0	0	0	0	0	0	0	0	0	0	11	0	0	0	0	0	0	0	0	0	0	0	0	0	0	0	0	0	0	0	0	0	21	0	0	0
Stenotrophobacter	0	0	0	0	0	0	0	0	0	0	0	0	0	0	0	0	0	0	0	0	0	0	9	0	0	0	0	0	0	0	0	0	0	0	0	0	0	0	0	0	0	0	0	0	0	0	0	0	0
Endozoicomonas	0	0	0	4	0	0	0	0	0	21	0	16	0	0	0	5	0	0	0	0	0	0	0	0	19	0	0	0	0	0	0	0	0	0	0	0	0	0	0	0	0	0	0	0	0	0	0	0	0
Limnochorda	0	0	0	0	0	0	0	0	0	0	0	0	0	0	0	0	0	0	0	0	0	0	0	0	0	0	0	0	0	0	0	0	0	0	0	0	21	0	0	0	0	0	0	0	0	0	0	0	0
Amphritea	0	0	0	0	0	0	21	0	0	0	0	0	0	0	0	0	0	0	0	0	0	0	0	0	0	0	0	0	0	0	0	0	0	0	0	0	0	0	0	0	0	0	0	0	0	0	0	0	0
Pseudoflavitalea	0	0	0	0	0	0	0	0	0	0	0	0	0	0	0	15	0	0	0	0	9	0	0	0	20	0	0	0	0	0	0	0	0	0	0	0	0	0	0	0	0	0	0	0	0	0	0	0	0
unidentified_SG8-4	0	0	0	0	0	0	0	0	0	20	0	0	0	0	0	0	0	0	0	0	0	0	0	0	0	0	0	0	0	0	0	0	0	0	0	0	0	0	0	0	0	0	0	0	0	0	0	0	0
Persicirhabdus	0	0	0	0	0	0	0	0	0	0	0	0	0	0	0	0	0	0	0	0	0	0	0	0	0	0	0	0	0	0	20	0	0	0	0	0	0	0	0	0	0	0	0	0	0	0	0	0	0
unidentified_ANME-2a-2b	0	0	0	0	0	0	0	0	0	0	0	0	0	20	0	0	0	0	0	0	0	0	0	0	0	0	0	0	0	0	0	0	0	0	0	0	0	0	0	0	0	0	0	0	0	0	0	0	0
KCM-B-112	0	0	0	0	0	0	0	0	0	0	0	0	0	0	0	0	0	0	0	0	0	0	0	0	0	0	0	0	0	0	20	0	0	0	0	0	0	0	0	12	0	0	0	3	0	0	0	0	0
Saccharicrinis	0	0	0	0	0	0	0	0	0	0	0	0	0	0	0	0	0	0	0	0	0	0	0	0	0	0	0	0	0	0	0	0	0	0	0	0	0	0	20	0	0	0	0	0	0	0	0	0	0
Desulfotalea	0	0	0	0	0	0	0	0	0	0	0	0	0	0	0	0	0	0	0	0	0	0	0	0	0	0	0	0	0	0	0	0	0	0	0	0	0	0	0	0	0	0	0	0	0	0	0	0	0
Lacticaseibacillus	0	0	0	0	0	0	0	13	0	0	0	0	0	0	0	0	0	0	0	0	0	0	0	10	0	0	0	0	0	0	0	0	0	0	0	0	0	0	0	0	0	0	0	0	0	0	0	0	0
Joostella	0	0	0	0	0	0	0	0	0	0	0	0	0	0	0	0	0	0	0	0	0	0	0	0	0	0	0	0	0	0	0	0	0	0	0	0	0	0	0	0	0	0	0	0	0	0	0	0	0
Chroococcidiopsis_SAG_2023	0	0	0	0	0	0	0	0	0	18	0	0	0	0	0	0	0	0	0	0	0	0	0	0	0	0	0	0	0	0	0	0	0	0	0	0	0	0	0	0	0	0	0	0	0	0	20	0	0
unidentified_Ardenticatenales	0	0	0	0	0	0	20	0	0	0	0	0	0	0	0	0	0	0	0	0	0	0	0	0	0	0	0	0	0	0	0	0	0	0	0	0	0	0	0	0	0	0	0	0	0	0	0	0	0
Actinocorallia	0	0	0	0	0	7	0	0	0	0	0	0	0	0	0	0	0	0	0	0	0	0	0	0	0	0	0	0	0	0	0	0	0	0	0	0	0	0	0	0	0	0	0	0	0	0	0	0	0
Rhodoluna	0	0	0	0	0	0	0	0	0	0	0	12	0	0	0	0	0	0	0	0	0	0	0	8	0	0	0	0	0	0	0	0	0	0	0	0	0	0	0	0	0	0	0	0	0	0	0	0	0
unidentified_AKYH767	0	0	0	7	0	0	0	9	0	19	0	9	0	0	0	0	0	0	0	0	0	0	0	0	0	0	0	0	0	0	0	0	0	0	0	0	0	0	0	0	0	0	0	0	0	0	0	0	0
JCM_18997	0	0	0	0	0	19	0	0	0	0	0	0	0	0	0	0	0	0	0	0	0	0	0	0	0	0	0	0	0	0	0	0	0	0	0	0	0	0	0	0	0	0	0	0	0	0	0	0	0
Endobacter	0	0	0	0	0	0	0	0	0	0	0	0	0	0	0	0	0	0	0	0	0	0	0	0	0	0	0	0	0	0	0	0	0	0	0	0	0	0	0	0	0	0	0	0	0	0	0	0	0
unidentified_Thermodesulfovibrionia	0	0	0	0	0	0	0	0	0	0	0	0	0	0	0	0	0	0	0	0	0	0	0	19	0	0	0	0	0	0	0	0	0	0	0	0	0	0	0	0	0	0	0	0	0	0	0	0	0
Frisingicoccus	0	0	0	0	0	0	0	0	0	0	0	0	0	0	0	0	0	0	0	0	0	0	0	0	0	0	0	0	0	0	0	0	0	0	0	0	0	0	0	0	0	0	0	0	0	0	0	0	0
Pseudofulvimonas	0	0	0	0	0	0	0	0	0	0	0	0	0	0	0	0	0	0	0	0	0	0	0	0	0	0	0	0	0	0	0	0	0	0	0	0	0	0	0	0	0	0	0	0	0	0	0	0	0
Sulfuricella	0	0	0	0	0	0	0	0	0	0	0	0	0	0	0	0	0	0	0	0	0	0	0	0	0	0	0	0	0	0	0	0	0	0	0	0	0	0	0	0	0	0	19	0	8	0	0	0	0
Clostridium_sensu_stricto_10	0	0	0	0	0	0	0	0	0	0	0	0	0	0	0	0	6	0	0	0	8	0	0	0	7	0	0	0	0	0	0	0	0	0	0	0	0	0	0	0	0	0	0	0	0	0	0	0	0
Citrifermentans	0	0	0	0	0	0	0	0	0	0	0	0	0	0	0	0	0	0	0	0	0	0	0	0	0	0	0	0	0	0	13	0	0	0	0	0	0	0	0	0	0	0	0	0	0	0	11	0	0
Pseudoramibacter	0	0	0	0	0	0	0	0	0	0	0	0	0	0	0	19	0	0	0	0	17	0	0	0	5	0	10	0	0	0	0	0	0	0	0	0	0	0	0	0	0	0	0	0	0	0	0	0	0
Brevibacillus	0	5	12	0	0	0	0	0	0	0	0	10	0	0	0	0	0	0	0	0	6	0	0	0	4	0	3	0	8	0	0	0	0	0	0	0	0	0	19	0	0	0	0	0	0	0	0	0	0
F0332	0	0	0	0	0	10	0	0	0	0	0	0	0	0	0	6	0	0	0	0	19	0	0	0	5	0	3	0	0	0	0	0	0	0	0	0	0	0	0	0	0	0	0	0	0	0	0	0	0
Syner-01	0	0	0	19	0	0	0	0	0	0	0	0	0	0	0	0	0	0	0	0	0	0	0	0	0	0	0	0	0	0	0	0	0	0	0	0	0	0	0	0	0	0	0	0	0	0	0	0	0
Saccharospirillum	0	0	0	0	0	0	0	0	0	0	0	0	0	0	0	0	0	0	0	0	0	0	0	0	0	0	0	0	0	0	0	0	0	0	0	0	0	0	0	19	0	0	0	0	0	0	0	0	0
Lechevalieria	0	0	0	0	0	19	0	0	0	0	0	0	0	0	0	0	0	0	0	0	0	0	0	0	0	0	0	0	0	0	0	0	0	0	0	0	14	0	0	0	0	0	0	0	0	0	0	0	0
unidentified_Eggerthellaceae	0	0	0	0	0	0	0	0	0	0	0	0	0	0	0	0	0	0	0	0	0	0	0	0	0	0	0	0	0	0	19	0	0	0	0	0	0	0	0	0	0	0	0	0	0	0	0	0	0
Desulfuromonas	0	0	0	0	0	18	0	0	0	0	0	0	0	0	0	0	0	0	0	0	0	0	0	0	0	0	0	0	0	0	0	0	0	0	0	0	0	0	8	0	0	0	0	0	0	0	0	0	0
Macellibacteroides	0	3	0	5	0	0	0	0	0	17	0	6	0	0	0	0	0	0	0	0	0	0	0	0	0	0	0	0	0	0	0	0	0	0	0	0	0	0	5	0	0	0	0	0	0	0	0	0	0
Terrimicrobium	0	0	0	0	0	11	0	0	0	0	0	0	0	0	0	0	0	0	0	0	0	0	0	16	0	0	0	0	0	0	0	0	0	0	0	0	0	0	0	0	0	0	0	0	0	0	18	0	0
Erythrobacter	0	0	6	0	0	4	0	0	0	0	0	0	0	0	0	4	0	0	0	0	0	0	0	0	0	0	0	0	0	0	0	0	0	0	0	0	0	0	0	0	0	0	0	0	0	0	0	0	0
Cryptosporangium	0	0	0	18	0	0	0	0	0	0	0	0	0	0	0	0	0	0	0	0	0	0	0	0	0	0	0	0	0	0	0	0	0	0	0	0	0	0	0	0	0	0	0	0	0	0	0	0	0
unidentified_Methylophilaceae	0	0	0	18	0	0	0	0	0	0	0	0	0	0	0	0	0	0	0	0	0	0	0	0	0	0	0	0	0	0	0	0	0	0	0	0	0	0	0	0	0	0	0	0	0	0	0	0	0
Sedimentibacter	0	0	0	0	0	0	0	0	0	0	0	0	0	0	0	0	0	0	0	0	0	0	0	0	0	0	0	0	0	0	0	0	0	0	0	0	0	0	0	0	0	0	0	0	0	0	0	0	0
unidentified_Candidatus_Terrybacteria	0	2	0	0	0	0	0	18	0	0	0	0	0	0	0	0	0	0	0	0	0	0	0	0	0	0	0	0	0	0	0	0	0	0	0	0	0	0	0	0	0	0	0	0	0	0	0	0	0
Hassallia	0	0	0	0	0	6	0	0	0	0	0	0	0	0	0	0	0	0	0	0	0	0	0	18	0	0	2	0	0	0	0	0	0	0	0	0	0	0	4	0	0	0	0	0	0	0	0	0	0
Halocella	0	0	0	0	0	0	0	0	0	0	0	0	0	0	0	0	0	0	0	0	0	0	0	0	0	0	0	0	0	0	0	0	0	0	0	0	18	0	0	0	0	0	0	0	0	0	0	0	0
SUP05_cluster	0	0	0	0	0	0	18	0	0	0	0	0	0	0	0	0	0	0	0	0	0	0	0	0	8	0	18	0	0	0	0	0	0	0	0	0	0	0	0	0	0	0	0	0	0	0	0	0	0
Parascardovia	0	0	0	0	0	0	0	0	0	0	0	0	0	0	0	0	0	0	0	0	0	0	0	0	0	0	0	0	0	0	0	0	0	0	0	0	0	0	0	0	0	0	0	0	0	0	0	0	0
Nonomuraea	0	0	0	0	0	0	0	18	0	0	0	0	0	0	0	0	0	0	0	0	0	0	0	0	0	0	0	0	0	0	0	0	0	0	0	0	0	0	0	0	0	0	0	0	0	0	0	0	0
Anaerobium	0	0	0	0	0	0	0	0	0	0	0	0	0	0	0	0	0	0	0	18	0	0	0	0	0	0	0	0	0	0	0	0	0	0	0	0	0	0	0	0	0	0	0	0	0	0	0	0	0
Caminicella	0	0	0	0	0	0	0	0	0	0	0	0	0	0	0	0	0	0	0	0	0	0	0	0	18	0	0	0	0	0	0	0	0	0	0	0	0	0	0	0	0	0	0	0	0	0	0	0	0
Sva0996_marine_group	0	0	0	0	0	14	0	0	0	0	0	0	0	0	0	3	0	0	0	0	4	0	0	0	8	0	0	0	0	0	0	0	0	0	0	0	0	0	2	0	0	0	0	0	0	0	0	0	0
unidentified_Caldilineaceae	0	0	17	0	0	0	0	0	0	0	0	14	0	0	0	0	0	0	0	0	0	0	0	0	0	0	0	0	0	0	0	0	0	0	0	0	0	0	0	0	0	0	0	0	0	0	0	0	0
Planctomicrobium	0	0	0	0	0	17	0	0	0	0	0	0	0	0	0	0	0	0	0	0	0	0	0	0	0	0	0	0	0	0	0	0	0	0	0	0	0	0	0	0	0	0	0	0	0	0	0	0	0
Exilispira	0	0	0	0	0	0	0	0	0	0	0	0	0	0	0	0	0	0	0	0	0	0	0	17	0	0	0	0	0	0	0	0	0	0	0	0	0	0	0	0	0	0	0	0	0	0	0	0	0
Methanocorpusculum	0	0	2	0	0	0	12	9	0	0	0	9	0	0	0	0	0	0	0	0	0	0	0	0	0	0	0	0	0	0	0	0	0	0	0	0	16	0	0	0	0	0	0	0	0	0	6	0	0
Gallionella	0	0	0	15	0	0	0	0	0	0	0	0	0	0	0	0	0	0	0	0	0	0	0	7	0	0	0	0	0	0	0	0	0	0	0	0	0	0	17	0	0	0	0	0	0	0	0	0	0
[Eubacterium]_ruminantium_group	0	0	0	0	0	0	0	0	0	0	0	0	0	0	0	0	0	0	0	0	0	0	0	0	5	0	0	0	0	0	0	0	0	0	0	0	0	0	0	0	0	0	0	0	0	0	0	0	0
Elizabethkingia	0	0	0	0	0	0	0	0	2	0	17	0	0	0	0	0	0	0	0	0	0	0	0	0	0	0	0	0	0	0	0	0	0	0	0	0	0	0	0	0	0	0	0	0	0	14	0	0	0
Meniscus	0	0	0	0	0	0	0	0	0	0	0	0	0	0	0	0	0	0	0	0	0	0	0	0	3	0	0	0	0	0	0	0	0	0	0	0	0	0	0	0	0	0	0	0	0	0	0	0	0
OM60(NOR5)_clade	0	0	0	0	0	7	12	0	0	0	0	0	0	0	0	0	0	0	0	0	0	0	16	0	0	0	0	0	0	0	0	0	0	0	0	0	10	0	0	0	0	0	0	0	0	0	0	0	0
Candidatus_Competibacter	0	0	0	0	0	0	0	8	0	0	0	0	0	0	0	0	0	0	0	0	0	0	0	0	0	0	0	0	0	0	0	0	0	0	0	0	0	0	0	0	0	0	0	0	0	0	0	0	0
Lacunisphaera	0	0	0	0	0	8	0	10	0	0	0	0	0	0	0	17	0	0	0	0	0	0	0	0	0	0	0	0	0	0	0	0	0	0	0	0	0	0	0	0	0	0	0	0	0	0	0	0	0
unidentified_Chitinophagaceae	0	0	0	0	0	7	0	0	0	0	0	4	0	0	0	3	0	0	0	0	0	0	0	0	0	0	0	0	0	0	0	0	0	0	0	0	0	0	0	0	0	0	0	0	0	0	0	0	0
Ulvibacter	0	0	0	0	0	0	0	0	0	0	0	0	0	0	0	0	0	0	0	0	0	0	0	0	0	0	0	0	0	0	0	0	0	0	0	0	0	0	0	0	0	0	0	0	0	0	0	0	0
Motilibacter	0	0	0	0	0	0	0	0	0	0	0	0	0	0	0	0	0	0	0	0	0	0	0	0	0	0	0	0	0	0	0	0	0	0	0	0	0	0	0	0	0	0	16	0	0	0	0	0	0
Immundisolibacter	0	0	0	0	0	0	0	0	0	0	0	0	0	0	0	11	0	0	0	0	10	0	0	0	0	0	4	0	0	0	0	0	0	0	2	0	0	0	0	0	0	0	0	0	15	0	0	0	0
Vicingus	0	0	0	0	0	0	0	0	0	0	0	6	0	0	0	3	0	0	0	0	4	0	0	0	6	0	0	0	16	0	0	0	0	0	0	0	0	0	0	0	0	0	0	0	0	0	0	0	0
Symbiobacterium	0	0	0	0	0	0	0	0	0	0	0	0	0	0	0	0	0	0	0	0	0	0	0	0	0	0	0	0	0	0	0	0	0	0	0	0	0	0	0	0	0	0	0	0	0	0	0	0	0
Thermodesulfovibrio	0	0	0	0	0	0	0	0	0	0	0	0	0	0	0	0	0	0	0	0	16	0	0	0	0	0	0	0	0	0	0	0	0	0	0	0	0	0	0	0	0	0	0	0	0	0	0	0	0
Carnobacterium	0	0	0	0	0	0	0	0	0	0	0	0	0	0	0	0	0	0	0	0	0	0	0	0	0	0	0	0	0	0	0	0	0	0	0	0	0	0	0	0	0	0	0	16	0	0	0	0	0
Rudaea	0	0	16	0	0	0	0	0	0	0	0	0	0	0	0	0	0	0	0	0	0	0	0	0	0	0	0	0	0	0	0	0	0	0	0	0	0	0	0	0	0	0	0	0	0	0	0	0	0
Mobilicoccus	0	0	0	0	0	0	0	0	0	0	0	0	0	0	0	0	0	0	0	0	0	0	16	0	0	0	0	0	0	0	0	0	0	0	0	0	0	0	0	0	0	0	0	0	0	0	0	0	0
Candidatus_Aquiluna	0	0	0	0	0	6	0	0	0	0	0	16	0	0	0	0	0	0	0	0	0	0	0	0	0	0	0	0	0	0	0	0	0	0	0	0	0	0	0	0	0	0	0	0	0	0	0	0	0
SEEP-SRB1	0	0	0	0	0	0	0	0	0	0	0	0	0	0	0	0	0	0	0	0	0	0	0	0	0	0	0	0	0	0	0	0	0	0	0	0	0	0	16	0	0	0	0	0	0	0	0	0	0
Oxobacter	0	0	0	0	0	0	0	0	0	16	0	0	0	0	0	0	0	0	0	0	0	0	0	0	0	0	0	0	0	0	0	0	0	0	0	0	0	0	0	0	0	0	0	0	0	0	0	0	0
Candidatus_Renichlamydia	0	0	0	0	0	0	0	0	0	0	0	0	0	0	0	0	0	0	0	0	0	0	0	0	0	0	0	0	0	0	0	0	0	0	0	0	0	0	16	0	0	0	0	0	0	0	0	0	0
DSSD61	0	0	0	0	0	0	0	0	0	0	0	0	0	0	0	0	0	0	0	0	0	0	0	0	0	0	0	0	0	0	0	0	0	0	0	0	0	0	0	0	0	0	0	0	0	0	0	0	0
Desulfomicrobium	0	0	0	0	0	0	0	0	0	0	0	0	0	0	0	0	0	0	0	0	8	0	0	0	0	0	0	0	0	0	0	0	0	0	0	0	0	0	0	15	0	0	0	0	0	0	0	0	0
unidentified_Spirochaetaceae	0	0	2	0	0	0	0	0	0	15	0	0	0	0	0	0	0	0	0	0	0	0	0	0	0	0	0	0	0	0	0	0	0	0	0	0	0	0	0	0	0	0	0	0	0	0	0	0	0
Sulfurisoma	0	0	0	0	0	0	0	0	0	15	0	0	0	0	0	0	0	0	0	0	0	0	0	0	0	0	0	0	0	0	0	0	0	0	0	0	0	0	0	0	0	0	0	0	0	0	0	0	0
unidentified_Selenomonadaceae	0	0	0	0	0	0	0	0	0	0	0	0	0	0	0	0	0	0	0	0	0	0	0	0	15	0	0	0	0	0	0	0	0	0	0	0	0	0	0	0	0	0	0	0	0	0	0	0	0
Sumerlaea	0	0	3	0	0	10	3	0	0	0	0	0	0	0	0	0	0	0	0	0	0	0	0	0	2	0	0	0	0	0	0	0	0	0	0	0	2	0	0	0	0	0	0	0	0	0	0	0	0
Polaromonas	0	0	0	0	0	0	0	0	0	0	0	0	0	0	0	0	0	0	0	0	0	0	0	0	0	0	0	0	0	0	0	0	0	0	0	0	0	0	0	0	0	0	0	0	0	0	0	0	0
unidentified_Chthonomonadales	0	0	0	0	0	0	0	0	0	0	0	0	0	0	0	0	0	0	0	0	0	0	0	0	0	0	0	0	0	0	0	0	0	0	0	0	0	0	0	0	0	0	0	0	0	0	0	0	0
Magnetospirillum	0	0	0	0	0	0	0	0	0	0	0	0	0	0	0	0	0	0	0	0	0	0	0	0	0	0	0	0	0	0	0	0	0	0	0	0	0	0	0	0	0	0	0	0	0	0	0	0	0
Photobacterium	0	0	0	13	0	0	0	0	0	0	0	15	0	0	0	0	0	0	0	0	0	0	0	0	0	0	0	0	0	0	0	0	0	0	0	0	0	0	0	0	0	0	0	0	0	0	0	0	0
Crossiella	0	0	0	0	0	0	0	0	0	0	0	0	0	0	0	0	0	0	0	0	0	0	0	0	0	0	0	0	0	0	0	0	0	0	0	0	0	0	0	0	0	0	0	0	0	0	0	0	0
unidentified_Sva0485	0	0	0	0	0	0	0	0	0	15	0	0	0	0	0	0	0	0	0	0	0	0	0	0	0	0	0	0	0	0	0	0	0	0	0	0	0	0	0	0	0	0	0	0	0	0	0	0	0
Acetitomaculum	0	0	0	0	0	0	0	0	0	0	0	0	0	0	0	0	0	0	0	0	0	0	0	0	0	0	0	0	0	0	0	0	0	0	0	0	0	0	0	0	0	0	0	0	0	0	0	0	0
Labrenzia	0	0	0	0	0	0	0	0	0	0	0	0	15	0	0	0	0	0	0	0	0	0	0	0	0	0	0	0	0	0	0	0	0	0	0	0	0	0	0	0	0	0	0	0	0	0	0	0	0
Gracilibacillus	0	0	0	0	0	0	0	0	0	0	0	0	0	0	0	0	0	15	0	0	0	0	0	0	0	0	0	0	0	0	0	0	0	0	0	0	0	0	0	0	0	0	0	0	0	0	0	0	0
Acetobacterium	0	0	0	0	0	0	0	0	0	0	0	0	0	0	0	0	0	0	0	0	15	0	0	0	3	0	0	0	0	0	0	0	0	0	0	0	0	0	0	0	0	0	0	0	0	0	0	0	0
Rubritepida	0	0	0	0	0	0	0	0	0	0	0	0	0	0	0	0	0	0	0	0	0	0	0	0	0	0	0	0	0	0	0	0	0	0	0	0	0	0	0	0	0	0	0	0	0	0	0	0	0
Vampirovibrio	0	0	0	0	0	0	0	0	0	0	0	0	0	0	0	0	0	0	15	0	0	0	0	0	0	0	0	0	0	0	0	0	0	0	0	0	0	0	0	0	0	0	0	0	0	0	0	0	0
Saccharibacillus	0	0	0	0	0	0	0	0	0	0	0	0	0	0	0	0	15	0	0	0	0	0	0	0	0	0	0	0	0	0	0	0	0	0	0	0	0	0	0	0	0	0	0	0	0	0	0	0	0
Paraprevotella	0	0	0	0	0	0	0	0	0	0	0	0	0	0	0	0	0	0	0	0	0	0	0	0	0	0	2	0	0	0	0	0	0	0	0	0	0	0	0	0	0	0	0	0	0	0	0	0	0
Ercella	0	0	0	8	0	0	0	14	0	0	0	0	0	0	0	0	0	0	0	0	0	0	0	0	0	0	0	0	0	0	0	0	0	0	0	0	0	0	0	0	0	0	0	0	0	0	0	0	0
Aurantimicrobium	0	7	0	0	0	0	0	0	0	0	0	0	0	0	0	0	0	0	0	0	0	0	0	0	0	0	0	0	0	0	0	0	0	0	0	0	0	0	0	0	0	0	0	14	0	0	0	0	0
Anaerofilum	0	14	0	0	0	0	0	0	0	0	0	0	0	0	0	0	0	0	0	0	0	0	0	0	0	0	0	0	0	0	0	0	0	0	0	0	0	0	0	0	0	0	0	0	0	7	0	0	0
unidentified_BSV26	0	0	0	0	0	0	0	0	0	0	0	0	0	0	0	0	0	0	0	0	0	0	0	0	0	0	0	0	0	0	0	0	0	0	0	0	0	0	14	0	0	0	0	0	0	0	0	0	0
Bombilactobacillus	0	0	0	0	0	0	0	0	0	0	0	0	0	0	0	0	0	0	0	0	0	0	0	0	0	0	0	0	0	0	0	0	0	0	0	0	0	0	0	0	0	0	0	0	9	0	14	0	0
Parafilimonas	0	0	0	0	0	0	3	5	0	0	0	0	0	0	0	0	0	0	0	0	0	0	0	0	0	0	0	0	0	0	0	0	0	0	0	0	14	0	0	0	0	0	0	0	0	0	0	0	0
Kaistia	0	0	0	0	0	0	0	0	0	0	0	14	0	0	0	0	0	0	0	0	2	0	0	0	0	0	0	0	0	0	0	0	0	0	0	0	0	0	0	0	0	0	0	0	0	0	0	0	0
Roseisolibacter	0	0	0	0	0	0	0	0	4	0	0	0	0	0	0	0	0	0	0	0	4	0	0	0	0	0	0	0	0	14	0	0	0	0	0	0	0	0	0	0	0	0	0	0	0	0	0	0	0
Flexistipes	0	0	0	0	0	0	0	0	0	0	0	0	0	0	0	5	0	0	0	0	14	0	0	0	8	0	2	0	0	0	0	0	0	0	0	0	0	0	0	0	0	0	0	0	0	0	0	0	0
Martelella	0	0	0	0	0	0	0	0	0	0	0	0	0	0	0	14	0	0	0	0	0	0	0	0	0	0	0	0	0	0	0	0	0	0	0	0	0	0	0	0	0	0	0	0	0	0	0	0	0
Verrucomicrobium	0	0	0	0	0	3	0	0	0	0	0	0	0	0	0	0	0	0	0	0	0	0	0	0	14	0	0	0	0	0	0	0	0	0	0	0	0	0	0	0	0	0	0	0	0	0	0	0	0
Alicyclobacillus	0	0	0	0	0	0	0	11	0	0	0	0	0	0	0	0	0	0	0	0	0	0	0	0	0	0	0	0	0	0	0	0	0	0	0	0	0	0	0	0	0	0	0	0	0	0	0	0	0
Syntrophorhabdus	0	0	0	0	0	0	0	0	0	0	0	0	3	0	0	0	0	0	0	0	0	0	0	0	0	0	0	0	0	0	0	0	0	0	0	0	0	0	0	0	0	0	0	0	0	0	0	0	0
unidentified_mle1-27	0	0	0	0	0	0	0	0	0	0	0	0	0	0	0	0	0	0	0	0	0	0	0	0	0	0	0	0	0	0	0	0	0	0	0	0	0	0	0	0	0	0	0	0	0	0	0	0	0
[Clostridium]_innocuum_group	0	0	0	0	0	0	0	0	0	0	0	0	0	0	0	0	0	0	0	0	0	0	0	9	0	0	0	0	0	0	0	0	0	0	0	0	0	0	0	0	0	0	0	0	0	0	14	0	0
Parasegetibacter	0	0	0	0	0	0	0	0	0	0	0	0	0	0	0	0	0	0	0	0	14	0	0	0	0	0	0	0	0	0	0	0	0	0	0	6	0	0	0	0	0	0	0	0	0	0	0	0	0
Glycomyces	0	0	0	0	0	3	0	0	0	0	0	0	0	0	0	0	0	0	0	0	0	0	0	0	0	0	0	0	0	0	0	0	0	0	0	0	0	0	0	0	0	0	0	4	0	0	14	0	0
unidentified_Aminicenantales	0	0	0	0	0	0	0	0	0	0	0	0	0	0	0	0	0	0	0	0	13	0	0	0	0	0	0	0	0	0	0	0	0	0	0	0	0	0	0	0	0	0	0	0	0	0	0	0	0
Sediminivirga	0	0	0	0	0	0	0	0	0	0	0	0	0	0	0	0	0	0	0	0	0	0	0	0	0	0	0	0	0	0	0	0	0	0	0	0	0	0	0	0	0	0	0	0	0	0	0	0	0
Ferritrophicum	0	0	0	0	0	0	0	0	0	0	0	0	0	0	0	0	0	0	0	0	0	0	0	0	0	0	0	0	0	0	0	0	0	0	0	0	0	0	0	13	0	0	0	0	0	0	0	0	0
NS2b_marine_group	0	0	0	0	0	0	0	0	0	0	0	0	0	0	0	0	0	0	0	0	0	0	0	0	0	0	0	0	0	0	0	0	0	0	0	0	0	0	13	0	0	0	0	0	0	0	0	0	0
Smithella	0	0	2	0	0	0	6	0	0	0	0	0	0	0	0	5	0	0	0	0	0	0	0	0	0	0	0	0	0	13	0	0	0	0	0	0	0	0	0	0	0	0	0	0	0	0	0	0	0
Shinella	0	0	0	0	0	0	0	0	0	0	0	0	0	0	0	7	0	0	0	0	13	0	0	0	13	0	0	7	0	0	0	0	0	0	0	0	0	0	0	0	0	0	0	0	4	0	0	0	0
Litoricola	0	0	0	0	0	0	0	0	0	0	0	0	0	0	0	0	0	0	0	0	0	0	0	0	0	0	0	0	0	0	0	0	0	0	0	0	0	0	0	4	0	0	0	0	0	0	0	0	0
Secundilactobacillus	0	0	0	0	0	0	0	0	0	0	0	0	0	0	0	0	0	0	0	0	0	0	0	0	0	0	13	0	0	0	0	0	0	0	0	0	0	0	0	0	0	0	0	0	0	0	0	0	0
unidentified_Candidatus_Yanofskybacteria	0	0	0	0	0	0	0	0	0	0	0	0	0	0	0	0	0	0	0	0	0	0	0	0	0	0	0	0	0	0	0	0	0	0	0	0	0	0	0	0	0	0	0	0	0	0	0	0	0
Psychroglaciecola	0	0	0	0	0	3	0	0	0	0	0	0	0	0	0	0	0	0	0	0	0	0	13	0	0	0	0	0	0	0	0	0	0	0	0	0	12	0	0	0	0	0	0	0	0	0	0	0	0
Paludicola	0	0	0	0	0	0	0	0	0	0	0	0	0	0	0	0	0	0	0	0	0	0	0	0	0	0	2	0	0	0	0	0	0	0	0	4	0	0	13	0	0	0	0	0	0	0	0	0	0
Roseibacillus	0	0	0	0	0	0	0	0	0	0	0	0	0	0	0	0	0	0	0	0	0	0	0	0	0	0	0	0	0	0	0	0	0	0	0	0	0	0	0	0	0	0	0	0	0	0	0	0	0
Paucisalibacillus	0	0	0	0	0	0	0	0	0	0	0	0	0	0	0	13	0	0	0	0	0	0	0	0	0	0	0	0	0	0	0	0	0	0	0	0	0	0	0	0	0	0	0	0	0	0	0	0	0
Winogradskyella	0	0	0	0	0	0	0	0	0	0	0	0	0	0	0	0	0	0	0	0	0	0	0	0	0	0	0	0	0	0	0	0	0	0	0	0	0	0	13	0	0	0	0	0	0	0	0	0	0
Costertonia	0	0	0	0	0	0	0	0	0	0	0	0	0	0	0	0	0	0	0	0	0	0	0	12	0	0	0	0	0	0	0	0	0	0	0	0	0	0	0	0	0	0	0	0	0	0	0	0	0
Coxiella	0	0	0	0	0	0	0	0	0	0	0	0	0	0	0	0	0	0	0	0	0	0	0	0	0	0	0	0	0	0	0	0	0	0	0	0	0	0	0	0	0	0	0	0	0	0	0	0	0
Candidatus_Megaira	0	0	0	0	0	0	0	0	0	0	0	0	0	0	0	0	0	0	0	0	12	0	0	0	0	0	0	0	0	0	0	0	0	0	0	0	0	0	0	0	0	0	0	0	0	0	0	0	0
Agaricicola	0	0	0	0	0	0	0	0	0	0	0	0	0	0	0	0	0	0	0	0	0	0	0	0	0	0	0	0	0	0	0	0	0	0	0	0	12	0	0	0	0	0	0	0	0	0	0	0	0
Sediminispirochaeta	0	0	0	0	0	0	0	0	0	0	0	0	0	0	0	0	0	0	0	0	0	0	0	0	0	0	0	0	0	0	0	0	0	0	0	12	0	0	0	0	0	0	0	0	0	0	0	0	0
Marinoscillum	0	0	0	0	0	0	3	0	0	0	0	0	0	0	0	0	0	0	0	0	2	0	0	0	0	0	0	0	0	0	0	0	0	0	0	0	0	0	0	0	0	0	0	0	0	0	0	0	0
unidentified_Methanofastidiosales	0	0	0	0	0	0	0	0	0	0	0	0	0	0	0	12	0	0	0	0	0	0	0	0	3	0	0	0	2	0	0	0	0	0	0	0	0	0	0	0	0	0	0	0	0	0	0	0	0
V9D2013_group	0	0	0	0	0	0	0	0	0	0	0	0	0	0	0	0	0	0	0	0	0	0	0	0	0	0	0	0	0	0	0	0	0	0	0	0	0	0	0	0	0	0	0	0	0	0	0	0	0
Rhodopila	0	0	0	0	0	0	0	0	0	0	0	0	0	0	0	0	0	0	0	0	0	0	0	0	0	0	0	0	0	0	0	0	0	0	0	0	0	0	0	0	0	0	0	0	0	0	0	0	0
Candidatus_Planktophila	0	0	0	0	0	0	0	0	0	0	0	0	0	0	0	0	0	0	0	0	0	0	0	0	0	0	0	0	0	0	0	0	0	0	0	0	0	0	0	0	0	0	0	0	0	0	0	0	0
Niveibacterium	0	0	0	0	0	0	0	0	0	0	0	0	0	0	0	0	0	0	0	0	0	0	0	0	0	0	0	3	0	0	0	0	0	0	0	0	0	0	0	0	0	0	0	0	0	0	0	0	0
Alkanindiges	0	0	0	0	0	0	0	0	0	0	0	0	0	0	0	0	0	0	0	0	0	0	0	0	0	0	0	0	0	0	0	0	0	0	0	0	0	0	0	0	0	0	0	0	0	0	0	0	0
Z-35	0	0	0	0	0	0	0	0	0	0	0	0	0	0	0	0	0	0	0	0	0	0	0	0	0	0	0	0	0	0	0	0	0	0	0	0	0	0	0	0	0	0	0	0	0	0	11	0	0
Cellulosimicrobium	0	0	0	0	0	7	0	0	0	0	0	0	0	0	0	0	0	0	11	0	0	0	0	0	0	0	0	0	0	0	0	0	0	0	0	0	0	0	0	0	0	0	0	0	0	0	0	0	0
Sinomonas	0	0	0	0	0	0	0	0	0	0	0	11	0	0	0	0	0	0	0	0	0	0	0	0	0	0	0	0	0	0	0	0	0	0	0	0	0	0	0	0	0	0	0	0	0	0	0	0	0
Fonticella	0	0	0	0	0	11	0	0	0	0	0	0	0	0	0	0	0	0	0	0	0	0	0	0	0	0	0	0	0	0	0	0	0	0	0	0	0	0	0	0	0	0	0	0	0	0	0	0	0
Thalassotalea	0	0	0	0	0	0	11	0	0	6	0	0	0	0	0	0	0	0	0	0	0	0	0	0	0	0	0	0	0	0	0	0	0	0	0	0	0	3	0	0	0	0	0	0	0	0	0	0	0
Leptospira	0	0	0	11	0	0	0	0	0	0	0	0	0	0	0	0	0	0	0	0	0	0	0	4	0	0	0	0	0	0	0	0	0	0	0	0	0	0	0	0	0	0	0	0	0	0	0	0	0
Dactylosporangium	0	0	0	0	0	0	0	0	0	0	0	11	0	0	0	0	0	0	0	0	0	0	0	0	4	0	0	0	0	0	0	0	0	0	0	0	0	0	0	0	0	0	0	0	0	0	0	0	0
Guyparkeria	0	0	0	0	0	0	0	0	0	0	0	0	0	0	0	0	0	0	0	0	0	0	0	0	0	0	0	0	0	0	0	0	0	0	0	0	0	0	0	0	0	0	0	9	0	0	0	0	0
Calorithrix	0	0	0	0	0	0	0	0	0	0	0	0	0	0	0	0	0	0	0	0	0	0	0	0	0	0	0	0	0	0	0	0	0	0	0	0	0	0	0	0	0	0	0	0	0	0	0	0	0
unidentified_Hydrogenophilaceae	0	0	0	0	0	0	0	0	0	0	0	0	0	0	0	0	0	0	0	0	11	0	0	0	6	0	0	0	0	0	0	0	0	0	0	0	0	0	0	0	0	0	0	0	0	0	0	0	0
Croceibacter	0	0	0	0	0	0	0	0	0	0	0	11	0	0	0	0	0	0	0	0	0	0	0	0	0	0	0	0	0	0	0	0	0	0	0	0	0	0	0	0	0	0	0	0	0	0	0	0	0
Actinophytocola	0	0	0	0	0	11	0	0	0	0	0	0	0	0	0	0	0	0	0	0	0	0	0	0	0	0	0	0	0	0	0	0	0	0	0	0	6	0	0	0	0	0	0	0	0	0	0	0	0
RBG-16-49-21	0	0	0	0	0	0	0	0	0	0	0	0	0	0	0	0	0	0	0	0	0	0	0	0	0	0	0	0	0	0	0	0	0	0	0	0	0	0	0	0	0	0	0	0	0	0	0	0	0
Pedosphaera	0	0	0	0	0	0	0	0	0	0	0	0	0	0	0	0	0	0	0	0	0	0	0	0	0	0	0	0	0	0	0	0	0	0	0	5	11	0	0	0	0	0	0	0	0	0	0	0	0
unidentified_Gracilibacteria	0	0	0	0	0	0	0	0	0	0	0	0	0	0	0	0	0	0	0	0	0	0	0	0	0	0	0	0	0	0	0	0	0	0	0	0	0	0	0	0	0	0	0	0	0	0	0	0	0
Spongiibacter	0	0	0	0	0	0	0	0	0	0	0	0	0	0	0	0	0	0	0	0	3	0	0	0	0	0	0	0	0	0	0	0	0	0	0	0	0	0	0	0	0	0	0	0	0	0	0	0	0
Magnetospira	0	0	0	0	0	0	0	0	0	0	0	0	0	0	0	0	0	0	0	0	0	0	0	0	0	0	0	0	0	0	0	0	0	0	0	0	0	0	0	0	0	0	0	0	0	0	0	0	0
Geovibrio	0	0	0	0	0	0	0	0	0	0	0	0	0	0	0	0	0	0	0	0	11	0	0	0	4	0	0	0	0	0	0	0	0	0	0	0	0	0	0	0	0	0	0	0	0	0	0	0	0
unidentified_Cyclobacteriaceae	0	0	0	0	0	0	0	0	0	0	0	0	0	0	0	0	0	0	0	0	11	0	0	0	0	0	0	0	0	0	0	0	0	0	0	0	0	0	0	0	0	0	0	0	0	0	0	0	0
Leptolyngbya_PCC-6306	0	0	0	0	0	0	0	0	0	0	0	0	0	0	0	0	0	0	0	0	0	0	0	0	0	0	0	0	0	0	0	0	0	0	0	0	0	0	0	0	0	0	0	0	0	0	0	0	0
DMER64	0	0	0	0	0	2	7	0	0	10	0	0	0	0	0	0	0	0	0	0	0	0	0	5	2	0	0	0	0	0	0	0	0	0	0	0	0	0	0	0	0	0	0	0	0	0	0	0	0
Syntrophus	0	0	6	0	0	10	0	0	0	0	0	0	0	0	0	0	0	0	0	0	0	0	0	0	0	0	3	0	0	0	0	0	0	0	0	0	0	0	0	0	0	0	0	0	0	0	0	0	0
unidentified_MWH-CFBk5	0	0	0	0	0	0	0	0	0	0	0	0	0	0	0	0	0	0	0	0	0	0	0	0	0	0	0	0	0	0	0	0	0	0	0	0	0	0	0	0	0	0	0	0	0	0	0	0	0
UCG-007	0	3	0	0	0	0	0	0	0	0	0	0	0	0	0	0	0	0	0	0	0	0	0	0	0	0	0	0	0	0	0	0	0	0	0	0	0	0	0	0	0	0	0	0	0	0	0	0	0
Robinsoniella	0	0	0	0	0	0	0	0	0	0	0	0	0	0	0	10	0	0	0	0	0	0	0	0	0	0	0	0	0	0	0	0	0	0	0	0	0	0	0	0	0	0	0	0	0	0	0	0	0
Methyloparacoccus	0	0	0	0	0	0	0	0	0	10	0	0	0	0	0	0	0	0	0	0	0	0	0	0	0	0	0	0	0	0	0	0	0	0	0	0	0	0	0	0	0	0	0	0	0	0	0	0	0
Shivajiella	0	0	0	0	0	0	10	0	0	0	0	0	0	0	0	0	0	0	0	0	0	0	0	0	0	0	0	0	0	0	0	0	0	0	0	0	0	0	0	0	0	0	0	0	0	0	0	0	0
Spirochaeta_2	0	0	0	0	0	0	0	0	0	0	0	10	0	0	0	0	0	0	0	0	0	0	0	0	0	0	0	0	0	0	0	0	0	0	0	0	0	0	0	0	0	0	9	0	0	0	0	0	0
Candidatus_Jidaibacter	0	0	0	0	0	0	0	0	0	0	0	0	0	0	0	0	0	0	0	0	0	0	0	0	0	0	0	0	0	0	0	0	0	0	0	0	0	0	0	0	0	0	0	0	0	0	10	0	0
Planctopirus	0	0	0	0	0	0	0	0	0	0	0	0	0	0	0	0	0	0	0	0	0	0	0	0	0	0	0	0	0	0	0	10	0	0	0	0	0	0	0	0	0	0	0	0	0	0	0	0	0
JG30a-KF-32	0	0	0	0	0	0	0	0	0	0	0	0	0	0	0	0	0	0	0	0	0	0	0	0	0	0	0	0	0	0	0	0	0	0	0	0	0	0	0	10	0	0	0	0	0	0	0	0	0
Lewinella	0	0	0	0	0	6	0	0	0	0	0	0	0	0	0	0	0	0	0	0	0	0	0	0	0	0	0	0	0	0	0	0	0	0	0	0	0	0	0	0	0	0	0	0	0	0	0	0	0
probable_genus_10	0	0	0	0	0	0	0	0	0	0	0	0	0	0	0	0	0	0	0	0	0	0	0	0	0	0	0	0	0	0	0	0	0	0	0	0	0	0	0	10	0	0	0	0	0	0	0	0	0
Ornithobacterium	0	0	0	0	0	0	0	0	0	0	0	0	0	0	0	0	0	0	0	0	0	0	0	0	0	0	0	0	0	0	0	0	0	0	0	0	0	0	0	0	0	0	0	0	0	0	0	0	0
Desulfosalsimonas	0	0	0	0	0	0	0	0	0	0	0	0	0	0	0	0	0	0	0	0	10	0	0	0	0	0	0	0	0	0	0	0	0	0	0	0	0	0	0	0	0	0	0	0	0	0	0	0	0
Candidatus_Tenderia	0	0	0	0	0	0	0	0	0	0	0	0	0	0	0	0	0	0	0	0	0	0	0	0	0	0	0	0	0	0	0	0	0	0	0	0	0	0	0	0	0	0	0	0	0	0	0	0	0
Candidatus_Portiera	0	0	0	0	0	0	0	0	0	0	0	0	0	0	0	0	0	0	0	0	0	0	0	0	0	0	0	0	0	0	0	0	0	0	0	0	0	0	0	0	0	0	0	0	0	0	0	0	0
unidentified_Kapabacteriales	0	0	0	0	0	0	0	0	0	0	0	0	0	0	0	0	0	0	0	0	0	0	0	0	10	0	0	0	0	0	0	0	0	0	0	0	0	0	0	0	0	0	0	0	0	0	0	0	0
Leifsonia	0	0	0	0	0	10	0	0	0	0	0	0	0	0	0	0	0	0	0	0	0	0	0	0	0	0	0	0	0	0	0	0	0	0	0	0	0	0	0	0	0	0	0	0	0	0	0	0	0
Aurantisolimonas	0	0	0	0	0	2	0	0	0	0	0	0	0	0	0	0	0	0	0	0	0	0	0	10	0	0	0	0	0	0	0	0	0	0	0	0	0	0	0	0	0	0	0	0	0	0	0	0	0
Desulfotignum	0	0	0	0	0	0	0	0	0	0	10	0	0	0	0	0	0	0	0	0	0	0	0	0	0	0	4	0	0	0	0	0	0	0	0	0	0	0	0	0	0	0	0	0	0	0	0	0	0
Nibribacter	0	0	0	0	0	0	10	0	0	0	0	0	0	0	0	0	0	0	0	0	0	0	0	0	0	0	0	0	0	0	0	0	0	0	0	0	0	0	0	0	0	0	0	0	0	0	0	0	0
[Eubacterium]_ventriosum_group	0	4	0	0	0	0	0	0	0	0	0	0	0	0	0	0	0	0	0	9	7	0	0	0	5	0	3	0	0	0	0	0	0	0	0	0	0	0	0	0	0	0	0	0	0	0	0	0	0
Propionicimonas	0	0	0	0	0	0	0	0	0	0	0	0	0	0	0	0	0	0	0	0	0	0	0	0	0	9	0	0	0	0	0	0	0	0	0	0	0	0	0	0	0	0	0	0	0	0	0	0	0
Floricoccus	0	0	0	0	0	0	0	0	0	0	0	0	0	0	0	0	0	0	0	0	9	0	0	0	0	0	0	0	0	0	0	0	0	0	0	0	0	0	0	0	0	0	0	0	0	0	0	0	0
Novibacillus	0	0	9	0	0	0	0	0	0	0	0	0	0	0	0	0	0	0	0	0	0	0	0	0	0	0	0	0	0	0	0	0	0	0	0	0	0	0	0	0	0	0	0	0	0	0	0	0	0
unidentified_Latescibacteraceae	0	0	0	0	0	0	0	0	0	0	0	0	0	0	0	0	0	0	0	0	0	0	0	0	0	0	0	0	0	0	9	0	0	0	0	0	0	0	0	0	0	0	0	0	0	0	0	0	0
Schlesneria	0	0	0	0	0	9	0	0	0	0	0	0	0	0	0	0	0	0	0	0	0	0	0	0	0	0	0	0	0	0	0	0	0	0	0	0	0	0	0	0	0	0	0	0	0	0	0	0	0
Thermobifida	0	0	0	0	0	0	0	0	0	0	0	0	0	0	0	0	0	0	0	0	0	0	0	0	0	0	0	0	0	0	0	0	0	0	0	0	0	0	0	0	0	9	0	6	0	0	0	0	0
Sphingosinicella	0	0	0	0	0	9	0	0	0	0	0	0	0	0	0	0	0	0	0	0	0	0	0	0	0	0	0	0	0	0	0	0	0	0	0	0	0	0	0	0	0	0	0	0	0	0	0	0	0
unidentified_WWE3	0	0	0	0	0	0	0	9	0	0	0	0	0	0	0	0	0	0	0	0	0	0	0	0	0	0	0	0	0	0	0	0	0	0	0	0	0	0	0	0	0	0	0	0	0	0	0	0	0
unidentified_Thalassobaculales	0	0	0	0	0	0	0	0	0	0	0	0	0	0	0	0	0	0	0	0	0	0	0	0	0	0	0	0	0	0	0	0	0	0	0	0	0	0	0	0	0	0	0	0	0	0	0	0	0
Demequina	0	0	0	0	0	8	0	0	0	0	0	0	0	0	0	0	0	0	0	0	0	0	0	0	0	0	0	0	0	0	0	0	0	0	0	0	0	0	0	0	0	0	0	0	0	0	0	0	0
unidentified_Clostridia_vadinBB60_group	0	0	0	0	0	0	0	0	0	0	0	0	0	0	0	0	0	0	0	0	0	0	0	0	0	0	0	0	0	0	0	0	0	0	0	0	0	0	0	0	0	0	0	0	0	0	0	0	0
Risungbinella	0	0	0	0	0	0	0	0	0	0	0	0	0	0	0	0	0	0	0	0	0	0	0	0	0	0	0	0	0	0	0	0	0	0	0	0	0	0	0	0	0	0	0	0	0	9	0	0	0
Muricauda	0	0	0	0	0	0	9	0	0	0	0	0	0	0	0	0	0	0	0	0	3	0	0	0	0	0	0	0	0	0	0	0	0	0	0	0	0	0	0	0	0	0	0	0	0	0	0	0	0
Sporocytophaga	0	0	0	0	0	9	0	0	0	0	0	0	0	0	0	0	0	0	0	0	0	0	0	0	0	0	0	0	0	0	0	0	0	0	0	0	0	0	0	3	0	0	0	0	0	0	0	0	0
Marinilabilia	0	0	0	0	0	0	0	0	0	0	0	0	0	0	0	0	0	0	0	0	0	0	0	0	0	0	2	0	0	0	0	0	0	0	9	0	0	0	0	0	0	0	0	0	0	0	0	0	0
Sporichthya	0	0	0	0	0	9	0	0	0	0	0	0	0	0	0	0	0	0	0	0	0	0	0	0	0	0	0	0	0	0	0	0	0	0	0	0	0	0	0	0	0	0	0	0	0	0	0	0	0
MM2	0	0	0	0	0	9	0	0	0	0	0	0	0	0	0	0	0	0	0	0	0	0	0	0	0	0	0	0	0	0	0	0	0	0	0	0	0	0	0	0	0	0	0	0	0	0	0	0	0
Aminivibrio	0	0	0	0	0	0	9	0	0	0	0	0	0	0	0	0	0	0	0	0	0	0	0	0	0	0	0	0	0	0	0	0	0	0	0	0	0	0	0	0	0	0	0	0	0	0	0	0	0
Nosocomiicoccus	0	0	0	0	0	0	0	0	0	0	0	0	0	0	0	0	0	0	0	0	0	0	0	0	0	0	0	0	0	0	0	0	0	0	0	0	0	0	0	0	0	0	0	0	0	0	0	0	0
Draconibacterium	0	0	0	9	0	0	0	0	0	0	0	0	0	0	0	0	0	0	0	0	0	0	0	0	6	0	0	0	0	0	0	0	0	0	0	0	0	0	0	0	0	0	0	0	0	0	0	0	0
Sulfobacillus	0	0	0	0	0	0	0	0	0	0	0	0	0	0	0	0	0	0	0	0	0	0	9	0	0	0	0	0	0	0	0	0	0	0	0	0	0	0	0	0	0	0	0	0	0	0	0	0	0
Irregularibacter	0	0	0	0	0	0	0	0	0	0	0	0	0	0	0	0	0	0	0	0	0	0	0	0	0	0	0	0	0	0	0	0	0	0	0	0	0	0	0	0	0	0	0	0	0	0	9	0	0
Succiniclasticum	0	0	0	0	0	0	0	0	0	0	0	0	0	0	0	0	0	0	0	0	0	0	0	0	0	0	0	0	0	0	0	0	0	0	0	0	0	0	0	0	0	0	0	0	0	0	0	0	0
Microbispora	0	0	0	0	0	0	0	0	0	0	0	0	0	0	0	0	0	0	0	0	0	0	0	0	0	0	0	0	0	0	0	0	0	0	0	0	0	0	0	0	0	0	0	0	0	0	0	0	0
Pseudactinotalea	0	0	0	0	0	0	0	0	0	0	0	0	0	0	0	0	0	0	0	0	0	0	0	0	0	0	0	0	0	0	0	0	0	0	0	0	0	0	0	0	0	0	0	0	0	0	0	0	0
Domibacillus	0	0	0	0	0	8	0	0	0	0	0	0	0	0	0	0	0	0	0	0	0	0	0	0	0	0	0	0	0	0	0	0	0	0	0	0	0	0	0	0	0	0	0	0	0	0	0	0	0
SH3-11	0	0	0	0	0	8	0	0	0	0	0	0	0	0	0	0	0	0	0	0	0	0	0	0	0	0	0	0	0	0	0	0	0	0	0	0	0	0	2	0	0	0	0	0	0	0	0	0	0
[Eubacterium]_fissicatena_group	0	0	0	0	0	0	0	0	0	0	0	0	0	0	0	0	0	0	0	0	0	0	0	0	0	0	0	0	0	0	0	0	0	0	0	0	0	0	0	0	0	0	8	0	0	0	0	0	0
Chroococcidiopsis_PCC_7203	0	0	0	0	0	0	0	0	0	0	0	0	0	0	0	0	0	0	0	0	0	0	0	8	0	0	0	0	0	0	0	0	0	0	0	0	0	0	0	0	0	0	0	0	0	0	0	0	0
Cohaesibacter	0	0	0	0	0	0	0	0	0	0	0	0	0	0	0	0	0	0	0	0	7	0	0	0	0	0	0	0	0	0	0	0	0	0	0	0	0	0	0	0	0	0	0	0	0	8	0	0	0
MB11C04_marine_group	0	0	0	0	0	0	0	0	0	0	0	0	0	0	0	0	0	0	0	0	0	0	0	0	0	0	0	0	0	0	0	0	0	0	0	0	0	0	0	0	0	0	0	0	0	0	0	0	0
Nitrospina	0	0	0	0	0	0	0	0	0	0	0	0	0	0	0	0	0	0	0	0	8	0	0	0	6	0	6	0	0	0	0	0	5	0	0	0	0	0	0	0	0	0	0	0	0	0	0	0	0
Amorphus	0	0	0	0	0	0	0	0	0	0	0	0	0	0	0	0	0	0	0	0	0	0	0	0	8	0	0	0	0	0	0	0	0	0	0	0	0	0	0	0	0	0	0	0	0	0	0	0	0
Coralloluteibacterium	0	0	0	0	0	0	0	0	0	0	0	0	0	0	0	0	0	0	0	0	0	0	0	0	0	0	0	0	0	0	0	0	0	0	0	0	0	0	0	0	0	0	0	0	0	0	0	0	0
Robiginitalea	0	0	0	0	0	0	0	0	0	0	0	0	0	0	0	0	0	0	0	0	0	0	0	0	0	0	0	0	0	0	0	0	0	0	0	0	0	0	0	0	0	0	0	0	0	0	0	0	0
Inquilinus	0	0	0	0	0	0	0	0	0	0	0	0	0	0	0	0	0	0	0	0	0	0	0	0	0	0	0	0	0	0	0	0	0	0	0	0	5	0	0	8	0	0	0	0	0	0	0	0	0
Pseudoflavonifractor	0	8	0	0	0	0	0	0	0	0	0	0	0	0	0	0	0	0	0	0	0	0	0	0	0	0	0	0	0	0	0	0	0	0	0	0	0	0	0	0	0	0	0	0	0	0	0	0	0
Pandoraea	0	0	0	0	0	0	0	0	0	0	0	0	0	0	0	0	0	0	0	0	0	0	0	0	5	0	8	0	0	0	0	0	0	0	0	0	0	0	0	0	0	0	0	0	0	0	0	0	0
Lutibacter	0	0	6	0	0	0	0	0	0	0	0	0	0	0	0	0	0	0	0	0	0	0	0	0	0	0	0	0	0	0	8	0	0	0	0	0	0	0	0	0	0	0	0	0	0	0	0	0	0
Actinospica	0	0	8	0	0	0	0	0	0	0	0	0	0	0	0	0	0	0	0	0	0	0	0	0	0	0	0	0	0	0	0	0	0	0	0	0	0	0	0	0	0	0	0	0	0	0	0	0	0
DEV008	0	0	0	0	0	8	0	0	0	0	0	0	0	0	0	0	0	0	0	0	0	0	0	0	0	0	0	0	0	0	0	0	0	0	0	0	0	0	0	0	0	0	0	0	0	0	0	0	0
[Aquaspirillum]_arcticum_group	0	0	0	0	0	8	0	0	0	0	0	0	0	0	0	0	0	0	0	0	0	0	0	0	0	0	0	0	0	0	0	0	0	0	0	0	0	0	0	0	0	0	0	0	0	0	0	0	0
HN-HF0106	0	0	0	0	0	8	0	0	0	0	0	0	0	0	0	0	0	0	0	0	0	0	0	0	0	0	0	0	0	0	0	0	0	0	0	0	0	0	0	0	0	0	0	0	0	0	0	0	0
Candidatus_Ishikawaella	0	0	0	0	0	0	0	0	0	0	0	0	0	0	0	5	0	0	0	0	8	0	0	0	0	0	0	0	0	0	0	0	0	0	0	0	0	0	0	0	0	0	0	0	0	0	0	0	0
unidentified_Hyphomonadaceae	0	0	0	0	0	0	0	0	0	0	0	0	0	0	0	0	0	0	0	0	0	0	0	0	0	0	0	0	0	0	0	0	0	0	0	0	0	0	0	0	0	0	0	0	0	0	0	0	0
Candidatus_Puniceispirillum	0	0	0	0	0	0	7	0	0	5	0	0	0	0	0	0	0	0	0	0	0	0	0	5	0	0	0	0	0	0	0	0	0	0	0	0	0	0	0	0	0	0	0	0	0	0	0	0	0
Tenacibaculum	0	0	0	0	0	0	0	0	0	0	0	0	0	0	0	0	0	0	0	0	0	0	0	0	0	0	0	0	0	0	0	0	0	0	0	0	0	0	7	0	0	0	0	0	0	0	0	0	0
Lysinimicrobium	0	7	0	0	0	0	0	0	0	0	0	0	0	0	0	0	0	0	0	0	0	0	0	0	0	0	0	0	0	0	0	0	0	0	0	0	0	0	0	0	0	0	0	0	0	0	0	0	0
RS62_marine_group	0	0	0	0	0	0	0	0	0	0	0	0	0	0	0	0	0	0	0	0	0	0	0	0	0	0	0	0	0	0	0	0	0	0	0	0	0	0	7	0	0	0	0	0	0	0	0	0	0
Micropruina	0	0	0	0	0	7	0	0	0	0	0	0	0	0	0	0	0	0	0	0	0	0	0	0	0	0	0	0	0	0	0	0	0	0	0	0	0	0	0	0	0	0	0	0	0	0	0	0	0
Thermincola	0	0	0	0	0	2	0	0	7	0	0	0	0	0	0	0	0	0	0	0	0	0	0	0	0	0	0	0	0	0	0	0	0	0	0	7	0	0	0	0	0	0	0	0	0	0	0	0	0
Belnapia	0	0	0	0	0	0	0	0	0	0	0	0	0	0	0	0	0	0	0	0	0	0	0	7	0	0	0	0	0	0	0	0	0	0	0	0	0	0	0	0	0	0	0	0	0	0	0	0	0
Halarcobacter	0	0	0	0	0	0	0	0	0	7	0	0	0	0	0	0	0	0	0	0	0	0	0	0	0	0	0	0	0	0	0	0	0	0	0	0	0	0	0	0	0	0	0	0	0	0	0	0	0
NS4_marine_group	0	0	0	0	0	0	4	0	0	0	0	3	0	0	0	0	0	0	0	0	0	0	2	0	0	0	0	0	0	0	0	0	0	0	0	0	0	0	0	0	0	0	0	0	0	0	0	0	0
Roseimicrobium	0	0	0	0	0	7	0	0	0	0	0	0	0	0	0	0	0	0	0	0	0	0	0	0	0	0	0	0	0	0	0	0	0	0	0	0	0	0	0	0	0	0	0	0	0	0	0	0	0
Anaerolineaceae_UCG-001	0	0	0	0	0	0	0	0	0	0	0	0	0	0	0	0	0	0	0	0	0	0	0	7	0	0	0	0	0	0	0	0	0	0	0	0	0	0	0	0	0	0	0	0	0	0	0	0	0
unidentified_Candidatus_Azambacteria	0	0	0	0	0	0	0	0	0	0	0	0	0	0	0	0	0	0	0	0	0	0	0	0	0	0	0	0	0	0	0	0	0	0	0	0	0	0	0	0	0	0	0	0	0	0	0	0	0
Perlucidibaca	0	0	0	0	0	0	0	0	0	0	0	0	0	0	0	0	0	0	0	0	0	0	0	0	0	0	0	0	0	0	0	0	0	0	0	0	0	0	0	0	0	0	0	0	0	0	0	0	0
unidentified_Caulobacteraceae	0	0	0	0	0	0	0	0	0	0	0	0	0	0	0	0	0	0	0	0	0	0	0	0	0	0	0	0	0	0	0	0	0	0	0	0	0	0	0	0	0	0	0	0	0	0	0	0	0
Williamsia	0	0	0	0	0	6	0	0	0	0	0	0	0	0	0	0	0	0	0	0	0	0	0	0	0	0	0	0	0	0	0	0	0	0	0	0	0	0	0	0	0	0	0	0	0	0	0	0	0
unidentified_Veillonellales-Selenomonadales	6	0	0	0	0	0	0	0	0	0	0	0	0	0	0	0	0	0	0	0	0	0	0	0	0	0	0	0	0	0	0	0	0	0	0	0	0	0	0	0	0	0	0	0	0	0	0	0	0
Caenispirillum	0	0	0	0	0	0	0	0	0	0	0	0	0	0	0	6	0	0	0	0	3	0	0	0	0	0	0	0	0	0	0	0	0	0	0	0	0	0	0	0	0	0	0	0	0	0	0	0	0
Sphaerospermopsis_BCCUSP55	0	0	0	0	0	0	0	6	0	0	0	0	0	0	0	0	0	0	0	0	0	0	0	0	0	0	0	0	0	0	0	0	0	0	0	0	0	0	0	0	0	0	0	0	0	0	0	0	0
Liquorilactobacillus	0	0	6	0	0	0	0	0	0	0	0	0	0	0	0	0	0	0	0	0	0	0	0	0	0	0	0	0	0	0	0	0	0	0	0	0	0	0	0	0	0	0	0	0	0	0	0	0	0
unidentified_Candidatus_Nomurabacteria	0	0	0	0	0	0	5	0	0	0	0	0	0	0	0	6	0	0	0	0	0	0	0	0	0	0	0	0	0	0	0	0	0	0	0	0	0	0	0	0	0	0	0	0	0	0	0	0	0
Commensalibacter	0	0	0	0	0	0	0	0	0	0	0	0	0	0	0	0	0	0	0	0	0	0	0	0	0	0	0	0	0	0	0	0	0	0	0	0	0	0	0	0	0	0	0	0	0	0	0	0	0
Gordonibacter	0	6	0	0	0	0	0	0	0	0	0	0	0	0	0	0	0	0	0	0	0	0	0	0	0	0	0	0	0	0	0	0	0	0	0	0	0	0	0	0	0	0	0	0	0	0	0	0	0
Diplosphaera	0	0	0	0	0	0	0	0	0	0	0	0	0	0	0	0	0	0	0	0	6	0	0	0	0	0	0	0	0	0	0	0	0	0	0	0	0	0	0	0	0	0	0	0	0	0	0	0	0
Caldibacillus	0	0	4	0	0	0	6	0	0	0	0	0	0	0	0	0	0	0	0	0	0	0	0	0	0	0	0	0	0	0	0	0	0	0	0	0	0	0	0	0	0	0	0	0	0	0	0	0	0
Caproiciproducens	0	0	0	0	0	0	0	0	0	0	0	0	0	0	0	0	0	0	0	3	0	0	0	0	0	0	0	0	0	0	0	0	0	0	0	0	0	0	0	0	0	0	0	0	0	0	0	0	0
Caldisericum	0	0	0	0	0	0	0	0	0	0	0	0	0	0	0	0	0	0	0	0	6	0	0	0	0	0	0	0	0	0	0	0	0	0	0	0	0	0	0	0	0	0	0	0	0	0	0	0	0
Leptolinea	0	0	0	0	0	0	0	0	0	0	0	0	0	0	0	0	0	0	0	0	0	0	0	0	0	0	6	0	0	0	0	0	0	0	0	0	0	0	0	0	0	0	0	0	0	0	0	0	0
Pygmaiobacter	0	0	0	0	0	0	0	0	0	0	0	0	0	0	0	0	0	0	0	0	0	0	0	0	0	0	0	0	0	0	0	0	0	0	0	0	0	0	0	0	0	0	0	0	0	0	0	0	0
Sulfitobacter	0	0	0	0	0	0	0	0	0	0	0	0	0	0	0	0	0	0	0	0	0	0	0	0	0	0	0	0	0	0	0	0	0	0	0	0	0	0	0	6	0	0	0	0	0	0	0	0	0
Pleomorphomonas	0	0	0	0	0	0	0	0	0	0	0	0	0	0	0	0	0	0	0	0	0	0	0	0	0	0	0	0	0	0	0	0	0	0	0	0	0	0	0	0	0	0	0	0	0	0	0	0	0
LNR_A2-18	0	0	0	0	0	0	5	0	0	0	0	0	0	0	0	0	0	0	0	0	0	0	0	0	6	0	0	0	0	0	0	0	0	0	0	0	0	0	0	0	0	0	0	0	0	0	0	0	0
Oerskovia	0	0	6	0	0	0	0	0	0	0	0	0	0	0	0	0	0	0	0	0	0	0	0	0	0	0	0	0	0	0	0	0	0	0	0	0	0	0	0	0	0	0	0	0	0	0	0	0	0
Panacagrimonas	0	0	0	0	0	6	0	0	0	0	0	0	0	0	0	0	0	0	0	0	0	0	0	0	0	0	0	0	0	0	0	0	0	0	0	0	0	0	0	0	0	0	0	0	0	0	0	0	0
Oceanivirga	0	0	0	0	0	0	0	0	0	6	0	0	0	0	0	0	0	0	0	0	0	0	0	0	0	0	0	0	0	0	0	0	0	0	0	0	0	0	0	0	0	0	0	0	0	0	0	0	0
SZB85	0	0	0	0	0	0	0	0	0	0	0	0	0	0	0	0	0	0	0	0	0	0	0	0	0	0	0	0	0	0	0	0	0	0	0	0	0	0	0	0	0	0	0	0	0	0	0	0	0
Endomicrobium	0	0	0	0	0	0	0	0	0	0	0	0	0	0	0	0	0	0	0	0	0	0	0	0	0	0	0	0	0	0	0	0	0	0	0	0	0	0	0	0	0	0	0	0	0	0	0	0	0
Victivallis	0	0	0	0	0	0	0	0	0	0	0	0	0	0	0	0	0	0	0	0	0	0	0	0	0	0	0	0	0	0	0	0	0	0	0	0	0	0	0	0	0	0	0	0	0	6	0	0	0
Anaerofustis	0	4	0	0	0	0	0	0	0	0	0	0	0	0	0	0	0	0	0	0	0	0	0	0	0	0	6	0	0	0	0	0	0	0	0	0	0	0	0	0	0	0	0	0	0	0	0	0	0
Oleibacter	0	0	0	0	0	0	0	0	0	0	0	0	0	0	0	0	0	0	0	0	0	0	0	0	0	0	6	0	0	0	0	0	0	0	0	0	0	0	0	0	0	0	0	0	0	0	0	0	0
Hafnia-Obesumbacterium	0	0	0	0	0	0	0	0	0	0	0	0	0	0	0	0	0	0	0	0	0	0	0	0	0	0	0	0	0	0	0	0	0	0	0	0	0	0	0	0	0	0	0	0	0	0	0	0	0
Alkaliflexus	0	0	0	0	0	0	0	0	0	0	0	0	0	0	0	0	0	0	0	0	0	0	0	0	0	0	0	0	0	0	0	0	0	0	0	0	0	0	0	0	0	0	0	0	0	0	0	0	0
Polyangium	0	0	0	0	0	5	0	0	0	0	0	0	0	0	0	0	0	0	0	0	0	0	0	0	0	0	0	0	0	0	0	0	0	0	0	0	3	0	0	0	0	0	0	0	0	0	0	0	0
unidentified_Subgroup_2	0	0	0	0	0	0	5	0	0	0	0	0	0	0	0	0	0	0	0	0	0	0	0	0	0	0	0	0	0	0	0	0	0	0	0	0	0	0	0	0	0	0	0	0	0	0	0	0	0
Flexivirga	0	5	0	0	0	0	0	0	0	0	0	0	0	0	0	0	0	0	0	0	0	0	0	0	0	0	0	0	0	0	0	0	0	0	0	0	0	0	0	0	0	0	0	0	0	0	0	0	0
Hydrocarboniphaga	0	0	0	0	0	5	0	0	0	0	0	0	0	0	0	0	0	0	0	0	0	0	0	0	0	0	0	0	0	0	0	0	0	0	0	0	0	0	0	0	0	0	0	0	0	0	0	0	0
Angustibacter	0	0	0	0	0	5	0	0	0	0	0	0	0	0	0	0	0	0	0	0	0	0	0	0	0	0	0	0	0	0	0	0	0	0	0	0	0	0	0	0	0	0	0	0	0	0	0	0	0
Motiliproteus	0	0	0	0	0	0	0	0	0	0	0	5	0	0	0	0	0	0	0	0	0	0	0	0	0	0	0	0	0	0	0	0	0	0	0	0	0	0	0	0	0	0	0	0	0	0	0	0	0
Vogesella	0	0	0	0	0	0	0	0	0	0	0	0	0	0	0	0	0	0	0	0	0	0	0	0	0	0	0	0	0	0	0	0	0	0	0	0	0	0	0	0	0	0	0	0	0	0	0	0	0
unidentified_Reyranellaceae	0	0	0	0	0	0	0	0	0	0	0	0	0	0	0	5	0	0	0	0	0	0	0	0	0	0	0	0	0	0	0	0	0	0	0	0	0	0	0	0	0	0	0	0	0	0	0	0	0
unidentified_Candidatus_Kaiserbacteria	0	0	0	0	0	0	0	0	0	0	0	0	0	0	0	0	0	0	0	0	5	0	0	0	0	0	0	0	0	0	0	0	0	0	0	0	0	0	0	0	0	0	0	0	0	0	0	0	0
Ethanoligenens	0	0	5	0	0	0	0	0	0	0	0	0	0	0	0	0	0	0	0	0	0	0	0	0	0	0	0	0	0	0	0	0	0	0	0	0	0	0	0	0	0	0	0	0	0	0	0	0	0
Nitriliruptor	0	0	0	0	0	0	0	0	0	0	0	0	0	0	0	0	0	0	0	0	0	0	0	0	0	0	0	0	0	0	0	0	0	0	0	0	0	0	0	0	0	0	0	0	0	0	5	0	0
unidentified_vadinHA49	0	0	0	0	0	5	0	0	0	0	0	0	0	0	0	0	0	0	0	0	0	0	0	0	0	0	0	0	0	0	0	0	0	0	0	0	0	0	0	0	0	0	0	0	0	0	0	0	0
Thiohalophilus	0	0	0	0	0	0	0	0	0	0	0	0	0	0	0	0	0	0	0	0	0	0	0	0	0	0	0	0	0	0	0	0	0	0	0	0	0	0	0	5	0	0	0	0	0	0	0	0	0
Edaphobacter	0	0	0	0	0	0	0	0	0	0	0	0	0	0	0	5	0	0	0	0	0	0	0	0	0	0	0	0	0	0	0	0	0	0	0	0	0	0	0	0	0	0	0	0	0	0	0	0	0
unidentified_Firmicutes	0	0	0	0	0	5	0	0	0	0	0	0	0	0	0	0	0	0	0	0	0	0	0	0	0	0	0	0	0	0	0	0	0	0	0	0	0	0	0	0	0	0	0	0	0	0	0	0	0
Nitrosomonas	0	0	0	0	0	0	0	0	0	0	0	0	0	0	0	0	0	0	0	0	0	0	0	0	0	0	0	0	0	0	0	0	0	0	0	0	0	0	0	0	0	0	0	0	0	5	0	0	0
Candidatus_Rubidus	0	0	0	0	0	0	0	0	0	0	0	0	0	0	0	0	0	0	0	0	0	0	0	0	0	0	0	0	0	0	0	0	0	0	0	0	0	0	0	0	0	0	0	0	0	0	0	0	0
OLB12	0	0	0	0	0	0	0	0	0	0	0	0	0	0	0	0	0	0	0	0	0	0	0	0	0	0	0	0	0	0	0	0	0	0	0	0	0	0	0	0	0	0	0	5	0	0	0	0	0
Mumia	0	0	0	0	0	0	0	0	0	0	0	0	0	0	0	0	0	0	0	0	0	0	0	0	0	0	0	0	0	0	0	0	0	0	0	0	5	0	0	0	0	0	0	0	0	0	0	0	0
Prosthecobacter	0	0	0	0	0	0	0	0	0	0	0	0	0	0	0	0	0	0	0	0	0	0	0	0	0	0	0	0	0	0	0	0	0	0	0	0	0	0	0	0	0	0	0	0	0	0	0	0	0
Marivita	0	0	0	0	0	0	5	0	0	0	0	0	0	0	0	0	0	0	0	0	0	0	0	0	0	0	0	0	0	0	0	0	0	0	0	0	0	0	0	0	0	0	0	0	0	0	0	0	0
Porticoccus	0	0	0	5	0	0	0	0	0	0	0	0	0	0	0	0	0	0	0	0	0	0	0	0	0	0	0	0	0	0	0	0	0	0	0	0	0	0	0	0	0	0	0	0	0	0	0	0	0
Pelolinea	0	0	0	0	0	0	0	0	0	0	0	0	0	0	0	0	0	0	0	0	5	0	0	0	0	0	0	0	0	0	0	0	0	0	0	0	0	0	0	0	0	0	0	0	0	0	0	0	0
Parasphingopyxis	0	0	0	0	0	0	0	0	0	0	0	0	0	0	0	0	0	0	0	0	0	0	0	0	0	0	0	0	0	0	0	0	0	0	0	0	0	0	5	0	0	0	0	0	0	0	0	0	0
Coprobacter	0	0	0	0	0	0	0	0	0	0	0	0	0	0	0	0	0	0	0	0	0	0	0	0	0	0	0	0	0	0	0	0	0	0	4	0	0	0	0	0	0	0	0	0	0	0	0	0	0
Trichormus_HINDAK_2001-4	0	0	0	0	0	0	0	0	0	0	0	0	0	0	0	0	0	0	0	0	0	0	0	0	0	0	0	0	0	0	0	0	0	0	0	0	0	0	0	4	0	0	0	0	0	0	0	0	0
unidentified_Candidatus_Jorgensenbacteria	0	0	0	0	0	0	0	0	0	0	0	0	0	0	0	0	0	0	0	0	0	0	0	0	0	0	0	0	0	0	0	0	0	0	0	0	0	0	0	0	0	0	0	0	0	0	0	0	0
unidentified_Rhodanobacteraceae	0	0	0	0	0	4	0	0	0	0	0	0	0	0	0	0	0	0	0	0	0	0	0	0	0	0	0	0	0	0	0	0	0	0	0	0	0	0	0	0	0	0	0	0	0	0	0	0	0
Kallotenue	0	0	0	0	0	0	4	0	0	0	0	0	0	0	0	0	0	0	0	0	0	0	0	0	0	0	0	0	0	0	0	0	0	0	0	0	0	0	0	0	0	0	0	0	0	0	0	0	0
Sharpea	0	0	0	0	0	0	0	0	0	0	0	0	0	0	0	0	0	0	0	0	0	0	0	0	0	0	0	0	0	0	0	0	0	0	0	0	0	0	0	0	0	0	0	0	0	0	0	0	0
Bordetella	0	0	0	0	0	0	0	0	0	0	0	0	0	0	0	0	0	0	0	0	0	0	0	0	0	0	0	0	0	0	0	0	0	0	0	0	0	0	0	0	0	0	0	4	0	0	0	0	0
FCPS473	0	0	0	0	0	0	0	0	0	0	0	0	0	0	0	0	0	0	0	0	0	0	0	0	0	0	0	0	0	0	0	0	0	0	0	0	0	0	0	0	0	0	0	0	0	0	0	0	0
unidentified_Izemoplasmataceae	0	0	0	0	0	0	0	0	0	0	0	0	0	0	0	0	0	0	0	0	0	0	0	0	4	0	0	0	0	0	0	0	0	0	0	0	0	0	0	0	0	0	0	0	0	0	0	0	0
Tepidimicrobium	0	0	0	0	0	0	0	4	0	0	0	0	0	0	0	0	0	0	0	0	0	0	0	0	0	0	0	0	0	0	0	0	0	0	0	0	0	0	0	0	0	0	0	0	0	0	0	0	0
unidentified_NS9_marine_group	0	0	0	0	0	4	0	0	0	0	0	0	0	0	0	0	0	0	0	0	0	0	0	0	0	0	0	0	0	0	0	0	0	0	0	0	0	0	0	0	0	0	0	0	0	0	0	0	0
unidentified_Bacteria	0	4	0	0	0	0	0	0	0	0	0	0	0	0	0	0	0	0	0	0	0	0	0	0	0	0	0	0	0	0	0	0	0	0	0	0	0	0	0	0	0	0	0	0	0	0	0	0	0
unidentified_Lineage_IIa	0	0	0	0	0	2	0	0	0	0	0	0	0	0	0	0	0	0	0	0	0	0	0	0	0	0	0	0	0	0	0	0	0	0	0	0	0	0	0	0	0	0	0	0	0	0	0	0	0
Caldithrix	0	0	0	0	0	0	0	0	0	0	0	0	0	0	0	0	0	0	0	0	0	0	0	0	0	0	0	0	0	0	0	0	0	0	0	0	0	0	0	0	0	0	0	0	0	0	0	0	0
Pseudoxanthobacter	0	0	0	0	0	0	0	0	0	0	0	0	0	0	0	0	0	0	0	0	0	0	0	0	0	0	4	0	0	0	0	0	0	0	0	0	0	0	0	0	0	0	0	0	0	0	0	0	0
Desulfovirga	0	0	0	0	0	0	0	0	0	0	0	0	0	0	0	0	0	0	0	0	0	0	0	0	0	0	0	0	0	0	0	0	0	0	0	0	0	0	0	0	0	0	0	0	0	0	0	0	0
Candidatus_Captivus	0	0	0	4	0	0	0	0	0	0	0	0	0	0	0	0	0	0	0	0	0	0	0	0	0	0	0	0	0	0	0	0	0	0	0	0	0	0	0	0	0	0	0	0	0	0	0	0	0
Syntrophotalea	0	0	0	0	0	0	0	0	0	0	0	0	0	0	0	0	0	0	0	0	0	0	0	0	4	0	0	0	0	0	0	0	0	0	0	0	0	0	0	0	0	0	0	0	0	0	0	0	0
Candidatus_Aquirestis	0	0	0	0	0	0	0	0	0	0	0	0	0	0	0	0	0	0	0	0	4	0	0	0	0	0	0	0	0	0	0	0	0	0	0	0	0	0	0	0	0	0	0	0	0	0	0	0	0
Marinifilum	0	0	0	4	0	0	0	0	0	0	0	0	0	0	0	0	0	0	0	0	0	0	0	0	0	0	0	0	0	0	0	0	0	0	0	0	0	0	0	0	0	0	0	0	0	0	0	0	0
unidentified_KD4-96	0	0	0	0	0	0	0	0	0	0	0	0	0	0	0	0	0	0	0	0	0	0	0	0	0	0	0	0	0	0	0	0	0	0	0	0	0	0	4	0	0	0	0	0	0	0	0	0	0
Clade_Ib	0	0	0	0	0	0	0	0	0	0	0	0	0	0	0	0	0	0	0	0	0	0	0	0	4	0	0	0	0	0	0	0	0	0	0	0	0	0	0	0	0	0	0	0	0	0	0	0	0
Lachnospiraceae_UCG-003	0	0	0	0	0	0	0	0	0	0	0	0	0	0	0	4	0	0	0	0	0	0	0	0	0	0	0	0	0	0	0	0	0	0	0	0	0	0	0	0	0	0	0	0	0	0	0	0	0
Candidatus_Methanogranum	0	0	0	0	0	4	0	0	0	0	0	0	0	0	0	0	0	0	0	0	0	0	0	0	0	0	0	0	0	0	0	0	0	0	0	0	0	0	0	0	0	0	0	0	0	0	0	0	0
Micavibrio	0	0	0	0	0	0	0	0	0	0	0	0	0	0	0	0	0	0	0	0	0	0	0	0	0	0	4	0	0	0	0	0	0	0	0	0	0	0	0	0	0	0	0	0	0	0	0	0	0
unidentified_WD2101_soil_group	0	0	0	0	0	0	4	0	0	0	0	0	0	0	0	0	0	0	0	0	0	0	0	0	0	0	0	0	0	0	0	0	0	0	0	0	0	0	0	0	0	0	0	0	0	0	0	0	0
unidentified_Clade_III	0	0	0	0	0	0	0	0	0	0	0	0	0	0	0	0	0	0	0	0	0	0	0	0	0	0	0	0	0	0	0	0	0	0	0	0	4	0	0	0	0	0	0	0	0	0	0	0	0
unidentified_Kordiimonadales	0	3	0	0	0	0	4	0	0	0	0	0	0	0	0	0	0	0	0	0	0	0	0	0	0	0	0	0	0	0	0	0	0	0	0	0	0	0	0	0	0	0	0	0	0	0	0	0	0
unidentified_Bathyarchaeia	0	0	0	4	0	0	0	0	0	0	0	0	0	0	0	3	0	0	0	0	0	0	0	0	0	0	2	0	0	0	0	0	0	0	0	0	0	0	0	0	0	0	0	0	0	0	0	0	0
unidentified_Propionibacteriaceae	0	0	0	0	0	0	0	0	0	0	0	0	0	0	0	0	0	0	0	0	0	0	0	0	0	0	0	0	0	0	0	0	0	0	0	0	0	0	0	0	0	0	0	0	0	0	0	0	0
Spirochaeta	0	0	0	0	0	0	0	0	0	0	0	0	0	0	0	0	0	0	0	0	2	0	0	0	0	0	0	0	0	0	0	0	0	0	0	0	0	0	0	0	0	0	0	0	0	0	0	0	0
Ekhidna	0	0	0	0	0	0	0	0	0	0	0	0	0	0	0	0	0	0	0	0	0	0	0	0	0	0	0	0	0	0	0	0	0	0	0	0	0	0	0	3	0	0	0	0	0	0	0	0	0
Candidatus_Ovatusbacter	0	0	0	0	0	4	0	0	0	0	0	0	0	0	0	0	0	0	0	0	0	0	0	0	0	0	0	0	0	0	0	0	0	0	0	0	0	0	0	0	0	0	0	0	0	0	0	0	0
unidentified_Marinimicrobia_(SAR406_clade)	0	0	0	0	0	0	0	0	0	0	0	0	0	0	0	0	0	0	0	0	0	0	0	0	0	0	0	0	0	0	0	0	0	0	0	0	0	0	0	0	0	0	0	0	0	0	0	0	0
Clostridium_sensu_stricto_12	0	0	0	0	0	0	0	0	0	0	0	0	0	0	0	0	0	0	0	0	0	0	0	4	0	0	0	0	0	0	0	0	0	0	0	0	0	0	0	0	0	0	0	0	0	0	0	0	0
Polymorphobacter	0	0	0	0	0	4	0	0	0	0	0	0	0	0	0	0	0	0	0	0	0	0	0	0	0	0	0	0	0	0	0	0	0	0	0	0	0	0	0	0	0	0	0	0	0	0	0	0	0
Denitrovibrio	0	0	0	0	0	0	0	0	0	0	0	0	0	0	0	0	0	0	0	0	2	0	0	0	0	0	4	0	0	0	0	0	0	0	0	0	0	0	0	0	0	0	0	0	0	0	0	0	0
Siccirubricoccus	0	0	0	0	0	0	0	0	0	0	0	0	0	0	0	0	0	0	0	0	0	0	0	0	0	0	0	0	0	0	0	0	0	0	0	0	0	0	0	0	0	0	0	0	0	0	0	0	0
Shimia	0	0	0	0	0	0	0	0	0	0	0	0	0	0	0	0	0	0	0	0	0	0	0	0	0	0	0	0	0	0	0	0	0	0	0	4	0	0	0	0	0	0	0	0	0	0	0	0	0
Dethiosulfatibacter	0	0	0	0	0	0	0	0	0	0	0	0	0	0	0	3	0	0	0	0	4	0	0	0	0	0	0	0	2	0	0	0	0	0	0	0	0	0	0	0	0	0	0	0	0	0	0	0	0
Thermoproteus	0	0	0	0	0	0	0	0	0	0	0	0	0	0	0	0	0	0	0	0	0	0	0	0	0	0	0	0	0	0	0	0	0	0	0	0	0	0	0	0	0	0	0	0	0	0	0	0	0
MSBL7	0	0	0	0	0	0	0	0	0	0	0	0	0	0	0	0	0	0	0	0	0	0	0	0	0	0	0	0	0	0	0	0	0	0	0	0	0	0	0	0	0	0	0	0	0	0	0	0	0
PMMR1	0	0	0	0	0	0	0	0	0	0	0	0	0	0	0	0	0	0	0	0	0	0	3	0	0	0	0	0	0	0	0	0	0	0	0	0	0	0	0	0	0	0	0	0	4	0	0	0	4
Sulfuriferula	0	0	0	0	0	0	0	0	0	0	0	0	0	0	0	0	0	0	0	0	0	0	0	0	0	0	0	0	0	0	0	0	0	0	0	0	0	0	0	0	0	0	0	0	0	0	0	0	0
Frankia	0	0	0	0	0	4	0	0	0	0	0	0	0	0	0	0	0	0	0	0	0	0	0	0	0	0	0	0	0	0	0	0	0	0	0	0	0	0	0	0	0	0	0	0	0	0	0	0	0
Oikopleura	0	0	0	0	0	4	0	0	0	0	0	0	0	0	0	0	0	0	0	0	0	0	0	0	0	0	0	0	0	0	0	0	0	0	0	0	0	0	0	0	0	0	0	0	0	0	0	0	0
Thermoflexus	0	0	0	0	0	0	0	0	0	0	0	0	0	0	0	0	0	0	0	0	0	0	0	0	0	0	0	0	0	0	0	0	0	0	0	0	0	0	0	0	0	0	0	0	0	0	0	0	0
Terriglobus	0	0	0	0	0	0	0	0	0	0	0	0	0	0	0	0	0	0	0	0	0	0	0	0	0	0	0	0	0	0	0	0	0	0	0	0	0	0	0	0	0	0	0	0	0	0	0	0	0
Thermobispora	0	0	0	0	0	0	0	0	0	0	0	0	0	0	0	0	0	0	0	0	0	0	0	0	0	0	0	0	0	0	0	0	0	0	0	0	0	0	0	0	0	0	0	0	0	0	0	0	0
Calditerrivibrio	0	0	0	0	0	0	0	0	0	0	0	0	0	0	0	0	0	0	0	0	0	0	0	0	0	0	0	0	0	0	0	0	0	0	0	0	0	0	0	0	0	0	0	0	0	0	0	0	0
Chloronema	0	0	0	0	0	0	0	0	0	0	0	0	0	0	0	0	0	0	0	0	0	0	0	0	3	0	0	0	0	0	0	0	0	0	0	0	0	0	0	0	0	0	0	0	0	0	0	0	0
Coriobacteriaceae_UCG-003	0	0	0	0	0	0	0	0	0	0	0	0	0	0	0	0	0	0	0	0	0	0	0	0	0	0	0	0	0	0	0	0	0	0	0	0	0	0	0	0	0	0	0	0	0	0	0	0	0
Glycocaulis	0	0	0	0	0	0	0	0	0	0	0	0	0	0	0	0	0	0	0	0	0	0	0	0	0	0	3	0	0	0	0	0	0	0	0	0	0	0	0	0	0	0	0	0	0	0	0	0	0
Ketobacter	0	0	0	0	0	0	0	0	0	0	0	0	0	0	0	3	0	0	0	0	0	0	0	0	0	0	0	0	0	0	0	0	0	0	0	0	0	0	0	0	0	0	0	0	0	0	0	0	0
Acidicapsa	0	0	0	0	0	0	0	0	0	0	0	0	0	0	0	0	0	0	0	3	0	0	0	0	0	0	0	0	0	0	0	0	0	0	0	0	0	0	0	0	0	0	0	0	0	0	0	0	0
Roseimarinus	0	0	0	3	0	0	0	0	0	0	0	0	0	0	0	0	0	0	0	0	0	0	0	0	0	0	0	0	0	0	0	0	0	0	0	0	0	0	0	0	0	0	0	0	0	0	0	0	0
Chrysiogenes	0	0	0	0	0	0	0	0	0	0	0	0	0	0	0	0	0	0	0	0	0	0	0	0	3	0	0	0	0	0	0	0	0	0	0	0	0	0	0	0	0	0	0	0	0	0	0	0	0
Longivirga	0	0	0	0	0	3	0	0	0	0	0	0	0	0	0	0	0	0	0	0	0	0	0	0	0	0	0	0	0	0	0	0	0	0	0	0	0	0	0	0	0	0	0	0	0	0	0	0	0
Chitinivorax	0	3	0	0	0	0	0	0	0	0	0	0	0	0	0	0	0	0	0	0	0	0	0	0	0	0	0	0	0	0	0	0	0	0	0	0	0	0	0	0	0	0	0	0	0	0	0	0	0
Coraliomargarita	0	0	0	0	0	0	3	0	0	0	0	0	0	0	0	0	0	0	0	0	0	0	0	0	0	0	0	0	0	0	0	0	0	0	0	0	0	0	0	0	0	0	0	0	0	0	0	0	0
Salinarimonas	0	0	0	0	0	0	0	0	0	0	0	0	0	0	0	0	0	0	0	0	0	0	0	0	0	3	0	0	0	0	0	0	0	0	0	0	0	0	0	0	0	0	0	0	0	0	0	0	0
Pleurocapsa_PCC-7327	0	0	0	0	0	0	0	0	0	0	0	0	0	0	0	0	0	0	0	0	0	0	0	0	0	0	0	0	0	3	0	0	0	0	0	0	0	0	0	0	0	0	0	0	0	0	0	0	0
Cephaloticoccus	0	0	0	0	0	0	0	0	0	0	0	0	0	0	0	0	0	0	0	0	0	0	0	0	0	0	0	0	0	0	0	0	0	0	0	0	3	0	0	0	0	0	0	0	0	0	0	0	0
Aquimarina	0	0	0	3	0	0	0	0	0	0	0	0	0	0	0	0	0	0	0	0	0	0	0	0	0	0	0	0	0	0	0	0	0	0	0	0	0	0	0	0	0	0	0	0	0	0	0	0	0
Egicoccus	0	0	0	0	0	0	0	0	0	0	0	0	0	0	0	0	0	0	0	0	0	0	0	0	3	0	0	0	0	0	0	0	0	0	0	0	0	0	0	0	0	0	0	0	0	0	0	0	0
Crocinitomix	0	0	0	0	0	0	0	0	0	0	0	3	0	0	0	0	0	0	0	0	0	0	0	0	0	0	0	0	0	0	0	0	0	0	0	0	0	0	0	0	0	0	0	0	0	0	0	0	0
Thermoanaerobacter	0	0	0	0	0	0	0	0	0	0	0	0	0	0	0	0	0	0	0	0	0	0	0	0	3	0	0	0	0	0	0	0	0	0	0	0	0	0	0	0	0	0	0	0	0	0	0	0	0
Palleronia-Pseudomaribius	0	0	0	0	0	0	0	0	0	0	0	0	0	0	0	3	0	0	0	0	0	0	0	0	0	0	0	0	0	0	0	0	0	0	0	0	0	0	0	0	0	0	0	0	0	0	0	0	0
Desulfosarcina	0	0	0	0	0	0	0	0	0	0	0	0	0	0	0	0	0	0	0	0	0	0	0	0	0	0	0	0	0	0	0	0	0	0	0	0	0	0	0	0	0	0	0	0	0	0	0	0	0
Maritalea	0	0	0	0	0	3	0	0	0	0	0	0	0	0	0	0	0	0	0	0	0	0	0	0	0	0	0	0	0	0	0	0	0	0	0	0	0	0	0	0	0	0	0	0	0	0	0	0	0
unidentified_Sphingomonadaceae	0	0	0	0	0	3	0	0	0	0	0	0	0	0	0	0	0	0	0	0	0	0	0	0	0	0	0	0	0	0	0	0	0	0	0	0	0	0	0	0	0	0	0	0	0	0	0	0	0
Aeribacillus	0	0	0	0	0	0	0	0	0	0	0	0	0	0	0	0	0	0	0	0	0	0	0	0	0	0	0	0	0	0	0	0	0	0	0	0	0	0	0	0	0	0	0	0	0	0	0	0	2
Planktothrix_NIVA-CYA_15	0	0	0	0	0	0	0	0	0	0	0	0	0	0	0	0	0	0	0	0	0	0	0	0	0	0	0	0	0	0	0	0	0	0	0	0	0	0	0	0	0	0	0	0	0	0	0	0	0
Fibrobacter	0	0	0	0	0	3	0	0	0	0	0	0	0	0	0	0	0	0	0	0	0	0	0	0	0	0	0	0	0	0	0	0	0	0	0	0	0	0	0	0	0	0	0	0	0	0	0	0	0
Umezawaea	0	0	0	0	0	3	0	0	0	0	0	0	0	0	0	0	0	0	0	0	0	0	0	0	0	0	0	0	0	0	0	0	0	0	0	0	0	0	0	0	0	0	0	0	0	0	0	0	0
Terribacillus	0	0	3	0	0	0	0	0	0	0	0	0	0	0	0	0	0	0	0	0	0	0	0	0	0	0	0	0	0	0	0	0	0	0	0	0	0	0	0	0	0	0	0	0	0	0	0	0	0
Myxococcus	0	0	3	0	0	0	0	0	0	0	0	0	0	0	0	0	0	0	0	0	0	0	0	0	0	0	0	0	0	0	0	0	0	0	0	0	0	0	0	0	0	0	0	0	0	0	0	0	0
Neoasaia	0	0	0	0	0	0	3	0	0	0	0	0	0	0	0	0	0	0	0	0	0	0	0	0	0	0	0	0	0	0	0	0	0	0	0	0	0	0	0	0	0	0	0	0	0	0	0	0	0
Desulfofrigus	0	0	0	0	0	3	0	0	0	0	0	0	0	0	0	0	0	0	0	0	0	0	0	0	0	0	0	0	0	0	0	0	0	0	0	0	0	0	0	0	0	0	0	0	0	0	0	0	0
Balneola	0	0	0	0	0	0	0	0	0	0	0	0	0	0	0	0	0	0	0	0	0	0	0	0	0	0	0	0	0	0	0	0	0	0	0	0	0	0	0	0	0	0	0	0	0	0	0	0	0
IMCC26207	0	0	3	0	0	0	0	0	0	0	0	0	0	0	0	0	0	0	0	0	0	0	0	0	0	0	0	0	0	0	0	0	0	0	0	0	0	0	0	0	0	0	0	0	0	0	0	0	0
Labrys	0	0	0	0	0	3	0	0	0	0	0	0	0	0	0	0	0	0	0	0	0	0	0	0	0	0	0	0	0	0	0	0	0	0	0	0	0	0	0	0	0	0	0	0	0	0	0	0	0
Faecalicoccus	0	0	0	0	0	0	0	0	0	0	0	0	0	0	0	3	0	0	0	0	0	0	0	0	0	0	0	0	0	0	0	0	0	0	0	0	0	0	0	0	0	0	0	0	0	0	0	0	0
Litorilinea	0	0	0	0	0	3	0	0	0	0	0	0	0	0	0	0	0	0	0	0	0	0	0	0	0	0	0	0	0	0	0	0	0	0	0	0	0	0	0	0	0	0	0	0	0	0	0	0	0
Pseudobutyrivibrio	0	0	0	0	0	0	0	0	0	0	0	0	0	0	0	0	0	0	0	0	0	0	0	0	0	0	0	0	0	0	0	0	0	0	0	0	0	0	0	0	0	0	0	0	0	0	0	0	0
Oligoflexus	0	0	0	0	0	3	0	0	0	0	0	0	0	0	0	0	0	0	0	0	0	0	0	0	0	0	0	0	0	0	0	0	0	0	0	0	0	0	0	0	0	0	0	0	0	0	0	0	0
Desulforegula	0	0	0	0	0	3	0	0	0	0	0	0	0	0	0	0	0	0	0	0	0	0	0	0	0	0	0	0	0	0	0	0	0	0	0	0	0	0	0	0	0	0	0	0	0	0	0	0	0
Marine_Group_III	0	0	0	0	0	0	0	0	0	0	0	3	0	0	0	0	0	0	0	0	0	0	0	0	0	0	0	0	0	0	0	0	0	0	0	0	0	0	0	0	0	0	0	0	0	0	0	0	0
unidentified_Diplorickettsiaceae	0	0	0	0	0	3	0	0	0	0	0	0	0	0	0	0	0	0	0	0	0	0	0	0	0	0	0	0	0	0	0	0	0	0	0	0	0	0	0	0	0	0	0	0	0	0	0	0	0
Waddlia	0	0	0	0	0	2	0	0	0	0	0	0	0	0	0	0	0	0	0	0	0	0	0	0	0	0	0	0	0	0	0	0	0	0	0	0	0	0	0	0	0	0	0	0	0	0	0	0	0
Tuwongella	0	0	0	0	0	2	0	0	0	0	0	0	0	0	0	0	0	0	0	0	0	0	0	0	0	0	0	0	0	0	0	0	0	0	0	0	0	0	0	0	0	0	0	0	0	0	0	0	0
unidentified_Magnetospiraceae	0	0	0	0	0	0	0	0	0	0	0	0	0	0	0	2	0	0	0	0	0	0	0	0	0	0	0	0	0	0	0	0	0	0	0	0	0	0	0	0	0	0	0	0	0	0	0	0	0
Tahibacter	0	0	0	0	0	0	0	0	0	0	0	0	0	0	0	0	0	0	0	0	0	0	0	0	0	0	2	0	0	0	0	0	0	0	0	0	0	0	0	0	0	0	0	0	0	0	0	0	0
Hydrogenoanaerobacterium	0	0	0	0	0	0	0	0	0	0	0	0	0	0	0	0	0	0	0	0	0	0	0	0	0	0	0	0	0	0	0	0	0	0	0	0	0	0	0	0	0	0	0	0	0	0	0	0	0
Silanimonas	0	0	0	0	0	0	0	0	0	0	0	0	0	0	0	0	0	0	0	0	0	0	0	0	0	0	0	0	0	0	0	0	0	0	0	0	0	0	0	0	0	0	0	0	0	0	0	0	0
dgA-11_gut_group	0	0	0	0	0	0	0	0	0	2	0	0	0	0	0	0	0	0	0	0	0	0	0	0	0	0	0	0	0	0	0	0	0	0	0	0	0	0	0	0	0	0	0	0	0	0	0	0	0
Persicobacter	0	0	0	0	0	0	0	0	0	0	0	0	0	0	0	0	0	0	0	0	0	0	0	0	0	0	0	0	0	0	0	0	0	0	0	0	0	0	0	0	0	0	0	0	0	0	0	0	0
Clostridiisalibacter	0	0	0	0	0	0	0	0	0	0	0	0	0	0	0	0	0	2	0	0	0	0	0	0	0	0	0	0	0	0	0	0	0	0	0	0	0	0	0	0	0	0	0	0	0	0	0	0	0
Filimonas	0	0	0	0	0	0	0	0	0	0	0	0	0	0	0	0	0	0	0	0	0	0	0	0	2	0	0	0	0	0	0	0	0	0	0	0	0	0	0	0	0	0	0	0	0	0	0	0	0
Formosa	0	0	0	0	0	0	0	2	0	0	0	0	0	0	0	0	0	0	0	0	0	0	0	0	0	0	0	0	0	0	0	0	0	0	0	0	0	0	0	0	0	0	0	0	0	0	0	0	0
Sediminitomix	0	0	0	0	0	0	0	0	0	0	0	0	0	0	0	0	0	0	0	0	0	0	0	0	0	0	0	0	0	0	0	0	0	0	0	0	0	0	0	0	0	0	0	0	0	0	0	0	0
Haliscomenobacter	0	0	0	2	0	0	0	0	0	0	0	0	0	0	0	0	0	0	0	0	0	0	0	0	0	0	0	0	0	0	0	0	0	0	0	0	0	0	0	0	0	0	0	0	0	0	0	0	0
Xanthomarina	0	0	0	0	0	0	0	0	0	0	0	0	0	0	0	0	0	0	0	0	0	0	0	0	0	0	0	0	0	0	0	0	0	0	0	0	0	0	0	0	0	0	0	0	0	0	0	0	0
Turneriella	0	0	0	0	0	0	0	0	0	0	0	0	0	0	0	0	0	0	0	0	0	0	0	0	0	0	0	0	0	0	0	0	0	0	0	0	0	0	0	0	0	0	0	0	0	0	0	0	0
Thermomonospora	0	0	0	0	0	0	0	0	0	0	0	0	0	0	0	0	0	0	0	0	0	0	0	0	0	0	0	0	0	0	0	0	0	0	0	0	0	0	0	0	0	0	0	0	0	0	0	0	0
unidentified_Candidatus_Falkowbacteria	0	0	2	0	0	0	0	0	0	0	0	0	0	0	0	0	0	0	0	0	0	0	0	0	0	0	0	0	0	0	0	0	0	0	0	0	0	0	0	0	0	0	0	0	0	0	0	0	0
OM75_clade	0	0	0	0	0	0	0	0	0	0	0	0	0	0	0	0	0	0	0	0	0	0	0	0	2	0	0	0	0	0	0	0	0	0	0	0	0	0	0	0	0	0	0	0	0	0	0	0	0
Longilinea	0	0	0	0	0	0	0	0	0	0	0	0	2	0	0	0	0	0	0	0	0	0	0	0	0	0	0	0	0	0	0	0	0	0	0	0	0	0	0	0	0	0	0	0	0	0	0	0	0
Tepidisphaera	0	0	0	0	0	2	0	0	0	0	0	0	0	0	0	0	0	0	0	0	0	0	0	0	0	0	0	0	0	0	0	0	0	0	0	0	0	0	0	0	0	0	0	0	0	0	0	0	0
Pseudofulvibacter	0	0	0	0	0	0	0	0	0	0	0	0	0	0	0	0	0	0	0	0	0	0	0	0	2	0	0	0	0	0	0	0	0	0	0	0	0	0	0	0	0	0	0	0	0	0	0	0	0
Gilvibacter	0	0	0	0	0	0	0	0	0	0	0	0	0	0	0	0	0	0	0	0	0	0	0	0	0	0	0	0	0	0	0	0	0	0	0	0	0	0	0	0	0	0	0	0	0	0	0	0	0
Planktothricoides_SR001	0	2	0	0	0	0	0	0	0	0	0	0	0	0	0	0	0	0	0	0	0	0	0	0	0	0	0	0	0	0	0	0	0	0	0	0	0	0	0	0	0	0	0	0	0	0	0	0	0
unidentified_Syntrophales	0	0	0	0	0	0	0	0	0	0	0	2	0	0	0	0	0	0	0	0	0	0	0	0	0	0	0	0	0	0	0	0	0	0	0	0	0	0	0	0	0	0	0	0	0	0	0	0	0
Phormidium_IAM_M-71	0	0	0	0	0	0	0	0	0	0	0	0	0	0	0	0	0	0	0	0	0	0	0	0	0	0	0	0	0	0	0	0	0	0	0	0	0	0	0	0	0	0	0	0	0	0	0	0	0
Sporosalibacterium	0	0	0	0	0	0	0	0	0	0	0	0	0	0	0	0	0	0	0	0	2	0	0	0	0	0	0	0	0	0	0	0	0	0	0	0	0	0	0	0	0	0	0	0	0	0	0	0	0
OLB15	0	0	0	0	0	2	0	0	0	0	0	0	0	0	0	0	0	0	0	0	0	0	0	0	0	0	0	0	0	0	0	0	0	0	0	0	0	0	0	0	0	0	0	0	0	0	0	0	0
Acetomicrobium	0	0	0	0	0	0	0	0	0	0	0	0	0	0	0	0	0	0	0	0	0	0	0	0	0	0	0	0	0	0	0	0	0	0	0	0	0	0	0	0	0	0	0	0	0	0	0	0	0
Nostoc_PCC-7524	0	0	0	0	0	0	0	0	0	0	0	0	0	0	0	0	0	0	0	2	0	0	0	0	0	0	0	0	0	0	0	0	0	0	0	0	0	0	0	0	0	0	0	0	0	0	0	0	0
Microcoleus_Es-Yyy1400	0	0	2	0	0	0	0	0	0	0	0	0	0	0	0	0	0	0	0	0	0	0	0	0	0	0	0	0	0	0	0	0	0	0	0	0	0	0	0	0	0	0	0	0	0	0	0	0	0
unidentified_Acetothermiia	0	0	0	0	0	0	0	0	0	0	0	0	0	0	0	0	0	0	0	0	2	0	0	0	0	0	0	0	0	0	0	0	0	0	0	0	0	0	0	0	0	0	0	0	0	0	0	0	0
Propionibacterium	0	0	0	0	0	0	0	0	0	0	0	0	0	0	0	0	0	0	0	0	2	0	0	0	0	0	0	0	0	0	0	0	0	0	0	0	0	0	0	0	0	0	0	0	0	0	0	0	0
Others	74043	18662	113399	59579	4250	38318	44640	44752	11164	57276	56249	69118	59708	45994	67527	8796	38519	31168	67635	53722	19577	64416	59648	16718	12985	3630	6098	29051	20085	7498	30838	40403	46682	11006	63430	36748	78229	46719	69109	15581	53803	43660	18588	29290	47252	30672	17918	35134	47104
[truncated: 28 more columns]

## Sheet: TableS2.sample.f.absolute
Taxonomy	C1	C2	C3	C4	C5	C6	C7	C8	C9	C10	C11	C12	C13	C14	C15	C16	C17	C18	C19	C20	C21	C22	C23	C24	C25	C26	C27	C28	C29	C30	C31	C32	C33	C34	C35	C36	C37	C38	C39	C40	Np1	Np2	Np3	Np4	Np5	Np6	Np7	Np8	Np10
Lactobacillaceae	3179	1756	1027	923	4	60	873	1291	30	394	1658	836	1523	177	0	1715	85	534	80	1528	3833	60	919	276	2978	0	1107	220	728	16	9126	399	592	0	1369	17072	1120	593	3530	18786	77	206	177	11424	1108	86220	6723	17983	90
Prevotellaceae	81	4047	1340	894	31444	256	730	1190	24259	453	546	453	1738	1624	2	7951	78	898	38	1502	10618	46	1799	907	24492	625	6894	99	3212	41300	380	2087	3472	4327	1924	127	1700	884	1025	90	78	3910	932	334	1033	361	26329	168	0
Listeriaceae	0	223	240	593	0	147	1012	1800	0	747	0	623	0	60	0	14	0	0	0	29	0	0	0	0	0	0	10	0	40	0	20119	0	0	0	0	18549	136	0	0	32477	0	0	0	268	0	0	19	88	0
Nitrosopumilaceae	0	7	0	5	0	9	26	0	0	48	0	0	90	162	0	0	0	0	0	53	28	0	28	72	9	0	3	0	0	0	0	0	0	0	126	0	0	0	25	6	0	0	0	0	0	0	8	0	0
Bifidobacteriaceae	0	5415	469	2328	357	143	364	824	0	456	198	368	283	85	5	90	2791	472	0	73	85	0	325	77	83	24	4	9	0	156	44	34	0	0	285	82	113	0	242	33	228	716	836	1947	778	1077	235	4156	0
Ruminococcaceae	61	1607	88	596	0	29	353	689	217	342	78	166	155	1043	0	132	2	42	22	293	284	0	513	377	88	0	81	15	0	0	121	205	0	0	81	40	178	275	461	58	0	0	0	43	102	175	24950	81	135
Vibrionaceae	5434	14	16	62	0	0	71	75	0	54	1602	124	2486	9573	990	116	3907	11485	9167	3920	185	2786	3642	11945	51	100	30	8254	2716	1272	9629	409	698	270	3351	9836	5653	3899	2027	4147	13693	15564	24515	6310	8395	4302	6392	10440	15566
Fusobacteriaceae	0	6	2	15	10950	0	32	95	17103	43	546	15	1197	0	0	2309	0	0	40	246	3958	15	100	41	7916	22984	2222	0	417	19	21	1006	1626	3423	398	20	394	36	183	24	0	0	92	41	30	0	18	95	87
Family_XI	102	0	2	6	2209	0	9	24	11344	3	17	6	143	0	21488	165	8075	36	0	807	223	40	0	50	361	699	110	26	65	16098	69	86	134	8928	177	0	937	16	98	26	0	1910	103	210	156	674	287	0	0
Coriobacteriaceae	22	18460	608	8013	0	190	1477	2421	0	641	156	562	160	173	12	0	0	0	224	0	0	0	213	47	0	0	10	4	38	16	104	0	0	0	0	6	0	79	111	0	0	0	0	48	127	0	29	185	0
Bacteroidaceae	25	76	639	114	2	28	325	264	16	93	440	175	231	26	22	330	9058	25	0	284	671	93	260	200	556	17102	231	52	335	0	162	239	324	12298	326	89	561	150	855	130	0	0	0	39	169	359	12642	96	66
Pseudoalteromonadaceae	3708	5	0	8	0	22	101	234	0	65	0	0	1403	4853	858	54	2697	7615	6158	2493	101	1863	2232	7502	56	75	34	5306	2270	647	7367	427	342	227	2682	5936	3889	3153	1649	2625	10267	8973	16734	4192	7352	3712	5451	8148	11478
Chitinophagaceae	0	0	79	18	0	114	17	20	4	10	65	13	170	224	9	7265	0	0	0	128	15233	41	313	61	5937	2	3092	37	1234	0	34	1410	3011	0	1520	81	1659	757	287	40	43	0	79	134	359	235	168	0	0
Pseudomonadaceae	2852	10	1057	54	13	42	407	207	37	293	657	259	223	457	165	168	1265	423	1166	129	642	14931	224	341	844	0	250	490	577	34	3256	90	213	52	152	2916	2950	401	374	4058	804	307	438	5284	593	247	352	414	391
Staphylococcaceae	174	17	80	57	0	32	343	269	0	408	109	124	96	88	33	429	49	72	83	23	1292	101	201	126	396	0	177	12	173	0	8682	190	447	2	13	8258	113	207	25	14234	44	627	77	294	116	827	150	77	19
Enterobacteriaceae	1086	234	1934	982	16	155	914	1435	214	903	14039	983	607	1213	87	55	2055	881	1110	1166	103	1719	495	1926	161	10	35	1362	582	134	748	179	117	42	660	183	1646	1508	894	295	1442	955	1820	586	1719	997	1205	1050	1565
Bacillaceae	0	11	615	72	0	247	31	207	0	160	2194	47	49	17	5932	31	0	303	0	131	45	2	15	57	76	0	25	12	111	8	231	25	26	0	83	348	1416	391	73	283	331	4	112	33	321	259	135	234	2
Moraxellaceae	125	22	457	67	47	25	138	324	182	47	1761	141	167	457	2330	17	825	304	492	215	83	4100	654	363	106	6	25	3436	1553	1001	604	2	140	147	183	149	85	0	121	514	686	262	712	250	145	17	78	237	889
Peptostreptococcaceae	3	1864	93	1016	1296	15	368	240	11523	202	163	93	255	8	19	182	801	11	0	373	185	47	37	0	318	4872	90	4	64	11281	132	101	109	3965	103	257	2678	51	34	309	0	23	11	41	22	66	28	0	0
Atopobiaceae	0	1067	121	494	353	11	106	113	2077	74	367	90	0	38	0	33	241	259	21	12	63	0	91	0	77	29	50	0	111	75	0	0	0	0	0	72	223	0	0	27	0	47	81	42	264	0	28	440	27
Pirellulaceae	0	8	5	39	0	970	14	63	0	6	125	105	11	160	0	94	0	0	0	167	72	0	102	54	79	0	141	0	51	0	50	135	0	0	0	45	76	23	405	0	0	0	25	0	0	36	30	80	0
Azospirillaceae	0	0	143	0	0	0	12	0	0	0	234	15	57	0	0	4079	0	0	0	100	9441	0	0	4	3686	0	1955	0	605	0	4	944	1129	0	213	0	356	4	0	0	0	0	45	0	12	0	0	0	0
Streptococcaceae	1076	101	50	241	0	23	344	339	29	117	552	100	760	2225	117	403	493	2198	1606	1263	843	339	896	2399	450	5	229	1359	526	9248	1457	176	124	56	568	1326	742	1174	793	878	2290	4403	4475	1110	1497	974	1378	1798	2154
Veillonellaceae	103	4142	141	1652	1727	31	551	666	2520	505	0	239	261	67	0	709	1442	629	0	403	1423	0	374	25	2074	205	596	13	347	3573	239	524	390	1194	34	71	145	213	202	60	0	1232	5	55	180	14	187	0	0
Aerococcaceae	10	0	0	0	5001	3	0	39	0	0	0	0	0	0	0	0	8259	0	0	0	7	106	37	8	14	0	0	169	0	10	0	0	0	0	0	0	0	0	0	51	7	0	130	25	0	0	0	1262	32
Aeromonadaceae	1528	0	4	0	0	6	0	0	4	0	32	22	1071	2650	186	10	989	4183	3268	1331	25	828	1435	4491	20	22	3	2471	207	569	3124	55	92	52	1023	2970	543	817	808	1055	5101	4688	7678	2171	1727	334	733	4164	4838
Lachnospiraceae	17	5975	1720	5328	63	332	2328	7136	437	2520	959	3067	1052	1603	77	790	92	628	27	2025	1647	95	1857	658	1336	4678	423	163	705	40	198	466	863	21	373	147	1030	468	1626	191	130	118	186	179	467	377	1623	380	257
Burkholderiaceae	91	71	58	579	0	179	918	833	0	664	274	332	85	261	12	68	253	346	179	75	117	114	72	405	243	0	51	224	2194	42	92	384	227	0	2159	176	1756	2784	939	62	724	411	499	335	5157	2124	4235	53	181
Porphyromonadaceae	0	0	31	0	1802	0	5	74	6175	6	233	5	460	52	0	1586	24	13	11	104	2131	0	3	26	3933	1307	1008	0	434	21	5	454	646	2741	481	0	249	135	116	14	0	0	22	62	22	49	0	0	9
Muribaculaceae	0	1957	1631	2790	72	272	1236	6017	6151	2448	15	3737	1096	921	0	1099	63	19	0	1029	2215	0	811	665	1634	697	681	31	1020	0	131	878	455	3763	399	41	1015	339	2225	6	0	0	31	100	79	55	102	0	0
Spirochaetaceae	0	0	2	0	2636	0	3	2	0	15	0	10	0	81	0	2284	0	0	0	143	3615	0	161	99	6130	0	1982	0	939	0	0	778	1075	0	784	18	0	299	0	0	0	0	9	0	0	0	0	0	0
Tannerellaceae	0	29	132	29	0	12	77	77	44	80	0	120	0	45	9	307	0	0	0	111	739	27	68	13	910	0	273	0	116	0	22	70	331	0	186	0	6	9	42	8	0	52	0	0	0	0	6019	0	0
Alcaligenaceae	0	0	83	24	0	0	29	14	0	0	0	30	11	0	5	2633	0	0	48	0	5706	0	0	22	2644	0	1358	0	709	8	16	963	1063	2	761	0	60	88	25	0	0	0	96	4	117	57	201	0	0
Leptotrichiaceae	0	0	0	19	5645	0	0	14	0	6	0	12	93	0	330	772	291	76	0	42	1003	0	5	31	1587	62	475	44	179	114	0	175	863	0	115	27	177	106	57	7	0	0	29	0	156	9	0	0	0
Weeksellaceae	583	3	346	0	7	19	20	5	7	19	65	37	453	887	424	68	685	2975	943	847	81	1186	359	2399	93	15	16	2384	1668	179	179	79	80	59	922	115	864	1870	361	24	3188	2614	4674	1798	3821	997	2782	2734	2365
Comamonadaceae	682	74	385	171	3	773	347	501	120	449	1578	184	165	376	247	284	3394	281	217	300	471	2593	240	377	310	0	233	703	268	52	907	108	294	149	294	235	840	247	581	163	129	600	881	267	782	380	720	24	1057
Erysipelotrichaceae	0	2381	312	1882	148	181	1488	4563	547	1746	0	2365	399	182	0	205	218	0	0	287	247	0	114	159	179	18	99	12	114	23	0	69	0	0	0	43	849	18	176	118	0	0	0	29	76	19	75	80	81
Mycobacteriaceae	0	8	309	107	0	449	76	132	0	50	96	55	15	202	0	2180	58	95	0	71	4301	0	53	33	2213	0	1245	0	332	6	0	1073	718	0	221	0	291	75	113	0	115	0	8	39	0	133	5	0	0
Xanthobacteraceae	32	14	209	127	0	2311	134	280	0	55	144	85	207	138	0	1010	0	0	0	383	2047	0	29	175	4212	0	1624	28	216	4	3	428	805	0	246	17	1898	271	460	33	0	22	0	15	183	177	61	38	0
Campylobacteraceae	0	0	0	0	2382	0	0	0	2156	0	0	0	75	0	0	214	0	11	0	0	570	0	76	0	440	3118	140	0	56	4139	0	117	74	1065	20	0	0	0	0	0	0	4	0	23	0	2	0	0	0
unidentified_Chloroplast	2	35	323	100	0	137	545	351	0	524	1044	1123	692	657	0	1006	85	107	174	852	1688	89	1295	285	3609	0	1528	193	350	34	75	767	243	0	503	419	1137	391	2336	30	0	161	126	248	268	1450	168	944	29
Shewanellaceae	571	0	61	63	4	3	13	15	0	13	0	5	439	1413	202	42	536	1605	1427	671	136	1036	735	1980	75	14	36	1007	54	174	1476	35	27	40	403	1155	374	243	373	455	2685	2067	3440	724	778	167	281	2027	3130
Pasteurellaceae	752	12	8	41	0	9	0	65	0	4	173	19	102	992	256	600	385	1102	1286	535	1320	365	307	1394	1785	11	540	598	568	100	1152	374	887	63	373	613	1434	482	445	324	1415	1504	1754	543	1668	272	788	464	1688
Nitrososphaeraceae	0	4	7	4	0	1852	0	0	0	0	0	0	428	53	0	11	3	0	0	304	4	30	305	70	6	0	5	0	0	29	23	68	104	0	0	10	3459	0	500	20	0	0	0	4	114	43	100	0	0
Nocardioidaceae	36	15	34	137	0	337	203	225	0	51	3344	96	60	168	15	6	17	126	95	5	20	0	0	261	41	4	5	121	28	5	2	33	0	0	3	94	457	274	121	53	35	93	65	32	24	196	191	91	641
Gemellaceae	0	6	3	14	2154	0	0	0	0	28	0	0	96	3	0	15	3315	3	0	61	38	0	0	10	56	137	19	0	0	4	18	0	0	0	31	32	71	0	18	0	0	0	0	0	0	0	0	0	0
Gemmatimonadaceae	5	6	26	61	0	275	11	87	4	42	136	129	1575	2171	0	0	0	12	0	1095	38	0	1258	566	18	0	10	0	0	14	66	166	0	0	0	0	74	0	2754	36	0	0	55	61	31	297	14	48	0
Actinomycetaceae	0	17	0	56	936	10	42	0	3189	43	102	7	23	109	0	13	382	47	0	28	37	0	17	15	27	82	15	17	27	422	39	0	0	92	0	0	156	0	4	0	0	189	0	10	0	24	140	15	5
Micrococcaceae	34	17	700	81	2	82	216	316	5	229	641	46	303	357	43	49	0	175	110	164	20	371	358	147	25	0	16	241	79	9	140	111	0	0	72	101	817	44	62	194	69	174	370	2398	163	141	426	670	72
Rhizobiaceae	0	11	441	116	0	482	207	466	0	198	379	221	0	41	0	1093	0	78	5	87	2679	98	78	21	1404	0	643	45	353	15	117	143	201	6	313	8	797	361	4	24	36	103	39	12	249	257	137	74	22
Defluviicoccaceae	0	0	6	0	0	2675	0	0	3	6	0	49	0	0	0	0	0	0	0	8	0	0	0	0	0	0	0	0	0	0	0	0	0	0	0	0	0	0	29	0	0	0	0	0	0	0	0	0	0
Spirosomaceae	0	0	82	27	0	4	0	0	0	0	36	0	0	0	0	1295	0	0	0	0	2651	0	0	0	998	0	507	23	193	0	0	306	37	0	73	47	176	170	100	0	0	0	0	0	3	0	0	0	0
Pyrinomonadaceae	0	6	0	0	0	119	12	11	0	15	0	0	1105	721	0	0	0	0	0	1118	5	0	1186	829	27	0	3	0	0	21	4	0	0	0	0	0	1901	0	2641	40	0	27	291	39	76	3	30	0	0
Synergistaceae	0	2	0	31	0	7	37	121	2552	17	93	10	0	0	0	46	0	0	0	0	58	0	0	0	123	0	21	0	8	0	69	0	186	0	0	0	0	0	0	5	0	0	0	0	0	0	0	0	0
Eggerthellaceae	0	611	28	320	124	63	98	334	313	114	241	179	228	0	0	13	124	40	0	0	0	0	180	0	18	10	6	0	0	0	19	0	30	0	0	0	0	0	54	0	46	0	0	0	6	0	103	0	90
Solirubrobacteraceae	82	20	6	119	0	1556	86	0	0	82	54	64	0	333	23	10	0	135	0	15	20	0	205	3	16	0	0	0	0	0	128	0	210	0	0	6	2423	89	272	19	0	0	0	5	150	180	69	0	0
Nitrosomonadaceae	0	5	8	58	0	241	0	16	2	135	80	0	1665	1383	0	8	0	0	0	954	20	0	668	483	8	0	0	0	0	0	0	0	0	0	167	0	462	110	2292	11	0	6	0	0	35	120	0	0	0
Gemmataceae	0	0	2	32	0	2246	19	74	0	65	486	161	0	41	0	21	0	90	0	0	0	0	102	49	2	0	0	15	0	0	77	0	15	0	0	25	473	19	181	0	0	0	0	0	0	102	0	0	0
Erwiniaceae	358	0	82	0	0	0	0	0	0	0	18	0	36	295	39	0	2238	282	1777	138	4	367	78	404	25	0	0	685	0	83	0	0	0	26	493	0	0	0	20	0	170	318	311	199	170	46	0	283	497
Sphingomonadaceae	177	21	476	88	22	435	162	202	21	80	2232	33	6	396	4	66	214	228	172	150	157	215	297	217	230	0	36	191	146	37	139	70	60	7	91	20	1668	22	185	59	6	426	524	111	87	480	120	228	259
Rhodobacteraceae	74	29	92	169	3	214	107	237	6	296	2220	216	0	42	0	120	0	45	55	70	198	45	170	222	178	0	89	164	64	93	220	97	58	0	77	166	359	52	280	209	155	71	333	475	283	83	113	128	582
Vicinamibacteraceae	0	8	31	12	0	1614	43	33	2	0	282	77	916	365	0	14	6	0	0	524	11	0	1293	408	0	0	0	0	0	0	0	0	0	0	0	0	865	3	2124	0	0	0	0	0	121	0	13	0	0
Flavobacteriaceae	0	0	137	16	0	35	34	2	31	5	50	25	0	20	51	651	0	6	0	22	1496	0	10	18	2207	0	739	70	790	0	43	400	404	0	1192	7	868	493	67	2	0	22	31	0	797	865	1116	96	0
67-14	0	10	5	104	0	1683	9	27	0	26	7	0	53	31	0	8	0	0	5	5	11	0	30	29	5	0	0	0	0	0	0	0	0	0	0	61	2150	0	166	23	0	49	128	2	0	222	0	155	0
Chthoniobacteraceae	0	8	43	104	0	1471	48	144	0	175	0	182	0	0	0	0	0	0	0	27	2	0	0	0	13	0	13	0	0	0	0	0	0	0	0	40	2107	38	69	12	0	0	39	23	229	74	38	0	0
Beijerinckiaceae	99	7	15	8	0	325	102	298	10	67	508	35	45	126	17	13	14	0	0	215	0	98	268	141	13	3	13	159	0	0	141	8	81	0	0	3	1691	0	186	7	0	189	166	8	187	413	81	0	54
Geodermatophilaceae	189	0	0	0	0	26	33	70	0	17	1975	5	5	46	0	0	3	140	61	78	0	75	82	172	6	0	5	145	0	35	85	0	0	0	63	98	278	35	114	15	115	77	42	86	53	269	92	226	275
Arcobacteraceae	0	0	0	0	0	0	0	17	0	7	109	0	0	0	0	837	0	0	0	0	1938	0	24	0	1724	0	1275	18	316	0	0	435	364	0	208	0	0	20	0	0	0	17	32	0	0	0	44	78	0
Sphingobacteriaceae	35	4	497	21	0	2	35	82	8	39	33	3	8	0	49	1041	0	67	0	90	1856	110	35	25	670	0	372	48	145	7	102	348	519	6	324	27	278	88	24	13	0	0	0	23	86	9	221	0	2
Gaiellaceae	0	2	6	5	0	1711	30	28	0	45	231	4	0	0	0	0	0	0	0	96	0	0	37	41	5	0	3	0	0	0	0	34	0	0	0	0	985	53	186	32	0	55	27	0	66	45	0	0	0
Oscillospiraceae	0	143	148	626	0	72	644	1653	6	943	419	598	425	193	35	124	0	34	47	266	237	0	180	86	158	0	53	10	25	0	5	195	0	0	197	0	456	0	502	51	0	0	17	0	62	212	64	113	34
Dermacoccaceae	0	5	20	0	0	0	0	0	0	0	0	0	0	0	0	0	0	0	0	20	0	0	0	0	0	0	0	0	0	7	0	0	0	0	0	0	0	0	0	0	12	0	0	1617	0	0	0	0	0
Halomonadaceae	66	40	14	173	0	9	80	149	3	59	95	186	424	725	306	144	0	49	11	44	225	0	0	22	188	0	93	7	166	0	0	47	21	0	303	215	753	117	24	65	0	93	37	250	102	512	194	91	18
Mycoplasmataceae	0	2	0	0	44	0	4	1295	0	0	0	0	146	155	36	8	1117	0	0	61	65	79	0	0	17	192	6	2	0	0	0	0	0	0	0	889	0	0	0	0	0	0	26	0	0	0	27	0	0
Marinomonadaceae	368	0	0	0	0	0	0	0	0	0	0	0	91	231	37	7	188	462	190	125	6	175	115	642	0	22	0	401	48	56	366	10	65	21	144	465	237	72	80	127	906	802	1463	291	512	127	437	640	1064
Micromonosporaceae	0	4	69	69	0	672	111	68	0	0	7	78	0	24	0	96	0	0	0	0	155	0	66	7	121	0	174	0	0	0	8	7	9	0	33	0	1435	131	141	9	0	77	0	0	125	323	17	0	0
Rubrobacteriaceae	0	0	0	49	0	9	0	0	0	0	0	0	0	217	0	0	0	21	0	17	0	0	0	14	15	0	0	54	0	0	0	13	0	0	0	0	1421	340	0	0	0	0	66	0	68	31	9	0	0
Selenomonadaceae	0	71	14	79	0	5	0	0	0	51	255	95	0	0	6	324	0	16	0	108	718	0	81	0	1389	264	345	0	335	0	0	178	560	0	390	5	129	399	89	7	0	0	0	3	110	48	43	0	0
Corynebacteriaceae	23	30	133	436	5	53	282	252	0	370	202	164	4	14	0	166	79	141	56	81	159	31	119	191	266	0	104	55	216	10	241	230	91	0	160	167	363	159	172	118	24	1174	462	397	359	622	106	133	134
Neisseriaceae	73	8	25	48	0	20	174	214	0	14	134	42	107	311	47	173	58	353	279	473	143	12	584	351	170	4	55	70	145	10	164	8	67	0	0	72	172	81	869	74	347	475	514	141	266	168	840	180	252
SC-I-84	0	0	7	50	0	92	0	0	0	2	0	43	131	129	0	0	0	0	0	6	0	0	102	29	5	0	0	0	0	0	0	0	0	0	0	0	208	0	183	0	0	0	0	0	0	0	0	0	0
Ilumatobacteraceae	0	0	0	0	0	1074	0	25	0	19	0	26	0	0	0	2	0	0	0	0	13	0	132	31	5	0	7	0	0	0	0	0	0	0	0	0	175	0	195	0	0	0	0	0	0	101	0	0	0
Rhodanobacteraceae	17	0	251	43	0	24	0	17	3	6	23	0	556	292	0	15	51	0	0	407	0	0	296	151	0	0	2	25	0	0	0	0	30	0	0	0	106	8	807	0	0	9	24	128	0	2	0	0	0
Mitochondria	0	24	20	43	0	74	5	279	0	70	165	374	46	256	22	195	0	12	8	394	372	5	498	94	469	0	165	14	129	0	0	72	180	20	198	73	1058	333	1027	30	0	2	29	0	10	303	137	61	23
Propionibacteriaceae	27	23	116	105	0	226	315	249	0	339	291	27	68	64	11	32	8	18	49	36	56	5	41	134	169	13	29	10	493	10	54	45	25	8	62	3	621	11	34	23	67	91	1058	271	190	458	87	53	87
Yersiniaceae	53	0	98	0	0	0	40	0	0	0	156	9	7	0	0	0	82	101	76	0	0	123	0	30	9	0	0	97	58	12	102	0	31	0	111	0	121	0	98	0	435	76	40	72	47	6	127	33	162
WD2101_soil_group	0	8	0	45	0	231	4	8	0	0	168	0	90	64	0	0	0	0	0	201	0	93	115	243	0	0	0	0	0	0	43	0	0	0	0	87	168	0	648	0	0	0	13	77	0	0	0	0	0
Trueperaceae	0	0	0	14	0	0	0	0	0	0	973	0	0	0	0	0	0	0	0	0	26	0	121	9	3	0	0	0	17	0	26	39	21	0	251	29	34	0	0	0	0	0	36	0	149	150	350	0	0
Helicobacteraceae	0	0	0	4	0	0	5	60	0	3	0	0	101	0	0	172	0	0	0	63	604	0	86	9	459	0	146	0	72	0	0	173	184	0	43	0	972	0	228	0	0	0	0	5	0	32	0	0	0
Idiomarinaceae	200	0	0	0	0	0	0	0	0	0	0	0	36	304	16	0	66	374	125	157	12	46	75	275	16	0	6	151	59	30	329	37	97	16	66	155	677	398	7	106	289	634	222	143	537	321	411	108	654
Microbacteriaceae	239	22	704	104	0	175	43	120	5	37	204	55	144	503	67	30	210	434	229	347	48	262	177	767	65	0	16	358	208	62	235	103	117	14	405	359	358	23	155	141	258	779	512	293	615	904	571	283	431
Xanthomonadaceae	48	3	909	93	0	121	84	54	0	145	569	95	87	150	37	30	31	158	99	156	46	66	161	348	56	3	23	178	178	31	170	37	55	0	0	156	548	713	447	71	141	109	116	230	835	502	840	32	292
JG30-KF-CM45	25	11	31	186	0	501	58	0	0	0	852	34	269	0	0	0	24	0	13	265	0	0	101	203	2	0	0	0	0	0	0	0	0	0	0	74	567	8	429	0	0	0	26	122	0	11	31	142	873
Legionellaceae	12	0	0	6	0	18	0	0	0	0	0	4	0	0	0	520	0	0	0	0	836	0	0	0	786	0	807	0	201	0	0	348	179	0	156	0	0	0	17	0	0	0	0	0	0	0	0	0	0
Stappiaceae	0	0	786	0	0	0	0	0	0	0	0	0	15	0	0	4	0	0	0	0	15	61	0	0	28	0	11	0	0	0	0	0	0	0	0	0	12	0	0	0	0	0	0	40	0	0	8	0	0
Erysipelatoclostridiaceae	0	779	33	344	0	0	23	205	39	2	0	7	22	0	0	24	50	0	0	42	49	0	36	41	33	0	0	0	9	0	0	0	0	0	11	0	128	0	65	0	0	0	46	0	24	0	59	24	0
unidentified_Gammaproteobacteria	0	0	7	23	0	70	20	129	0	0	76	39	0	180	0	0	0	0	0	0	14	0	0	0	0	0	0	0	0	0	53	0	33	0	0	10	743	0	72	17	0	0	44	0	0	0	0	0	0
Oxalobacteraceae	0	4	12	94	0	50	91	314	68	62	303	98	47	245	0	63	104	0	0	29	122	33	11	735	190	0	84	150	0	15	6	11	126	0	17	0	357	4	12	5	0	57	122	268	22	18	0	19	77
Acholeplasmataceae	0	6	18	45	0	14	37	148	0	45	0	132	0	0	0	0	0	0	0	0	10	0	0	0	2	0	7	0	76	0	0	65	0	0	109	0	164	127	0	0	0	0	0	0	227	63	258	0	0
Chroococcidiopsaceae	717	0	0	0	0	0	0	29	0	18	185	0	0	0	0	0	0	0	0	0	0	0	0	8	0	0	0	0	0	0	0	0	0	0	0	0	0	0	0	0	0	0	0	0	0	0	20	0	0
Pedosphaeraceae	0	0	0	32	0	363	0	9	0	6	0	37	280	310	0	0	0	0	0	275	14	0	265	183	2	0	2	0	0	0	0	0	54	0	0	13	70	0	711	12	0	0	0	0	0	0	0	0	0
Alteromonadaceae	0	0	0	57	0	0	38	59	9	28	696	41	0	0	61	13	89	0	0	24	29	4	14	126	39	0	0	12	10	0	20	26	6	7	27	13	108	80	15	5	0	0	21	58	24	71	83	51	27
Hyphomicrobiaceae	0	0	0	0	0	167	11	46	0	2	86	30	0	0	0	33	8	0	0	8	45	0	41	12	0	0	9	0	0	0	0	65	0	0	0	0	657	32	111	0	13	43	11	50	0	0	0	0	0
Cellvibrionaceae	0	0	0	0	0	4	0	56	0	0	0	0	0	0	0	6	0	0	0	0	4	0	0	0	2	0	5	0	94	0	0	9	0	0	208	0	347	298	0	0	0	0	0	0	635	540	299	0	0
Xiphinematobacteraceae	0	5	2	9	0	633	0	54	0	19	0	24	0	0	0	0	0	0	0	0	0	0	0	0	0	0	0	0	0	0	0	0	0	0	0	0	127	0	33	0	0	0	0	0	0	0	0	0	0
Brevibacteriaceae	0	0	10	0	25	0	0	70	0	20	0	41	0	0	0	0	0	0	27	0	0	52	0	0	0	0	0	0	0	0	0	43	0	0	0	0	0	0	0	0	0	0	0	604	2	175	0	0	0
Thermoanaerobaculaceae	0	0	7	0	0	98	37	64	0	38	0	0	88	488	0	0	0	0	0	138	0	0	13	9	7	0	0	0	0	12	15	0	0	0	0	10	604	0	554	25	0	35	0	0	0	68	0	8	0
Anaerovoracaceae	0	12	0	2	0	2	55	46	603	12	34	0	21	0	0	341	0	0	0	78	477	0	0	9	446	8	135	0	0	0	30	62	80	0	208	0	82	0	34	0	0	0	0	0	0	48	4	0	0
Pseudonocardiaceae	0	14	31	56	0	302	0	66	0	459	98	13	0	0	11	9	0	0	0	0	2	5	22	0	0	0	0	37	9	0	25	73	68	0	0	0	383	0	0	16	4	0	0	18	230	76	0	97	0
Geminicoccaceae	0	0	8	0	0	566	0	22	0	28	0	0	0	0	0	0	0	0	14	0	0	0	0	41	0	0	4	0	0	0	0	0	0	0	9	8	50	0	197	0	0	0	0	0	5	174	0	118	0
Morganellaceae	0	39	16	69	0	27	135	181	0	64	0	23	0	0	0	9	0	0	0	0	8	0	74	0	0	0	0	0	15	0	0	0	0	0	98	0	0	0	0	35	0	0	0	79	19	0	0	0	0
Rikenellaceae	0	13	27	89	0	26	158	532	139	183	133	176	191	182	0	154	0	0	0	125	350	206	259	40	151	0	82	0	249	0	7	6	59	0	0	2	156	0	509	85	0	0	0	28	6	13	72	0	12
Clostridiaceae	0	49	0	40	0	50	0	35	0	13	523	60	88	368	0	48	15	0	0	83	95	62	16	24	69	0	20	24	5	0	0	66	40	0	0	227	0	0	195	69	0	0	37	51	0	18	9	246	34
Isosphaeraceae	0	5	0	0	0	468	11	114	0	37	0	0	0	9	0	0	0	0	0	0	0	0	90	67	5	0	0	161	0	0	7	0	0	0	0	0	243	0	79	0	0	0	160	54	0	387	3	0	0
Methylophilaceae	54	0	12	27	0	9	29	0	28	0	0	0	95	3	0	0	32	0	0	0	30	0	0	16	13	0	10	0	121	0	0	0	0	0	14	0	0	0	43	0	0	0	0	0	0	0	0	0	20
Kiloniellaceae	0	0	2	0	0	0	0	0	0	35	32	0	0	0	0	0	0	0	0	0	0	0	0	0	0	0	0	0	0	0	0	0	0	0	0	0	0	0	0	0	0	0	0	0	0	0	0	0	0
Paenibacillaceae	0	0	76	0	0	68	0	13	0	0	0	0	0	0	0	73	15	14	0	4	138	0	0	0	251	0	94	0	35	0	0	16	17	0	287	0	483	301	0	0	0	17	28	25	263	0	354	0	25
Rhodocyclaceae	99	28	161	141	0	242	105	301	11	157	219	65	184	131	5	63	66	42	18	230	95	193	18	85	69	0	69	198	133	10	275	115	94	9	36	155	151	72	143	0	220	86	432	59	258	0	100	25	411
Haliangiaceae	0	0	0	20	0	134	29	22	0	0	3	6	0	160	7	0	2	0	0	233	0	0	84	91	0	0	0	0	0	2	2	0	0	0	0	0	195	137	278	0	0	0	0	0	64	5	0	0	0
Planococcaceae	0	0	78	15	0	64	13	0	0	0	31	16	0	58	0	0	0	9	80	0	3	0	0	14	0	0	8	116	74	0	0	11	0	0	12	0	320	132	86	7	26	0	31	37	37	111	178	65	71
Desulfovibrionaceae	0	53	135	120	0	40	321	463	0	146	42	110	57	222	0	30	0	70	0	58	151	0	121	24	46	0	36	0	0	0	12	37	0	0	17	0	0	25	20	15	0	0	0	0	0	0	0	0	0
Lentimicrobiaceae	0	0	0	11	0	0	0	8	0	5	0	0	0	4	0	322	0	0	0	0	463	0	0	0	419	0	255	0	119	0	0	18	106	0	143	19	0	0	12	0	0	0	0	0	12	0	0	0	0
Cyclobacteriaceae	0	0	0	0	0	2	15	3	0	0	50	0	0	0	0	72	0	0	0	0	200	0	0	0	207	0	94	0	159	0	0	32	9	0	0	0	33	273	0	3	20	0	0	0	0	0	32	0	0
Peptococcaceae	3	31	0	16	448	3	0	24	116	30	0	11	0	0	6	9	40	0	0	0	23	0	70	0	27	37	8	0	0	0	0	0	0	0	0	0	21	0	8	8	0	0	0	0	0	0	0	0	0
Deferribacteraceae	0	0	62	4	0	0	0	0	0	0	0	0	14	307	0	202	0	0	0	0	442	0	0	35	427	0	178	0	101	0	0	27	110	0	167	0	0	73	191	0	0	0	0	9	0	0	0	0	0
Anaerolineaceae	0	11	91	4	0	34	11	14	0	19	0	16	405	0	0	0	0	0	0	216	5	0	167	212	11	0	10	0	0	0	0	0	0	0	90	48	102	0	424	0	0	0	0	11	0	0	0	0	0
Caulobacteraceae	0	0	326	22	0	140	25	48	9	12	227	32	24	0	31	2	3	81	16	44	10	74	56	56	51	0	13	416	32	35	0	0	0	10	0	81	295	0	111	0	0	117	287	45	93	188	29	96	139
unidentified_Rhizobiales	0	0	0	0	0	63	11	21	0	0	0	0	0	0	8	0	0	0	0	217	0	0	0	9	4	0	0	0	0	0	19	0	0	0	0	0	411	0	25	0	0	28	70	0	0	182	0	0	0
TRA3-20	0	0	5	16	0	31	0	27	0	0	0	0	101	174	0	0	86	7	0	63	0	0	131	55	0	0	0	0	0	0	19	0	0	0	0	0	286	0	300	0	0	0	0	0	0	25	0	0	0
Hungateiclostridiaceae	0	6	8	11	109	16	14	30	44	7	0	0	9	0	0	0	0	28	0	0	0	0	0	5	0	0	0	0	0	238	31	0	4	0	0	0	0	0	0	3	0	0	0	0	48	0	0	0	0
Nitrospiraceae	0	0	0	18	0	8	0	0	0	0	0	3	122	117	0	0	0	0	0	332	5	0	117	88	0	0	0	0	0	0	0	0	0	0	0	0	206	0	389	7	0	0	31	40	0	0	0	0	0
Methanosarcinaceae	0	0	0	6	0	0	0	13	0	0	0	0	0	0	0	72	0	0	0	0	26	0	0	0	389	0	192	0	72	0	0	53	2	0	167	0	0	39	0	0	0	0	0	0	0	0	0	0	0
Thermaceae	17	0	0	44	0	0	16	0	0	0	376	0	0	0	0	0	0	0	0	0	4	0	0	0	0	0	0	0	17	0	0	0	0	0	0	0	0	0	0	0	0	0	0	12	0	0	0	0	0
Acidaminococcaceae	3	184	172	93	0	31	35	90	0	25	375	55	0	70	0	9	0	0	0	0	5	3	0	0	41	0	7	0	0	0	0	0	0	0	0	0	0	108	57	34	0	0	0	0	56	0	88	0	0
Enterococcaceae	46	40	132	81	3	16	118	361	0	46	191	108	0	94	37	10	0	72	0	45	34	0	340	38	17	0	11	0	28	0	197	0	126	0	0	16	207	37	8	158	0	39	77	19	0	0	56	0	77
Saccharimonadaceae	0	18	20	11	0	2	2	61	0	5	0	23	0	0	0	107	40	11	0	0	242	0	55	75	258	0	53	0	3	0	7	72	62	23	116	4	0	65	3	37	0	0	0	356	72	66	177	0	0
A4b	0	0	263	9	0	77	13	0	0	0	23	0	260	22	0	0	0	0	0	6	3	0	134	52	0	0	0	0	0	0	0	0	0	0	0	0	0	0	211	10	0	0	0	0	0	0	0	0	0
Carnobacteriaceae	0	0	12	12	0	24	41	112	0	17	23	56	0	84	0	0	0	33	17	0	11	0	0	31	0	0	0	40	0	0	25	0	0	0	45	16	0	0	0	36	0	0	0	65	0	7	78	32	0
Polyangiaceae	0	0	0	12	0	23	0	0	0	0	0	0	0	0	0	49	0	0	0	47	69	0	60	38	24	0	0	0	0	0	0	0	0	0	0	11	341	0	24	0	0	0	0	4	0	0	0	0	0
[Eubacterium]_coprostanoligenes_group	0	56	341	46	0	6	143	264	0	130	0	119	0	0	0	34	0	0	25	82	138	0	59	35	53	0	16	0	127	0	65	22	0	0	0	19	55	0	19	51	0	0	36	34	0	42	74	23	0
Nitrosotaleaceae	0	0	0	0	0	11	0	18	0	0	0	0	0	339	0	2	0	0	0	12	0	0	40	0	0	0	0	0	0	0	0	0	0	0	0	0	0	0	100	0	0	0	0	0	0	0	0	0	0
Sutterellaceae	0	19	0	0	0	335	58	210	0	15	0	112	58	84	0	21	0	0	0	43	62	0	68	12	35	13	35	0	0	0	0	67	0	0	0	0	159	179	54	0	0	0	77	45	0	14	186	0	0
Intrasporangiaceae	17	14	10	43	0	27	25	82	0	0	329	0	0	78	0	18	3	24	0	0	3	50	59	76	10	0	0	31	6	0	0	7	0	0	0	0	32	0	7	0	75	0	55	227	38	0	0	65	0
Sporichthyaceae	0	8	0	0	0	12	0	0	0	0	0	14	93	123	0	0	0	0	0	0	0	0	3	63	0	0	0	0	0	0	0	0	0	0	0	0	116	0	324	0	0	0	0	0	0	0	0	0	0
Phycisphaeraceae	0	0	80	5	0	85	0	26	0	0	0	2	87	196	0	9	0	13	0	157	32	0	30	3	59	0	34	0	2	0	0	0	11	2	0	33	0	17	189	0	0	0	0	24	0	0	95	0	0
unidentified_TK10	0	0	0	0	0	80	0	33	0	0	0	34	0	0	0	0	0	0	0	114	0	0	0	62	0	0	0	0	0	0	2	0	0	0	0	0	316	0	16	0	0	0	0	0	0	0	0	0	0
Steroidobacteraceae	0	0	0	0	0	120	0	31	0	19	25	0	69	20	0	0	0	0	0	175	7	0	165	8	0	0	3	0	0	0	0	0	0	0	0	0	314	0	279	17	0	0	0	0	0	0	22	0	0
Micropepsaceae	0	3	129	2	0	14	0	9	0	0	0	0	107	110	0	0	0	0	0	98	0	0	157	21	0	0	0	0	0	0	0	0	0	0	0	0	0	0	307	5	0	0	0	0	0	0	0	0	0
Nitrosococcaceae	0	0	0	0	0	0	0	0	0	0	0	0	0	0	0	0	0	0	0	0	0	0	0	0	0	0	0	0	0	0	0	0	0	0	0	0	130	0	0	0	0	0	0	0	0	0	0	0	0
Streptomycetaceae	0	0	28	32	0	303	0	37	4	20	58	13	2	0	0	4	0	20	0	0	33	0	13	11	26	0	9	0	0	3	49	0	0	0	0	0	136	23	0	0	0	0	106	54	0	0	0	12	194
Dermabacteraceae	0	0	247	38	0	10	0	0	0	18	116	0	0	0	0	0	0	63	0	55	0	0	7	0	0	0	0	0	0	8	0	0	0	0	0	0	0	0	44	0	0	260	117	301	6	0	0	72	0
BIrii41	0	0	0	0	0	66	4	21	0	0	0	0	99	0	0	0	0	0	0	76	0	0	161	6	4	0	2	0	50	0	0	0	0	0	59	0	295	0	91	0	0	0	0	15	60	0	6	74	0
Deinococcaceae	58	0	0	2	0	0	0	13	0	32	0	0	6	46	0	0	0	0	0	0	0	252	166	0	0	0	0	0	0	289	0	0	0	0	0	0	0	0	0	18	0	0	6	0	90	106	0	0	100
Akkermansiaceae	0	8	8	30	0	12	0	136	0	163	0	0	194	9	0	4	0	0	0	85	13	0	190	90	0	0	0	0	0	0	0	0	0	0	100	0	218	0	183	0	0	0	0	0	0	0	24	0	0
Acidobacteriaceae_(Subgroup_1)	0	0	0	0	0	3	15	21	0	8	0	0	287	173	0	5	0	0	0	268	19	0	104	52	0	0	0	0	0	0	0	0	0	0	0	0	0	0	182	0	0	0	0	0	0	0	0	0	0
unidentified_Vicinamibacterales	0	4	0	21	0	237	0	19	0	0	53	0	200	117	0	0	0	0	0	235	0	0	62	48	5	0	0	0	0	0	0	0	0	0	0	0	287	0	257	0	0	0	0	7	31	45	0	0	0
Acidothermaceae	0	0	16	76	0	42	0	88	0	54	0	42	0	0	0	0	0	0	0	0	0	0	0	59	0	0	2	0	0	0	62	0	0	0	0	27	0	0	121	24	0	0	0	0	0	0	0	0	0
Solibacteraceae	0	0	0	0	0	43	0	0	0	0	0	0	0	0	0	0	0	0	0	0	2	0	0	0	2	0	0	0	0	0	25	0	0	0	0	0	281	0	203	14	0	0	0	0	0	0	0	0	0
Reyranellaceae	0	0	3	12	0	84	0	28	0	0	223	4	0	0	0	5	0	28	0	0	2	0	0	23	0	0	5	0	0	2	0	0	0	0	0	7	276	0	20	0	0	0	0	0	0	2	0	0	0
Dietziaceae	0	5	4	0	0	0	7	3	0	10	46	0	0	0	0	0	0	17	0	0	12	274	0	23	7	0	5	0	0	0	0	7	0	0	0	0	57	0	15	0	0	0	0	179	6	43	0	0	56
Hymenobacteraceae	0	0	0	0	0	34	16	0	0	0	0	0	0	0	0	0	0	0	0	0	2	0	0	0	0	0	0	103	0	33	0	0	0	0	0	0	257	0	12	3	0	0	54	0	0	0	0	0	0
Solimonadaceae	0	0	0	0	0	19	0	0	0	38	0	0	253	37	0	4	0	0	0	63	31	0	0	85	31	0	7	0	0	0	0	59	25	0	0	0	0	0	65	0	0	0	0	0	0	0	0	0	0
Thermomonosporaceae	0	0	0	0	0	7	0	7	0	0	0	0	0	0	0	0	0	0	0	0	0	0	0	0	0	0	0	0	0	0	0	0	0	0	0	0	245	0	0	0	0	0	0	0	0	0	0	0	0
Dysgonomonadaceae	0	0	6	4	0	0	0	15	0	0	106	0	0	9	0	2	0	0	0	0	18	20	0	3	0	0	0	0	125	0	0	0	19	0	85	7	69	111	24	0	0	0	0	0	212	105	155	0	0
Barnesiellaceae	0	0	0	0	0	0	0	0	0	0	242	0	0	0	0	0	0	0	0	138	0	0	55	0	0	0	12	0	0	0	4	0	0	0	4	33	0	0	0	10	0	0	0	0	0	0	23	0	0
Iamiaceae	0	0	13	0	0	240	0	0	0	12	0	0	0	2	0	0	0	0	0	0	0	0	0	0	0	0	0	0	0	0	0	0	0	0	0	6	0	0	32	0	0	0	0	0	0	0	0	0	0
Saprospiraceae	0	2	67	2	0	36	32	0	0	17	0	0	0	0	0	0	0	0	0	0	12	0	0	0	9	0	0	0	0	0	21	0	0	0	72	0	9	0	5	0	0	0	0	39	0	0	3	0	0
Microscillaceae	0	0	0	0	0	52	0	8	0	0	79	0	37	0	0	3	0	0	0	0	0	0	0	18	0	0	2	0	0	0	0	0	0	0	0	21	70	0	228	12	0	0	3	39	0	0	0	0	0
Entotheonellaceae	0	0	0	0	0	218	0	0	0	0	0	0	53	201	0	0	0	0	0	90	0	0	26	0	0	0	0	0	0	0	0	0	0	0	139	0	78	0	60	0	0	0	0	0	0	0	0	0	0
Latescibacteraceae	0	0	0	0	0	7	0	0	0	0	0	0	0	0	0	0	0	0	0	0	0	0	218	0	0	0	0	0	0	0	9	0	0	0	0	0	0	0	109	0	0	0	0	0	0	0	0	0	0
Blastocatellaceae	0	0	3	9	0	51	0	0	0	32	0	0	216	0	0	0	0	8	0	0	2	0	9	45	0	0	0	0	0	0	29	0	0	0	47	0	181	0	142	0	0	0	7	0	37	0	44	0	0
Methyloligellaceae	0	5	0	0	0	209	21	20	0	0	0	0	2	0	0	0	0	0	0	0	0	0	0	14	0	0	0	0	0	23	0	0	0	0	0	0	176	0	83	0	0	0	31	0	22	23	0	0	0
Gallionellaceae	64	3	0	15	0	0	0	0	0	0	0	0	0	32	0	0	0	0	0	0	0	0	79	7	0	0	0	0	0	0	11	0	0	0	0	0	0	0	134	0	0	0	0	16	0	0	0	0	58
Longimicrobiaceae	0	0	0	21	0	0	0	0	0	0	60	16	158	61	0	0	53	0	0	82	0	0	29	57	0	0	2	0	74	0	0	0	0	0	0	0	207	94	97	0	0	0	0	0	12	81	6	0	0
Thalassospiraceae	0	0	0	0	0	0	0	0	0	0	0	0	0	0	0	76	0	0	0	0	133	0	0	0	129	0	206	0	0	0	0	7	43	0	89	0	0	0	0	0	0	0	0	0	0	0	0	0	0
Acetobacteraceae	0	34	135	141	14	55	116	46	0	25	160	3	107	29	0	26	52	50	0	4	0	0	0	28	31	0	7	0	47	0	89	21	0	0	0	127	47	26	60	15	0	0	70	137	34	154	33	0	15
KF-JG30-B3	0	0	3	0	0	10	0	0	0	0	0	0	205	8	0	0	0	0	0	0	0	0	0	0	0	0	0	0	0	0	0	0	0	0	0	0	0	0	49	9	0	0	0	0	0	0	0	0	0
B1-7BS	0	0	0	0	0	203	0	0	0	0	0	0	0	0	0	0	0	0	0	0	0	0	0	0	0	0	0	0	0	0	0	0	0	0	0	0	0	0	7	0	0	0	0	0	0	0	0	0	0
Christensenellaceae	0	15	0	25	0	8	47	82	0	20	0	43	0	0	0	0	0	4	0	0	0	0	107	34	6	2	4	0	0	0	38	0	0	0	106	0	18	0	65	0	67	0	0	5	0	11	0	0	25
Halanaerobiaceae	0	0	0	0	0	0	0	0	0	0	0	0	0	0	0	139	0	0	0	0	172	0	0	0	203	0	97	0	16	0	0	34	57	0	7	0	18	0	0	0	0	0	0	0	0	0	0	0	0
Roseiflexaceae	0	0	0	0	0	27	0	0	0	7	200	28	0	2	0	0	0	0	0	75	0	0	0	0	0	0	0	0	0	0	0	0	0	0	0	0	0	0	115	0	0	0	0	0	0	0	0	81	0
Sulfurimonadaceae	0	0	0	0	0	0	0	0	0	0	0	0	0	0	0	0	0	0	0	0	0	0	0	0	0	0	0	0	0	0	0	0	0	0	0	0	196	0	7	0	0	0	0	0	0	0	0	0	0
Succinivibrionaceae	0	7	56	9	0	14	68	29	0	95	0	34	116	161	0	0	0	2	0	60	0	0	140	2	0	0	0	0	0	0	0	0	0	0	0	0	0	0	0	0	0	0	0	0	38	0	0	0	0
Sandaracinaceae	0	0	0	8	0	39	0	0	0	41	0	0	62	57	0	0	0	0	0	52	0	0	10	0	18	0	0	0	0	0	0	0	0	0	0	0	62	0	0	8	0	0	40	0	0	0	0	0	0
Thermoactinomycetaceae	0	0	9	0	0	0	0	0	0	0	0	0	0	0	0	0	0	0	0	0	0	0	0	0	0	0	0	0	0	0	0	0	0	0	0	0	0	0	26	0	0	0	195	13	0	9	0	0	0
WX65	0	0	0	0	0	192	0	0	0	0	0	0	47	0	0	0	0	0	0	42	0	0	0	0	0	0	0	0	0	0	0	0	0	0	0	0	0	0	74	0	0	0	0	0	0	0	0	0	0
Rubinisphaeraceae	0	0	0	0	0	118	0	0	0	0	106	0	0	0	0	3	0	0	0	29	7	0	0	0	32	0	30	0	0	0	0	0	0	0	0	0	112	0	10	0	0	0	0	0	0	0	0	0	0
Prolixibacteraceae	0	0	2	12	0	13	0	8	0	7	0	13	0	0	0	4	0	0	0	0	5	0	0	0	30	0	2	0	0	0	60	0	0	0	0	0	181	0	0	0	0	0	0	0	0	10	0	0	0
Fibrobacteraceae	0	3	0	0	0	13	0	0	0	0	0	0	0	0	0	0	0	0	0	88	0	0	75	0	0	0	0	0	0	0	0	0	0	0	0	0	0	0	0	0	0	0	0	0	0	0	0	0	0
Tistrellaceae	0	0	0	0	0	0	0	0	0	0	0	0	0	0	0	66	0	0	0	0	55	0	0	0	175	0	67	0	41	0	0	34	2	0	0	0	0	0	0	0	0	0	0	0	0	0	0	0	0
Oceanibaculaceae	0	0	0	0	0	0	0	0	0	0	35	0	0	0	0	28	0	0	0	0	83	0	0	0	174	0	53	0	35	0	0	16	0	0	0	0	0	0	0	0	0	0	0	0	0	0	0	0	0
Streptosporangiaceae	0	0	0	0	0	7	0	18	0	0	0	0	8	0	0	0	0	0	0	0	0	0	0	0	0	0	0	0	0	0	0	0	0	0	0	0	173	0	0	0	0	0	0	0	0	0	0	0	0
Rickettsiaceae	0	0	70	0	0	0	0	12	0	0	0	0	0	0	0	0	0	0	0	33	12	0	0	40	0	0	0	0	0	0	0	0	0	0	0	0	0	0	0	27	0	0	0	0	38	171	58	0	0
unidentified_Saccharimonadales	0	0	0	0	0	0	0	0	0	0	0	0	0	0	0	145	0	0	44	0	123	7	0	0	170	0	28	0	0	6	0	56	0	0	0	0	0	0	4	0	0	0	0	0	88	0	0	0	0
NS11-12_marine_group	0	0	0	0	0	2	0	0	0	0	0	0	0	0	0	65	0	0	0	0	168	0	0	5	30	0	20	0	0	0	0	72	18	0	0	0	0	0	37	0	0	0	0	0	0	0	0	0	0
Nocardiaceae	0	0	9	9	4	39	21	93	0	0	0	0	0	15	5	17	22	0	0	0	35	165	0	0	99	0	34	15	0	25	32	32	50	0	0	0	93	0	0	32	42	0	38	0	0	99	0	0	0
Woeseiaceae	0	0	0	5	0	2	0	0	0	0	0	0	0	0	0	0	0	0	0	96	7	0	46	0	0	0	0	0	0	0	57	0	15	0	0	33	0	0	10	0	0	0	0	0	0	0	0	0	0
Methanobacteriaceae	0	0	0	3	0	0	12	4	0	0	149	0	0	0	0	0	0	0	0	0	32	0	38	0	11	0	20	0	0	0	0	0	0	0	0	0	0	0	51	0	6	0	0	35	0	0	0	0	0
Herpetosiphonaceae	0	3	0	13	0	7	0	0	0	0	160	0	0	0	0	0	0	0	0	0	0	0	0	0	0	0	0	0	0	0	0	0	0	0	0	0	0	0	16	0	0	0	0	0	0	0	0	0	0
unidentified_SBR1031	0	0	0	0	0	0	0	0	0	0	0	3	0	0	0	0	0	0	0	158	0	0	0	0	0	0	0	0	0	0	0	0	0	0	0	0	0	0	0	0	0	0	0	0	0	0	0	0	0
Methylomonadaceae	0	0	0	0	0	0	0	0	0	0	0	0	0	0	0	0	0	0	0	0	0	0	0	0	0	0	0	0	0	0	0	0	0	0	0	0	157	0	3	0	0	0	0	0	0	0	0	0	0
Marinifilaceae	0	2	4	10	0	0	16	64	0	0	0	49	10	0	0	5	0	0	0	0	113	10	0	25	9	0	16	0	54	0	0	97	0	0	0	0	0	156	71	0	0	0	0	0	27	0	18	0	0
Bryobacteraceae	0	0	0	22	0	87	12	0	0	8	0	0	138	63	0	13	0	0	0	42	0	0	0	101	3	0	0	0	0	0	0	0	0	0	0	0	35	0	126	0	0	0	0	0	19	0	5	0	0
unidentified_11-24	0	0	0	0	0	0	0	0	0	0	0	0	0	0	0	0	0	0	0	0	0	0	77	4	0	0	0	0	0	0	0	0	0	0	0	0	0	0	92	0	0	0	0	0	0	0	0	0	0
Bdellovibrionaceae	0	2	2	0	0	46	0	0	0	0	0	0	0	37	0	3	0	0	0	0	0	0	28	5	0	0	0	0	8	0	0	0	0	0	17	0	153	52	34	14	0	0	0	0	27	33	0	0	0
Cellulomonadaceae	0	0	13	150	0	10	0	0	0	0	28	0	0	0	0	0	0	36	0	0	0	0	0	11	0	0	0	21	0	0	0	0	0	0	7	0	0	0	4	0	0	0	3	7	0	79	0	0	37
Anaeromyxobacteraceae	0	0	0	0	0	0	0	0	0	0	0	0	26	108	0	0	0	0	0	0	0	0	0	9	0	0	0	0	0	0	0	0	0	0	0	0	6	0	68	0	0	0	0	0	0	0	0	0	0
Devosiaceae	0	0	146	0	0	56	9	44	0	0	39	18	0	0	0	23	0	0	0	18	46	0	0	0	80	0	22	0	22	0	0	2	0	0	55	0	117	43	32	0	103	0	0	0	32	88	13	0	0
Porticoccaceae	0	0	0	24	0	0	16	0	0	0	0	0	0	0	0	24	0	0	0	0	64	0	0	0	146	0	49	0	0	0	0	44	14	0	0	0	0	0	0	0	0	0	0	0	0	0	0	0	0
Caldilineaceae	0	0	17	0	0	146	0	0	0	0	0	28	0	0	0	0	0	0	0	0	0	0	0	0	0	0	3	0	0	0	0	0	0	0	0	0	0	0	17	21	0	0	0	0	0	0	0	0	0
Butyricicoccaceae	0	76	0	26	0	10	32	20	7	0	0	16	0	73	0	0	0	0	0	38	20	0	49	0	13	0	0	0	0	0	0	0	0	0	59	0	63	0	35	4	0	5	0	0	56	0	69	45	0
Nakamurellaceae	0	0	0	0	0	47	0	0	0	19	0	0	0	0	0	0	0	0	0	0	0	0	0	0	0	0	0	0	0	0	0	0	0	0	0	0	0	0	5	0	0	0	0	0	0	0	0	0	0
Dongiaceae	0	0	0	0	0	52	0	0	0	0	12	0	86	0	0	12	0	0	0	14	13	0	63	0	17	0	7	0	0	0	0	0	3	0	98	0	143	0	143	6	0	0	0	0	0	20	24	0	0
Syntrophomonadaceae	0	0	0	0	0	0	0	0	0	0	0	0	0	0	0	0	0	0	0	0	0	0	0	37	0	0	0	0	0	0	0	0	0	0	0	0	0	0	0	0	0	0	0	0	0	0	0	0	0
Ruminococcaceae_	0	11	8	30	0	6	28	138	0	6	0	17	0	0	8	0	0	0	0	16	2	0	55	0	0	0	0	0	0	0	0	0	0	0	52	0	11	0	17	0	0	0	0	0	0	116	28	0	59
Geobacteraceae	0	0	0	0	0	20	18	16	0	21	76	0	12	0	0	0	0	0	0	136	0	0	0	4	0	0	0	0	0	0	13	0	0	0	0	0	0	0	7	0	0	0	0	0	3	0	11	0	0
Paludibacteraceae	0	0	4	0	0	5	0	0	0	0	0	0	0	0	0	24	0	0	0	0	46	0	0	7	105	0	24	0	37	0	0	0	0	0	74	0	0	0	0	12	0	0	0	0	0	131	0	0	0
Ktedonobacteraceae	0	0	0	25	0	13	0	0	0	0	0	0	0	0	0	0	0	0	0	0	0	0	0	0	0	0	0	0	0	0	0	0	0	0	0	27	0	0	0	10	0	0	0	0	0	0	0	0	0
Obscuribacteraceae	0	0	0	0	0	0	0	0	0	0	43	0	0	0	0	0	0	0	0	0	0	0	0	14	0	0	0	25	0	0	0	0	0	0	0	0	0	0	0	0	0	0	0	0	0	29	0	0	0
Cryomorphaceae	0	0	0	3	0	0	0	0	0	0	0	6	0	128	0	3	0	0	0	0	4	0	9	0	6	0	0	0	16	0	0	0	0	0	0	0	0	0	18	7	0	0	0	3	0	0	0	0	0
unidentified_Peptostreptococcales-Tissierellales	0	0	0	0	0	2	0	0	0	0	43	0	0	0	0	0	0	2	0	0	2	0	0	11	0	0	0	0	0	0	0	0	0	0	0	0	116	127	0	0	0	0	0	0	53	24	115	0	0
unidentified_Gastranaerophilales	0	0	0	0	0	0	0	0	0	0	0	4	0	127	0	0	0	0	0	0	0	0	0	0	0	0	0	0	0	0	0	0	0	0	0	103	0	0	0	0	0	0	0	0	44	0	0	0	0
Bacteroidetes_vadinHA17	0	0	3	0	0	0	15	0	0	0	0	0	4	0	0	0	0	0	0	122	0	0	0	0	0	0	13	0	0	0	0	0	0	0	0	0	0	0	9	0	0	0	0	0	0	0	0	0	0
PS1_clade	0	0	0	0	0	0	0	0	0	19	0	0	0	0	0	0	0	0	0	0	0	0	0	0	0	0	0	0	0	0	0	0	0	0	0	0	0	0	0	0	0	0	0	0	0	0	0	0	0
Thermomicrobiaceae	0	0	0	0	0	0	0	0	0	0	0	0	0	0	0	0	0	0	0	0	0	0	0	0	0	0	0	0	0	0	0	0	0	0	0	10	26	0	0	0	0	0	0	0	0	0	0	0	0
Methanococcaceae	0	0	0	0	0	0	0	0	0	0	0	0	0	0	0	13	0	0	0	0	9	0	0	0	115	0	50	0	0	0	0	6	0	0	0	0	0	0	0	0	0	0	0	0	0	0	0	0	0
Gracilibacteraceae	0	0	0	0	0	0	0	0	0	0	0	0	0	0	0	0	0	0	0	0	0	0	3	23	0	0	0	0	0	0	0	0	0	0	0	0	115	0	0	0	0	0	0	0	0	0	0	0	0
Wohlfahrtiimonadaceae	0	0	0	0	0	0	0	0	0	0	0	0	0	0	0	0	0	0	0	0	0	0	0	0	0	0	0	0	71	0	0	0	0	0	14	0	114	0	0	0	0	0	0	0	79	31	58	0	0
Rhodothermaceae	0	0	0	5	0	0	15	0	0	0	0	0	113	0	0	0	0	0	0	0	0	0	0	0	0	0	0	0	0	0	0	0	0	0	0	0	0	0	0	0	0	0	11	0	29	0	0	0	0
unidentified_Cytophagales	0	0	0	0	0	0	0	0	0	0	0	0	0	0	0	0	0	0	0	0	0	0	0	0	0	0	0	0	0	0	0	0	0	0	0	0	0	0	0	0	0	0	0	0	0	113	0	0	0
Myxococcaceae	0	0	3	0	0	111	0	0	0	0	0	0	23	29	0	0	0	12	0	29	0	0	4	23	3	0	5	0	0	0	2	0	0	0	0	0	88	0	60	4	0	0	0	0	18	0	0	43	0
Monoglobaceae	0	0	0	38	0	0	0	0	0	9	0	0	0	112	0	0	0	0	0	0	0	0	0	0	25	0	0	0	0	0	0	0	0	0	0	0	0	0	7	0	0	56	0	0	0	3	3	0	0
Cyanobiaceae	0	19	0	55	0	14	38	58	0	42	0	48	46	0	0	0	0	0	0	19	0	0	61	15	8	0	17	0	0	0	3	0	0	0	10	0	0	53	110	5	0	0	0	15	0	0	18	0	0
Cardiobacteriaceae	0	0	0	0	0	0	0	0	0	0	0	0	0	0	0	48	0	0	0	0	77	0	0	0	110	0	39	0	0	0	0	25	0	0	0	0	0	0	0	0	0	0	0	0	0	0	0	0	0
Methanomassiliicoccaceae	0	0	0	0	0	0	0	0	0	0	0	0	106	0	0	0	0	0	0	0	0	0	0	0	0	0	0	0	0	0	0	0	0	0	0	0	0	0	0	0	0	0	0	0	0	0	0	0	0
Petrotogaceae	0	0	0	0	0	0	0	0	0	0	0	0	0	0	0	72	0	0	0	0	89	0	0	0	9	0	10	0	0	0	0	0	81	0	0	0	0	0	0	9	0	0	0	0	0	0	0	0	0
Algiphilaceae	0	0	0	0	0	0	0	0	0	0	0	0	0	0	0	0	0	0	0	0	0	0	0	0	0	0	0	0	0	0	0	0	0	0	0	0	55	0	0	0	0	0	0	0	0	106	18	0	0
Pleomorphomonadaceae	0	0	0	0	0	12	0	0	0	0	106	0	0	0	0	0	0	0	0	0	0	0	0	22	0	0	0	0	0	0	0	0	0	0	0	0	0	0	0	0	0	0	0	0	0	0	10	0	0
Phormidiaceae	0	0	0	0	0	0	0	0	0	0	0	0	8	0	0	0	0	0	0	0	0	0	0	0	0	0	0	0	0	0	0	0	0	0	0	33	0	0	23	0	0	0	0	0	0	0	0	0	0
BSV26	0	0	0	0	0	5	0	0	0	0	0	0	102	0	0	0	0	0	0	0	0	0	0	0	0	0	0	0	0	0	0	0	0	0	0	0	0	0	31	0	0	0	0	0	0	20	0	0	0
Chloroflexaceae	0	0	0	0	0	2	0	0	0	15	0	0	0	0	0	10	0	0	0	0	0	0	0	0	3	0	0	0	0	0	0	0	0	0	0	0	100	0	57	40	0	0	0	80	0	0	0	0	0
Puniceicoccaceae	0	0	0	0	0	0	3	0	0	0	0	0	0	0	0	4	0	0	0	0	43	0	0	0	24	0	5	0	10	0	0	0	55	0	0	0	0	76	0	0	0	0	0	0	98	38	57	0	0
Microtrichaceae	0	0	3	22	0	97	0	0	0	0	0	0	0	0	0	3	0	0	0	0	4	0	0	0	8	0	0	0	0	0	0	0	0	0	0	0	0	37	2	0	0	0	0	0	0	0	0	0	0
Halieaceae	0	0	0	15	0	7	40	96	0	38	0	0	0	0	0	0	0	0	0	0	0	0	16	0	0	0	0	0	0	0	0	0	0	0	0	0	48	0	11	6	0	0	0	0	0	0	0	0	0
LWQ8	54	0	4	0	0	0	0	0	0	0	96	0	0	0	0	0	0	5	0	0	0	0	0	39	0	0	0	0	0	0	0	0	0	0	0	0	0	0	4	12	0	0	0	0	0	0	0	0	0
Nannocystaceae	0	0	0	0	0	6	0	0	0	0	0	0	0	0	0	0	0	0	0	0	0	0	94	0	0	0	0	0	0	0	0	0	0	0	0	0	68	0	52	0	0	0	0	0	0	0	0	0	0
Holophagaceae	0	0	0	0	0	0	0	0	0	0	0	0	0	0	0	0	0	0	0	0	0	0	0	22	0	0	0	0	0	0	0	0	0	0	0	0	67	5	0	0	0	0	0	0	0	0	0	0	0
Acidiferrobacteraceae	0	5	0	10	0	0	0	0	0	0	0	0	0	0	0	0	0	0	0	93	0	0	0	0	23	0	0	0	0	0	0	0	0	0	0	0	0	0	43	0	0	0	0	0	0	0	4	0	0
Desulfurivibrionaceae	0	0	0	0	0	0	0	0	0	0	0	0	0	0	0	0	0	0	0	91	0	0	0	0	0	0	0	0	0	0	0	0	0	0	0	0	0	0	14	0	0	0	0	0	0	0	0	0	0
unidentified_Bacteroidales	0	0	0	0	0	0	0	0	0	0	0	0	0	0	0	25	0	0	0	0	70	0	0	0	91	0	8	0	55	0	0	0	0	0	0	0	0	0	0	0	0	0	0	0	0	0	0	0	0
Parvibaculaceae	0	0	0	0	0	0	0	0	0	0	0	0	0	0	0	24	0	0	0	0	89	0	0	0	66	0	64	0	3	0	0	55	0	0	0	0	0	0	0	0	0	0	0	0	0	0	0	0	0
Hyphomonadaceae	0	0	0	11	0	16	5	68	0	26	0	27	0	0	0	0	0	12	0	0	28	0	0	0	3	0	8	0	0	0	0	0	0	2	0	0	20	0	89	0	0	0	0	0	0	0	0	0	0
Fimbriimonadaceae	0	0	18	0	0	6	0	0	0	0	89	0	0	0	0	0	0	0	0	8	3	0	0	16	3	0	5	0	0	0	0	0	0	0	0	0	13	0	18	0	0	0	30	0	0	0	0	0	0
Parachlamydiaceae	0	0	0	0	0	0	0	0	0	0	0	0	0	0	0	0	0	0	0	0	0	0	0	0	0	0	0	0	0	0	0	0	0	0	0	0	89	0	0	0	0	0	0	0	0	0	0	0	0
Methanoperedenaceae	0	0	0	0	0	0	0	0	0	0	0	0	58	0	0	0	0	0	0	0	0	0	0	0	0	0	0	0	0	0	0	0	0	0	0	0	0	0	87	0	0	0	0	0	0	0	0	0	0
Fodinicurvataceae	0	0	0	0	0	2	0	0	0	0	0	0	0	0	0	0	0	0	0	0	0	0	0	0	0	0	0	0	0	0	0	0	0	0	0	0	0	70	0	0	0	0	0	0	0	0	0	0	0
Hydrogenophilaceae	0	11	2	43	0	8	0	65	0	0	0	60	0	68	0	0	0	0	0	0	11	0	0	12	6	0	0	0	45	0	0	0	0	0	0	3	0	0	0	12	0	0	0	32	0	0	0	0	0
Nitrincolaceae	0	0	0	0	0	0	21	0	0	0	0	5	0	23	0	0	0	0	0	0	0	0	0	0	32	0	0	0	0	0	0	0	0	0	0	0	0	0	42	0	0	0	0	0	0	0	0	0	0
Saccharospirillaceae	0	0	0	0	0	0	0	0	0	0	0	0	0	0	0	19	0	0	4	0	49	0	0	0	87	0	35	0	0	0	0	10	86	0	0	0	0	0	0	45	0	0	0	4	0	0	0	0	55
unidentified_Gaiellales	0	0	0	5	0	86	0	0	0	0	0	0	0	0	0	0	0	0	0	0	9	0	13	0	0	0	0	0	0	0	0	0	0	0	0	0	14	0	16	0	0	0	0	0	0	0	0	0	0
Parvularculaceae	37	0	0	0	0	0	0	0	0	0	0	0	0	0	0	0	0	0	86	0	0	0	0	0	0	0	0	22	0	0	20	0	0	0	0	0	12	0	0	0	0	0	0	0	0	0	0	0	0
unidentified_Clostridia_UCG-014	0	0	0	0	0	0	0	0	0	0	0	0	0	0	0	48	0	0	0	0	62	0	0	0	85	0	29	0	0	0	0	0	48	0	0	0	0	0	8	0	0	0	0	0	0	0	0	0	0
Methylomirabilaceae	0	0	0	0	0	5	0	0	0	0	0	0	0	0	0	0	0	0	0	0	0	0	0	0	0	0	0	0	0	0	0	0	0	0	0	20	0	0	0	0	0	0	0	0	0	0	0	0	0
Pseudohongiellaceae	0	0	0	84	0	14	0	0	0	0	0	0	0	0	0	0	0	0	0	17	0	0	0	13	0	0	0	0	0	0	0	0	0	0	0	0	0	0	0	0	0	0	0	0	0	27	0	0	0
Crocinitomicaceae	0	2	0	7	0	0	16	6	0	0	0	26	0	0	0	0	0	0	0	0	0	0	47	7	0	0	0	0	0	0	0	0	0	0	0	0	0	0	35	6	0	0	10	0	58	0	4	0	0
Catenulisporaceae	0	0	0	0	0	0	0	0	0	0	0	0	0	0	0	0	0	0	0	0	0	0	0	0	0	0	0	0	0	0	0	0	0	0	0	0	0	0	0	2	0	0	0	0	0	0	0	0	0
Geothermobacteraceae	0	0	0	0	0	0	0	0	0	0	0	0	0	0	0	0	0	0	0	0	0	0	0	0	0	0	0	0	0	0	0	0	0	0	0	0	0	0	84	0	0	0	0	0	0	0	0	0	0
AKAU3564_sediment_group	0	3	0	0	0	0	0	0	0	0	0	0	0	0	0	0	0	0	0	0	0	0	0	0	0	0	0	0	0	0	0	0	0	0	0	0	0	0	0	0	0	0	0	0	0	0	0	0	0
unidentified_Alphaproteobacteria	0	0	0	38	0	82	0	0	0	0	0	0	0	0	0	0	0	0	0	0	0	0	0	0	0	0	0	0	0	0	0	0	0	0	0	0	0	0	0	0	0	0	0	0	0	0	5	0	0
Limnochordaceae	0	0	0	0	0	3	0	0	0	0	0	0	0	0	0	0	0	0	0	0	0	0	0	0	0	0	0	0	0	0	0	0	0	0	0	0	37	29	0	0	0	0	0	0	41	0	38	0	0
Ethanoligenenaceae	0	0	0	0	0	0	0	0	0	0	0	0	0	79	0	0	0	0	0	0	0	0	0	0	0	0	0	0	0	0	0	0	0	0	0	0	0	0	0	0	0	0	0	0	0	0	0	0	0
Actinomarinaceae	0	0	0	0	0	8	0	0	0	0	0	0	0	0	0	0	0	0	0	42	2	0	33	43	0	0	0	0	0	0	0	0	0	0	0	2	0	0	78	0	0	0	0	0	0	0	0	0	0
Abditibacteriaceae	0	0	0	0	0	0	0	0	0	0	0	0	0	0	0	0	0	18	0	0	0	0	0	0	0	0	0	0	0	0	0	0	0	0	0	0	0	0	0	2	0	0	21	0	78	0	0	0	0
Simkaniaceae	0	0	0	0	0	0	0	0	0	0	0	0	0	0	0	0	0	0	0	0	0	0	0	0	0	0	0	0	0	0	0	0	0	0	0	0	78	0	16	0	0	0	8	0	0	0	0	0	22
unidentified_Acidimicrobiia	0	0	0	0	0	3	0	0	0	0	0	0	0	0	0	0	0	0	0	0	0	0	0	0	0	0	0	0	0	0	0	0	0	0	0	0	78	0	0	8	0	0	0	0	0	0	0	0	0
Methanosaetaceae	0	0	0	2	0	0	0	0	0	0	0	0	0	0	0	0	0	0	0	8	0	0	0	0	0	0	0	0	0	0	0	0	0	0	0	0	0	0	0	0	0	0	0	0	0	0	0	0	0
Colwelliaceae	0	0	77	0	0	0	11	0	0	6	0	0	0	0	0	0	0	0	0	0	0	0	0	0	0	0	0	0	0	0	0	0	0	0	0	0	0	3	0	0	0	0	0	0	0	0	0	0	0
Dermatophilaceae	8	0	0	0	0	0	0	0	0	0	0	0	5	0	0	0	0	0	0	0	0	0	66	57	0	0	0	7	0	0	0	0	0	0	0	6	0	0	0	9	0	15	76	11	56	5	0	12	12
Promicromonosporaceae	0	3	0	0	0	7	0	0	0	0	57	0	0	0	0	6	0	0	11	0	75	0	0	0	36	0	15	0	0	0	0	0	0	0	0	0	0	0	0	0	0	0	0	0	0	0	0	0	0
Nostocaceae	0	0	0	0	0	0	0	6	0	0	0	0	0	0	0	0	0	0	0	2	0	0	0	0	0	0	0	0	0	0	0	0	0	0	0	0	0	0	0	4	50	0	0	0	0	0	0	0	0
unidentified_SAR324_clade(Marine_group_B)	0	0	0	0	0	4	48	0	0	0	0	0	0	0	0	0	0	0	0	0	25	0	0	0	11	0	18	0	0	0	0	0	0	0	0	0	75	0	0	0	0	0	0	0	0	0	0	0	0
AKYH767	0	0	0	7	0	24	0	9	0	19	0	9	0	0	0	0	0	0	0	0	0	0	0	0	0	0	0	0	0	0	0	0	0	0	0	0	0	0	0	0	0	0	0	0	0	0	0	0	0
Syntrophobacteraceae	0	0	0	0	0	0	0	0	0	0	0	0	0	0	0	0	0	0	0	0	0	0	0	0	6	0	2	0	0	0	0	0	0	0	0	0	0	0	30	0	0	0	0	0	0	0	0	0	0
Ardenticatenaceae	0	0	0	0	0	0	0	0	0	0	0	0	0	0	0	0	0	0	0	0	0	0	0	0	0	0	0	0	0	0	0	0	0	0	0	0	0	0	0	0	0	73	0	0	0	0	0	0	0
Rubritaleaceae	0	0	0	0	0	43	29	18	0	0	0	5	0	0	0	0	0	0	0	0	0	0	0	0	0	0	0	0	0	0	20	0	0	0	0	0	0	0	0	0	0	0	0	0	71	0	0	0	0
Rhodomicrobiaceae	0	0	0	0	0	6	0	0	0	0	0	0	0	0	0	0	0	0	0	0	0	0	0	0	5	0	0	0	0	0	0	0	0	0	0	0	71	0	0	0	0	0	0	0	0	0	0	0	0
p-251-o5	0	0	0	0	0	0	0	0	0	0	0	0	0	0	0	0	0	0	0	0	0	0	0	0	0	0	0	0	0	0	0	0	0	0	0	20	0	0	0	0	0	0	0	0	0	0	0	0	0
ML635J-40_aquatic_group	0	0	0	5	0	3	0	12	0	15	0	0	0	70	0	0	0	0	0	0	0	0	7	0	0	0	0	0	0	0	0	0	0	0	0	0	0	0	0	0	0	0	0	0	0	0	0	0	0
Symbiobacteraceae	0	0	0	0	0	0	0	0	0	0	0	0	0	0	0	0	0	0	0	0	0	0	0	0	0	0	0	0	0	0	0	0	0	0	0	0	0	0	0	0	0	0	0	0	0	0	0	0	0
Diplorickettsiaceae	0	0	3	0	0	28	0	0	0	0	33	12	8	0	0	0	0	0	0	0	0	0	0	8	0	0	0	0	0	0	0	0	0	0	0	0	31	0	70	6	0	50	39	0	0	0	8	33	0
Kineosporiaceae	0	0	0	0	0	18	0	0	0	0	0	0	0	0	0	0	0	0	0	0	0	0	0	0	0	0	0	0	0	0	0	0	0	0	0	0	69	0	0	0	0	0	0	0	0	14	0	0	0
MWH-CFBk5	0	0	0	0	0	0	0	0	0	0	0	0	0	0	0	0	0	0	0	0	0	0	0	0	0	0	0	0	0	0	0	0	0	0	0	0	19	0	0	0	0	0	0	2	52	0	34	0	0
Verrucomicrobiaceae	0	0	0	0	0	67	0	0	0	22	0	0	0	0	0	0	0	0	0	0	0	0	0	29	14	0	0	0	0	0	0	0	0	0	0	0	0	0	0	0	0	0	0	0	0	0	0	0	0
Chlamydiaceae	0	0	0	0	0	0	0	14	0	0	0	0	0	0	0	0	0	0	0	0	0	0	0	0	0	0	0	0	0	0	0	0	0	0	0	0	0	0	0	0	0	0	0	67	0	0	40	0	0
Nocardiopsaceae	0	0	0	0	0	0	0	0	0	0	0	0	0	67	0	0	0	0	0	0	0	4	0	0	0	0	0	0	0	0	0	0	0	0	0	0	0	0	0	0	0	9	0	6	0	0	0	0	0
Desulfocapsaceae	0	0	0	0	0	6	0	0	0	0	0	14	0	0	0	0	0	0	0	0	0	0	0	6	0	0	0	0	0	0	11	15	0	0	0	0	0	0	29	7	0	0	0	0	0	10	0	0	0
Opitutaceae	0	0	0	0	0	66	0	42	0	0	0	0	0	0	0	17	0	0	0	0	11	0	0	0	0	0	0	0	0	0	0	0	0	0	0	0	3	0	39	0	0	0	0	0	0	0	6	0	0
AKIW781	0	0	0	0	0	66	0	0	0	0	0	0	0	0	0	0	0	0	0	0	0	0	0	0	0	0	0	3	0	0	0	0	0	0	0	0	0	0	0	0	0	0	7	0	0	36	0	0	0
Entomoplasmataceae	0	0	0	0	0	0	0	0	0	0	0	0	0	0	0	0	0	0	0	0	0	18	0	0	0	0	0	16	0	0	0	0	0	0	0	0	0	0	0	0	0	0	0	0	0	0	66	0	0
Anaplasmataceae	0	0	0	0	0	0	0	0	0	0	0	0	0	60	0	0	0	0	0	0	0	0	0	0	0	0	0	0	0	0	0	0	0	0	0	0	0	0	27	0	0	0	0	0	0	0	0	0	0
Methylophagaceae	0	0	9	0	0	3	0	0	0	33	0	0	15	0	0	0	0	18	0	0	0	0	0	0	0	3	0	0	8	0	0	0	0	0	0	0	64	0	0	0	0	0	0	0	0	0	0	0	0
Hydrogenedensaceae	0	0	0	0	0	0	0	22	0	13	0	0	0	0	0	0	0	0	0	64	0	0	0	0	4	0	0	0	0	0	0	0	0	0	0	0	0	0	0	0	0	0	0	0	0	0	0	0	0
Brocadiaceae	0	0	0	0	0	0	0	0	0	0	0	0	0	0	0	0	0	0	0	0	0	0	0	0	0	0	0	0	0	0	64	0	0	0	0	0	0	0	0	0	0	0	0	0	0	0	0	0	0
Fusibacteraceae	0	0	0	0	0	0	0	0	0	0	0	0	0	0	0	21	0	0	0	0	48	0	0	0	20	0	24	0	7	0	0	64	23	0	0	0	0	0	0	0	0	0	0	0	0	0	0	0	0
SM2D12	20	0	0	0	0	0	0	0	0	0	0	0	0	0	0	0	0	0	0	62	0	0	0	0	0	0	0	0	0	0	0	0	0	0	0	0	0	0	0	4	0	0	0	4	0	0	0	0	0
Orbaceae	0	0	0	0	0	0	0	0	0	0	0	0	0	0	0	0	0	0	0	0	0	0	0	0	0	0	0	0	62	0	0	0	0	0	0	0	3	0	0	9	0	0	0	0	7	12	0	0	0
Holosporaceae	0	0	0	0	0	3	0	0	0	0	49	0	0	61	0	0	0	0	0	0	0	0	0	0	0	0	0	0	0	0	0	0	0	0	0	0	0	0	0	0	0	0	8	0	0	0	0	0	0
Vulgatibacteraceae	0	0	0	0	0	0	0	0	0	0	0	0	0	0	0	0	0	0	0	0	0	0	0	0	0	0	0	0	0	0	0	0	0	0	0	0	0	0	0	0	0	0	0	0	32	0	60	0	0
A21b	0	0	0	7	0	8	0	0	0	0	2	0	0	0	0	0	0	0	0	0	0	0	0	0	0	0	0	0	0	0	0	0	0	0	0	0	60	0	0	0	0	0	0	0	0	0	0	0	0
Marinobacteraceae	0	0	0	0	0	0	0	0	0	0	0	0	0	0	0	12	0	0	0	0	23	0	0	9	37	0	32	33	4	0	0	0	49	0	0	0	0	0	0	0	0	0	0	0	48	44	14	0	0
Zavarziniaceae	0	0	0	0	0	0	0	0	0	0	0	0	0	0	0	58	0	0	0	0	48	0	0	0	41	0	17	0	0	0	0	0	0	0	0	0	0	0	0	0	0	0	0	0	0	0	0	0	0
Syntrophobotulaceae	0	0	0	0	0	0	0	0	0	0	0	0	0	0	0	0	0	0	0	0	0	0	0	0	0	0	0	0	0	0	0	0	0	0	0	0	0	0	0	0	0	0	0	0	0	0	58	0	0
Desulfosarcinaceae	0	4	0	8	0	0	0	23	0	9	0	7	0	0	0	0	0	0	0	0	17	0	0	10	2	0	0	0	0	0	0	0	0	0	0	0	0	0	16	7	0	0	0	0	0	0	0	0	0
Clade_III	0	0	0	0	0	0	0	0	0	0	0	0	0	0	0	0	0	0	0	0	0	0	0	0	0	0	0	0	0	0	0	0	0	0	0	0	58	0	0	0	0	0	0	0	0	0	0	0	0
Victivallaceae	0	0	0	0	0	0	0	0	0	0	0	0	0	0	0	8	0	0	0	0	58	0	0	0	33	0	26	0	0	0	0	7	44	0	0	0	0	0	0	0	0	0	0	0	8	6	0	0	0
Gimesiaceae	0	0	0	0	0	0	0	16	0	6	0	0	0	0	0	0	0	0	0	0	0	0	0	0	0	0	0	0	0	0	0	0	0	0	0	0	0	0	0	0	0	0	0	0	0	0	0	0	0
Alcanivoracaceae1	0	0	0	0	0	9	14	0	0	0	0	15	0	0	0	2	0	0	0	0	11	0	0	0	33	0	2	0	0	0	0	0	0	0	0	0	0	0	0	0	0	0	0	0	0	0	0	0	0
unidentified_Subgroup_17	0	0	0	0	0	11	0	0	0	0	0	0	0	0	0	0	0	0	0	0	0	0	0	0	0	0	0	0	0	0	0	0	0	0	0	0	0	0	56	0	0	0	0	0	0	0	0	0	0
Chromobacteriaceae	0	0	0	33	0	0	0	0	0	0	0	0	0	0	0	0	0	0	0	0	0	0	0	6	0	0	0	0	0	0	0	0	0	0	0	0	0	0	0	0	0	0	0	0	0	0	0	0	0
env.OPS_17	0	0	0	0	0	5	0	0	0	0	0	0	0	0	0	0	0	0	0	0	20	0	0	0	0	0	0	0	31	5	0	0	0	0	0	0	55	0	6	0	0	0	22	0	0	0	0	0	0
Elusimicrobiaceae	0	0	0	0	0	0	0	0	0	0	0	0	0	0	0	0	0	0	0	0	0	0	0	0	0	0	0	0	0	0	0	0	0	0	0	0	0	0	0	0	0	0	0	0	0	0	0	0	0
Pectobacteriaceae	0	0	0	0	0	0	0	0	0	0	0	0	0	54	0	0	0	0	0	0	0	0	0	0	0	0	0	0	0	0	0	0	0	0	0	0	0	0	0	0	0	0	0	0	0	0	0	0	0
unidentified_Desulfobacterota	0	0	0	0	0	30	0	0	0	0	0	0	0	0	0	0	0	0	0	35	0	0	0	17	0	0	0	0	0	0	0	0	0	0	0	0	0	0	54	0	0	0	0	0	0	0	0	0	0
Vagococcaceae	0	0	0	0	0	0	38	0	0	0	0	0	0	0	0	0	0	0	0	0	0	0	0	0	0	0	0	0	0	0	54	0	0	0	0	0	0	0	0	0	0	0	0	0	0	0	0	0	0
AKYG1722	0	0	0	0	0	48	6	0	0	0	0	0	0	0	0	0	0	0	0	0	0	0	0	0	0	0	0	0	0	0	0	0	0	0	0	0	54	0	0	0	0	0	0	0	0	0	0	0	0
Cytophagaceae	0	0	0	0	0	17	0	0	0	0	0	0	0	0	0	0	0	43	0	52	0	0	0	5	0	0	0	0	0	0	0	0	0	0	0	0	11	0	0	3	0	0	0	0	0	0	0	0	0
unidentified_Actinomarinales	0	4	0	0	0	51	0	0	0	0	0	0	0	0	0	0	0	0	0	0	0	0	0	0	0	0	0	0	0	0	0	0	0	0	0	0	0	0	0	0	0	0	0	0	0	0	0	0	0
Hadarchaeales	0	0	0	0	0	0	0	0	0	0	0	51	0	0	0	0	0	0	0	0	0	0	0	0	0	0	0	0	0	0	0	0	0	0	0	0	0	0	0	0	0	0	0	0	0	0	0	0	0
Koribacteraceae	0	0	0	0	0	0	0	0	0	0	0	0	0	0	0	0	0	0	0	0	0	0	0	0	0	0	0	0	0	0	0	0	0	0	0	0	0	0	14	0	0	0	0	0	0	0	0	0	0
SAR86_clade	0	0	0	5	0	4	0	0	0	13	0	0	0	0	0	0	0	0	0	0	0	0	0	0	4	0	0	0	0	0	0	0	0	0	0	0	0	0	49	4	0	0	0	0	0	0	0	0	0
Sulfurovaceae	0	0	0	0	0	0	0	0	0	0	0	0	0	0	0	0	0	0	0	0	19	0	0	0	0	0	0	0	0	0	5	0	0	0	0	0	0	0	0	0	0	0	0	0	0	47	0	0	0
Chthonomonadaceae	0	0	0	0	0	0	0	0	0	0	0	0	47	0	0	0	0	0	0	0	0	0	0	0	0	0	0	0	0	0	0	0	0	0	0	0	0	0	47	0	0	0	0	0	0	0	0	0	0
Phaselicystidaceae	0	0	0	0	0	3	3	0	0	0	0	9	0	0	0	0	0	0	0	0	0	0	47	0	2	0	0	0	0	0	0	0	0	0	0	0	0	0	21	0	0	0	0	0	0	0	0	0	0
YM_S32_TM7_50_20	0	0	0	0	0	0	0	0	0	0	0	0	46	0	0	0	0	0	0	0	0	0	0	0	0	0	0	0	0	0	0	0	0	0	0	0	0	0	16	0	0	0	0	0	0	0	0	0	0
AB1	0	0	0	0	0	0	0	0	0	0	0	0	0	0	0	0	0	0	0	0	0	0	0	0	0	0	0	0	0	0	0	0	0	0	0	0	0	0	0	0	0	0	0	0	0	0	0	0	0
Alicyclobacillaceae	0	0	0	39	0	0	0	11	0	0	0	0	0	0	0	0	0	0	0	0	0	0	0	0	0	0	0	0	0	0	0	0	0	0	0	0	46	0	0	0	0	0	0	0	0	0	0	0	0
Eel-36e1D6	0	0	0	0	0	0	0	0	0	0	0	0	0	0	0	0	0	0	0	0	0	0	0	0	0	0	0	0	0	0	0	0	0	0	0	0	0	0	0	0	0	0	0	0	0	0	0	0	0
unidentified_0319-6G20	0	0	0	8	0	30	0	0	0	0	0	0	0	0	0	0	0	0	0	0	0	0	0	0	0	0	0	0	0	0	0	0	0	0	0	0	44	0	0	0	0	0	0	0	0	0	0	0	0
unidentified_Subgroup_7	0	0	0	0	0	0	0	0	0	0	0	0	0	0	0	0	0	0	0	44	0	0	0	0	0	0	0	0	0	0	0	0	0	0	0	0	0	0	11	0	0	0	0	0	0	0	0	0	0
F082	0	0	6	0	0	0	0	0	0	0	0	44	0	0	0	0	0	0	0	0	0	0	0	0	0	0	0	0	0	0	0	0	0	0	0	0	0	0	0	0	0	0	0	0	0	0	0	0	0
Thioalkalispiraceae	0	0	44	0	0	0	0	0	0	0	0	0	0	0	0	0	0	0	0	0	0	0	0	0	0	0	0	0	0	0	0	0	0	0	0	0	0	0	0	5	0	0	0	0	0	0	0	0	0
Caedibacteraceae	0	0	0	0	0	0	0	0	9	0	27	0	0	0	0	0	0	0	0	0	0	0	0	12	0	0	0	0	0	0	0	0	0	0	0	0	0	0	0	0	0	0	0	0	0	0	0	0	0
unidentified_Puniceispirillales	0	0	0	0	0	0	0	0	0	0	0	0	0	0	0	0	0	0	0	0	0	0	0	0	0	0	0	0	0	0	0	0	0	0	0	0	12	0	0	0	0	0	0	0	43	0	0	0	0
Criblamydiaceae	0	0	0	0	0	0	0	0	0	0	0	0	0	0	0	0	0	0	0	0	0	0	0	0	0	0	0	0	0	0	0	0	0	0	0	0	0	0	0	0	0	0	0	0	0	0	0	0	0
Defluviitaleaceae	0	9	0	0	0	0	0	0	0	0	0	0	0	0	0	0	0	0	0	0	0	0	0	0	0	0	0	0	0	0	0	0	0	0	0	0	0	0	0	0	0	0	0	0	17	0	0	0	0
Melioribacteraceae	0	0	0	0	0	0	0	0	0	0	0	0	0	0	0	28	0	0	0	0	0	0	0	0	41	0	12	0	0	0	0	12	0	0	0	0	0	0	0	0	0	0	0	0	0	0	0	0	0
Omnitrophaceae	0	5	0	0	0	0	7	0	0	0	0	0	41	0	0	8	0	0	0	0	0	0	21	0	0	0	0	0	0	0	0	0	0	0	0	0	0	0	0	4	0	0	0	0	0	0	0	0	0
Pelotomaculaceae	0	0	0	0	0	0	0	0	0	0	0	0	0	0	0	0	0	0	0	0	0	0	0	0	0	0	0	0	0	0	0	0	0	0	0	0	0	0	41	0	0	0	0	0	0	0	0	0	0
Defferrisomataceae	0	0	0	0	0	0	0	0	0	0	0	23	0	0	0	0	0	0	0	0	0	0	0	0	0	0	0	0	0	0	0	0	0	0	0	0	0	0	0	0	0	0	0	0	0	0	0	0	0
Magnetospiraceae	0	0	0	0	0	4	0	40	0	0	0	0	0	0	0	2	0	0	0	0	0	0	0	0	0	0	0	0	0	0	0	0	0	0	0	0	0	0	0	0	0	0	0	0	0	0	0	0	0
unidentified_bacteriap25	0	0	0	0	0	0	0	0	0	0	0	0	40	0	0	0	0	0	0	0	0	0	0	0	0	0	0	0	0	0	0	0	0	0	0	0	0	0	0	0	0	0	0	0	0	0	0	0	0
unidentified_Enterobacterales	0	0	0	0	0	0	0	0	0	0	0	0	0	0	0	0	0	0	0	0	0	0	0	0	0	0	0	0	0	0	0	0	0	0	0	0	0	0	0	0	0	0	0	19	0	0	0	0	39
A0839	0	0	0	0	0	39	0	0	0	0	0	0	0	0	0	0	0	0	0	6	0	0	0	0	0	0	0	0	0	0	0	0	0	0	0	0	0	0	0	0	0	0	0	0	0	0	0	0	0
Sulfurospirillaceae	0	0	0	0	0	0	0	0	0	0	0	0	0	0	0	0	0	0	0	0	0	0	0	0	0	0	0	0	0	0	0	0	0	0	0	0	0	0	0	0	0	0	0	0	0	0	0	0	0
Bacteriovoracaceae	0	0	0	0	0	4	0	6	6	0	0	0	0	0	0	0	0	0	0	0	0	0	0	16	0	0	0	0	0	0	0	0	0	0	0	0	21	0	27	0	0	0	0	0	31	0	11	0	0
Eubacteriaceae	0	0	0	35	0	0	0	0	0	0	0	0	0	0	0	19	0	0	0	0	32	38	0	8	8	0	10	0	0	0	0	0	0	0	0	0	0	0	0	0	0	0	0	0	0	0	0	0	0
Calditrichaceae	0	0	0	0	0	0	0	0	0	0	0	0	0	0	0	0	0	0	0	0	0	0	0	38	0	0	0	0	0	0	0	0	0	0	0	0	0	0	2	0	0	0	0	0	0	0	0	0	0
Desulfobaccaceae	0	0	0	0	0	2	0	0	0	0	0	0	0	0	0	0	0	0	0	0	0	0	0	0	0	0	0	0	0	0	0	0	0	0	0	37	0	0	0	0	0	0	0	0	0	0	0	0	0
Sedimenticolaceae	0	4	0	0	0	0	0	0	0	0	0	0	0	0	0	10	0	0	0	0	6	0	0	0	36	0	7	0	21	0	0	0	0	0	0	0	0	0	0	0	0	0	0	0	0	0	0	0	0
Frankiaceae	0	0	30	0	0	18	0	0	0	0	10	0	0	0	0	0	0	0	0	0	0	0	0	0	4	0	0	0	0	0	0	0	0	0	0	0	0	0	0	0	0	0	0	0	0	0	0	0	0
unidentified_Absconditabacteriales_(SR1)	0	0	0	0	0	0	0	0	0	0	0	3	3	13	0	0	0	0	0	5	0	0	0	0	0	0	0	0	0	0	0	0	0	0	0	0	0	0	0	0	0	0	0	35	0	0	0	0	0
Oligoflexaceae	0	0	0	13	0	9	0	8	0	0	0	0	0	0	0	0	0	0	0	0	0	0	0	0	0	0	0	0	35	0	0	0	0	0	0	0	0	0	0	0	0	0	0	0	0	0	0	0	0
Exiguobacteraceae	0	0	0	0	0	0	26	0	0	7	0	0	0	0	0	0	0	0	0	0	3	0	0	13	0	0	0	0	0	0	0	0	0	0	0	0	29	0	0	0	0	0	0	9	0	0	0	0	0
Clade_I	0	0	0	0	0	0	0	0	0	0	0	0	0	0	0	0	0	0	0	15	0	0	0	6	19	0	0	0	6	0	0	0	35	0	0	0	0	0	20	0	0	0	0	0	0	0	0	0	0
Kiritimatiellaceae	0	0	0	0	0	0	0	0	0	0	0	0	0	0	0	0	0	0	0	0	0	0	0	0	0	0	0	0	0	0	0	0	0	0	0	0	0	0	0	0	0	0	0	0	0	0	35	0	0
Methanocorpusculaceae	0	0	2	0	0	0	12	9	0	0	0	9	0	0	0	17	0	0	0	0	12	0	0	0	34	0	0	0	0	0	0	0	0	0	0	0	16	0	0	0	0	0	0	0	0	0	6	0	0
Desulfurisporaceae	0	0	0	0	0	0	0	0	0	0	0	0	0	0	0	0	0	0	0	0	0	0	0	0	0	0	0	0	0	0	0	0	0	0	0	0	0	0	0	0	0	0	0	0	0	0	0	0	0
p-2534-18B5_gut_group	0	0	0	0	0	0	0	0	0	0	34	0	0	0	0	0	0	0	0	0	0	0	0	0	0	0	0	0	0	0	0	0	0	0	0	0	0	0	0	0	0	0	0	0	0	0	0	0	0
SG8-4	0	0	0	0	0	0	0	0	0	20	0	0	0	0	0	0	0	0	0	34	0	0	0	0	0	0	0	0	0	0	0	0	0	0	0	0	0	0	27	0	0	0	0	0	0	0	0	0	0
Desulfobulbaceae	0	0	0	0	0	0	0	0	0	0	0	0	0	0	0	4	0	0	0	0	6	0	0	0	5	0	14	0	0	0	21	0	26	0	0	0	0	0	0	34	0	0	0	0	0	0	0	0	0
unidentified_Rhodospirillales	0	0	0	0	0	0	0	0	0	0	0	0	0	34	0	21	0	0	0	0	15	0	0	0	0	0	0	0	0	0	0	0	0	0	0	0	0	0	0	0	0	0	0	0	0	0	0	0	0
Kosmotogaceae	0	0	0	0	0	0	0	0	0	0	0	0	0	0	0	13	0	0	0	0	16	0	0	0	33	0	12	0	19	0	0	0	0	0	0	0	0	0	0	0	0	0	0	0	0	0	0	0	0
Elsteraceae	0	0	0	0	0	0	0	0	0	0	0	0	0	0	0	0	0	0	0	0	0	0	0	0	0	0	0	0	0	0	0	0	0	0	0	0	0	0	0	2	0	0	0	0	0	0	0	0	0
Bogoriellaceae	0	0	0	0	0	0	0	0	0	0	0	0	0	0	0	0	0	0	0	0	0	0	0	0	0	0	0	0	0	0	7	0	0	0	0	0	0	0	0	0	0	0	0	0	0	0	0	0	0
Moduliflexaceae	0	0	0	0	0	0	4	24	0	0	0	32	0	0	0	0	0	0	0	0	0	0	0	0	0	0	0	0	0	0	0	0	0	0	0	0	0	0	0	0	0	0	0	0	0	0	0	0	0
Desulfitibacteraceae	0	0	0	0	0	0	0	0	0	0	0	0	0	0	0	32	0	0	0	0	0	0	0	0	18	0	2	0	0	0	0	0	0	0	0	0	0	0	0	0	0	0	0	0	0	0	0	0	0
unidentified_Marine_Benthic_Group_D_and_DHVEG-1	0	0	0	0	0	0	0	0	0	0	0	0	0	0	0	0	0	0	0	0	0	0	0	0	0	0	0	0	0	0	0	0	0	0	0	0	0	0	0	0	0	0	0	0	0	0	0	0	0
Sporomusaceae	0	0	0	0	0	0	0	0	0	0	0	0	0	0	0	0	0	0	0	0	0	0	0	0	0	0	0	0	31	0	0	0	0	0	0	0	0	0	0	0	0	0	0	0	0	0	0	0	0
Rhodospirillaceae	0	0	0	0	0	5	0	0	0	0	0	0	0	0	0	6	0	0	0	0	3	0	0	8	0	0	0	0	0	0	0	0	0	0	0	0	0	0	0	0	0	0	0	0	0	0	0	0	0
Methanocellaceae	0	0	0	0	0	3	0	0	0	0	0	0	0	0	0	0	0	0	0	0	0	0	0	0	0	0	0	0	0	0	0	0	0	0	0	0	0	0	0	0	0	0	31	0	0	0	0	0	0
Ectothiorhodospiraceae	0	0	0	0	0	0	0	0	0	0	0	0	0	0	0	0	0	0	0	0	5	0	0	0	0	0	0	0	0	0	0	0	0	0	0	0	0	0	0	0	0	0	0	0	0	0	0	0	0
Nitriliruptoraceae	0	0	0	0	0	0	0	0	0	0	0	0	0	0	0	0	0	0	0	0	0	0	0	0	6	0	0	0	0	0	0	0	0	0	0	0	0	0	0	0	0	0	0	0	0	0	5	0	0
unidentified_IMCC26256	0	0	0	0	0	0	0	0	0	0	0	0	0	10	0	0	0	0	0	31	0	0	0	5	0	0	0	0	0	0	0	0	0	0	0	0	0	0	0	0	0	0	0	0	0	0	0	0	0
unidentified_Candidatus_Wolfebacteria	0	0	0	0	0	0	0	0	0	0	0	0	0	0	0	31	0	0	0	0	7	0	0	0	20	0	6	0	0	0	0	0	0	0	0	0	0	0	0	0	0	0	0	0	0	0	0	0	0
37-13	0	0	0	0	0	9	0	0	0	0	0	0	0	0	0	0	0	0	0	0	0	0	30	0	0	0	0	0	0	0	0	0	0	0	0	0	0	0	0	0	0	0	0	0	0	0	0	0	0
unidentified_Marine_Group_II	0	0	0	0	0	0	0	0	0	0	0	0	0	0	0	0	0	0	0	0	0	0	0	0	0	0	0	0	0	0	0	0	0	0	0	0	0	0	0	0	0	0	0	0	0	0	0	0	0
Marinococcaceae	0	0	0	0	0	0	0	0	0	0	0	0	0	0	0	0	0	0	0	0	0	0	0	0	0	0	0	0	0	0	0	0	0	0	0	0	0	0	0	0	0	30	0	0	0	0	0	0	0
Spongiibacteraceae	0	0	0	0	0	29	0	0	0	0	0	20	0	0	0	0	0	0	0	0	3	0	0	0	0	0	0	0	0	0	0	0	0	0	0	0	0	0	0	0	0	0	0	0	0	0	0	0	0
Procabacteriaceae	0	0	0	0	0	0	0	0	0	0	0	0	0	0	0	0	0	0	0	0	0	0	0	0	0	0	0	0	0	0	0	0	0	0	0	0	0	0	0	0	0	0	0	0	0	0	0	0	0
Bacteroidales_RF16_group	0	0	0	0	0	0	0	0	0	0	0	0	0	0	0	0	0	0	0	0	0	0	0	0	0	0	0	0	0	0	0	0	0	0	0	0	0	0	0	0	0	0	0	2	0	0	0	0	0
Euzebyaceae	0	0	0	0	0	3	0	0	0	0	0	0	0	0	0	0	0	0	0	0	0	0	29	0	0	0	0	0	0	0	0	0	0	0	0	0	0	0	0	0	0	0	0	0	0	0	0	0	0
unidentified_OM190	0	0	0	18	0	27	0	0	0	0	0	0	0	0	0	0	0	0	0	0	0	0	0	0	0	0	0	0	0	0	0	0	0	0	0	0	0	0	0	0	0	0	0	0	0	0	0	0	0
Brachyspiraceae	0	0	0	0	0	0	0	0	0	0	0	0	0	0	0	0	0	0	0	0	0	0	0	0	0	0	0	0	0	0	0	0	0	0	0	27	0	0	0	0	0	0	0	0	0	0	0	0	0
unidentified_MBNT15	0	0	0	0	0	0	0	0	0	0	0	0	0	0	0	0	0	0	0	0	0	0	0	0	0	0	0	0	0	0	0	0	0	0	0	0	0	0	7	0	0	0	0	0	0	0	0	0	0
Desulfatiglandaceae	0	0	0	0	0	0	0	0	0	0	0	0	0	0	0	0	0	0	0	0	0	0	0	0	0	0	0	0	0	0	0	0	0	0	0	0	0	0	0	0	0	0	0	0	19	0	0	0	0
unidentified_JGI_0000069-P22	0	0	0	0	0	0	0	0	0	0	0	0	0	0	0	0	0	0	0	0	27	0	0	0	13	0	0	0	0	0	0	0	10	0	0	0	0	0	0	0	0	0	0	0	0	0	0	0	0
unidentified_Coriobacteriales	0	0	0	0	0	0	0	0	0	0	0	0	0	0	0	0	0	0	0	0	0	0	0	0	0	0	0	0	0	0	0	0	0	0	0	0	0	0	0	0	0	0	0	0	0	0	26	0	0
Desulfitobacteriaceae	0	8	9	0	0	26	0	16	0	0	0	0	0	0	0	0	0	0	0	0	0	0	0	0	0	0	0	0	0	0	0	0	0	0	0	0	0	0	0	0	0	0	0	0	0	0	0	0	0
Amb-16S-1323	0	0	0	8	0	14	0	0	0	0	0	0	0	0	0	0	0	0	0	0	0	0	0	0	0	0	0	0	0	0	0	0	0	0	0	0	0	0	10	0	0	0	0	0	0	0	0	0	0
Marinilabiliaceae	0	0	0	9	0	0	0	22	0	0	0	0	0	26	0	0	0	0	0	0	0	0	0	0	0	0	2	0	0	0	0	0	0	0	9	0	0	0	20	0	0	0	0	0	0	0	0	0	0
unidentified_Microtrichales	0	0	0	0	0	0	0	0	0	0	0	0	0	0	0	0	0	0	0	0	0	0	0	0	0	0	0	0	0	0	0	0	0	0	0	0	25	0	0	0	0	0	0	0	0	0	0	0	0
Nisaeaceae	0	0	0	25	0	0	0	16	0	0	0	0	0	0	0	0	0	0	0	0	0	0	0	0	2	0	0	0	0	0	0	0	0	0	0	0	0	0	0	0	0	0	0	0	0	0	0	0	0
Microcystaceae	0	0	0	0	0	0	0	0	0	0	0	0	0	0	0	0	0	0	0	0	0	0	0	0	0	0	0	0	0	3	0	0	0	0	0	0	0	0	25	0	0	0	0	0	0	0	0	0	0
Coleofasciculaceae	0	0	2	0	0	0	0	0	0	0	0	0	0	0	0	0	0	0	0	0	0	0	0	0	0	0	0	0	0	0	0	0	0	0	0	0	0	0	0	0	0	0	0	0	0	0	0	0	0
Williamwhitmaniaceae	0	0	0	0	0	0	0	0	0	0	0	0	0	0	0	0	0	0	0	0	0	0	0	0	0	0	0	0	0	0	0	0	0	0	0	24	0	0	0	0	0	0	0	0	0	0	0	0	0
Thalassobaculaceae	0	0	0	0	0	3	0	24	0	0	0	0	0	0	0	0	0	0	0	0	0	0	0	0	0	0	0	0	0	0	0	0	0	0	0	0	0	0	0	0	0	0	0	0	0	0	0	0	0
Ferrovibrionaceae	0	0	0	0	0	0	0	0	0	0	0	0	0	23	0	0	0	0	0	0	0	0	0	0	0	0	0	0	0	0	0	0	0	0	0	0	0	0	0	0	0	0	0	0	0	0	0	0	0
Hafniaceae	0	0	0	0	0	0	0	0	0	0	0	0	0	0	0	0	0	0	0	0	0	0	0	0	0	0	0	0	0	0	0	0	0	0	0	0	0	0	0	0	0	0	0	0	0	0	0	0	0
Thiomicrospiraceae	0	0	0	0	0	0	0	0	0	0	0	0	0	0	0	0	0	0	0	0	0	0	0	0	0	0	0	0	0	0	0	0	0	0	0	0	0	0	0	0	0	0	0	0	0	0	0	0	0
Endozoicomonadaceae	0	2	0	4	0	0	0	22	0	21	0	16	0	0	0	5	0	0	0	0	0	0	0	0	19	0	0	0	0	0	0	0	0	0	0	0	0	0	0	0	0	0	0	0	0	0	0	0	0
cvE6	0	0	0	0	0	0	0	17	0	0	0	0	0	0	0	0	0	0	0	9	0	0	0	0	0	0	0	0	0	0	0	0	0	0	0	0	0	0	21	0	0	0	0	0	0	0	0	0	0
Lenti-02	0	0	0	0	0	0	0	0	0	0	0	0	0	0	0	0	0	0	0	0	0	0	0	0	0	0	0	0	0	0	21	0	0	0	0	0	0	0	0	0	0	0	0	0	0	0	0	0	0
unidentified_Candidatus_Zambryskibacteria	0	0	0	0	0	0	0	0	0	0	0	0	0	0	0	0	0	0	0	0	0	0	0	0	0	0	0	0	0	0	0	0	0	0	0	0	0	0	0	0	0	0	0	0	0	0	0	0	0
Bacteroidetes_BD2-2	0	0	0	0	0	0	0	0	0	0	0	0	0	0	0	0	0	0	0	0	0	0	0	0	0	0	0	0	0	0	0	0	0	0	0	0	0	0	0	5	0	0	0	0	0	0	0	0	0
SAR116_clade	0	0	0	0	0	9	10	0	0	11	0	0	0	0	0	0	0	0	0	0	0	0	0	5	0	0	0	0	0	0	0	0	0	0	0	0	0	0	0	0	0	0	0	0	0	0	0	0	0
unidentified_Acidobacteriae	0	0	0	6	0	21	0	0	0	0	0	0	0	0	0	0	0	0	0	0	0	0	0	0	0	0	0	0	0	0	0	0	0	0	0	0	0	0	0	0	0	0	0	0	0	0	0	0	0
unidentified_Ardenticatenales	0	0	0	0	0	0	20	0	0	0	0	0	0	0	0	0	0	0	0	0	0	0	0	0	0	0	0	0	0	0	0	0	0	0	0	0	0	0	0	0	0	0	0	0	0	0	0	0	0
Desulfuromonadaceae	0	5	0	0	0	18	6	0	0	0	0	0	0	0	0	0	0	0	0	0	5	0	0	0	0	0	0	0	0	0	0	0	0	0	0	0	0	0	8	0	0	0	0	0	0	0	0	0	0
Acidithiobacillaceae	0	0	0	0	0	0	0	0	0	0	0	0	0	0	0	0	0	0	0	0	0	0	0	0	0	0	0	0	0	0	20	0	0	0	0	0	0	0	0	12	0	0	0	3	0	0	0	0	0
ANME-2a-2b	0	0	0	0	0	0	0	0	0	0	0	0	0	20	0	0	0	0	0	0	0	0	0	0	0	0	0	0	0	0	0	0	0	0	0	0	0	0	0	0	0	0	0	0	0	0	0	0	0
Brevibacillaceae	0	5	12	0	0	0	0	0	0	0	0	10	0	0	0	0	0	0	0	0	6	0	0	0	4	0	3	0	8	0	0	0	0	0	0	0	0	0	19	0	0	0	0	0	0	0	0	0	0
Sulfuricellaceae	0	19	0	0	0	0	0	0	0	6	0	4	0	0	0	19	0	0	0	0	4	0	0	0	0	0	0	0	0	0	0	0	0	0	0	0	0	0	0	13	0	0	19	0	8	0	0	0	0
unidentified_Thermodesulfovibrionia	0	0	0	0	0	0	0	0	0	0	0	0	0	0	0	0	0	0	0	0	0	0	0	19	0	0	0	0	0	0	0	0	0	0	0	0	0	0	0	0	0	0	0	0	0	0	0	0	0
Sedimentibacteraceae	0	0	0	0	0	0	0	0	0	0	0	0	0	0	0	0	0	0	0	0	0	0	0	0	0	0	0	0	0	0	0	0	0	0	0	0	0	0	0	0	0	0	0	0	0	0	0	0	0
KI89A_clade	0	0	0	0	0	18	0	0	0	0	0	0	0	0	0	0	0	0	0	0	0	0	0	0	0	0	0	0	0	0	0	0	0	0	0	0	0	0	0	0	0	0	0	0	0	0	0	0	0
unidentified_Candidatus_Terrybacteria	0	2	0	0	0	0	0	18	0	0	0	0	0	0	0	0	0	0	0	0	0	0	0	0	0	0	0	0	0	0	0	0	0	0	0	0	0	0	0	0	0	0	0	0	0	0	0	0	0
Terrimicrobiaceae	0	0	0	0	0	11	0	0	0	0	0	0	0	0	0	0	0	0	0	0	0	0	0	16	0	0	0	0	0	0	0	0	0	0	0	0	0	0	0	0	0	0	0	0	0	0	18	0	0
Thioglobaceae	0	0	0	2	0	0	18	0	0	0	0	0	0	0	0	0	0	0	0	0	0	0	0	0	8	0	18	0	0	0	0	0	0	0	0	0	0	0	3	0	0	0	0	0	0	0	0	0	0
Cryptosporangiaceae	0	0	0	18	0	0	0	0	0	0	0	0	0	0	0	0	0	0	0	0	0	0	0	0	0	0	0	0	0	0	0	0	0	0	0	0	0	0	0	0	0	0	0	0	0	0	0	0	0
UCG-010	0	4	0	0	0	0	18	0	0	0	0	11	0	0	0	0	10	0	0	0	2	0	0	0	0	0	0	0	0	0	0	0	0	0	0	0	0	0	0	0	0	0	0	0	0	0	0	0	0
Geopsychrobacteraceae	0	0	0	0	0	0	0	0	0	0	0	0	0	0	0	0	0	0	0	0	0	0	0	0	0	0	0	0	0	0	0	0	0	0	0	0	0	0	0	0	0	0	0	0	0	0	0	0	0
Caminicellaceae	0	0	0	0	0	0	0	0	0	0	0	0	0	0	0	0	0	0	0	0	0	0	0	0	18	0	0	0	0	0	0	0	0	0	0	0	0	0	0	0	0	0	0	0	0	0	0	0	0
T34	0	0	3	0	0	5	0	0	0	0	0	17	0	0	0	0	0	0	0	0	0	0	0	0	0	0	0	0	0	0	0	0	0	0	0	0	0	0	0	0	0	0	0	0	0	0	0	0	0
Competibacteraceae	0	0	0	0	0	0	0	8	0	0	0	0	0	0	0	0	0	0	0	0	0	0	0	0	0	0	0	0	0	0	0	0	0	0	0	0	0	0	0	0	0	0	0	0	0	0	0	0	0
unidentified_Brachyspirales	0	0	0	0	0	0	0	0	0	0	0	0	0	0	0	0	0	0	0	0	0	0	0	17	0	0	0	0	0	0	0	0	0	0	0	0	0	0	0	0	0	0	0	0	0	0	0	0	0
Terasakiellaceae	0	0	0	0	0	0	0	0	0	0	0	0	0	0	0	6	0	0	0	0	12	0	0	0	17	0	8	0	0	0	0	0	0	0	0	0	0	0	0	0	0	0	0	0	0	0	0	0	0
Immundisolibacteraceae	0	0	0	0	0	0	0	0	0	0	0	0	0	0	0	11	0	0	0	0	10	0	0	0	4	0	4	0	0	0	0	0	0	0	2	0	0	0	0	0	0	0	0	0	15	0	0	0	0
Silvanigrellaceae	0	0	0	0	0	0	0	0	0	0	0	0	0	0	0	0	0	0	0	0	0	0	0	0	0	0	0	0	0	0	0	0	0	0	0	0	0	0	0	0	0	0	0	0	0	0	0	0	0
Thermodesulfovibrionaceae	0	0	0	0	0	0	0	0	0	0	0	0	0	0	0	0	0	0	0	0	16	0	0	0	0	0	0	0	0	0	0	0	0	0	0	0	0	0	0	0	0	0	0	0	0	0	0	0	0
Oxobacteraceae	0	0	0	0	0	0	0	0	0	16	0	0	0	0	0	0	0	0	0	0	0	0	0	0	0	0	0	0	0	0	0	0	0	0	0	0	0	0	0	0	0	0	0	0	0	0	0	0	0
unidentified_Streptosporangiales	0	0	0	0	0	0	0	0	0	0	0	0	0	0	0	0	0	0	0	0	0	0	0	0	0	0	0	0	0	0	0	0	0	0	0	0	0	0	0	0	0	0	16	0	0	0	0	0	0
Sumerlaeaceae	0	0	3	0	0	10	3	0	0	0	0	0	0	0	0	0	0	0	0	0	0	0	0	0	2	0	0	0	0	0	0	0	0	0	0	0	2	0	0	0	0	0	0	0	0	0	0	0	0
Sva1033	0	0	0	0	0	0	0	3	0	0	0	0	0	0	0	0	0	0	0	0	0	0	0	0	0	0	0	0	0	0	0	0	0	0	0	15	0	0	0	0	0	0	0	0	0	0	0	0	0
unidentified_Sva0485	0	0	0	0	0	0	0	0	0	15	0	0	0	0	0	0	0	0	0	0	0	0	0	0	0	0	0	0	0	0	0	0	0	0	0	0	0	0	0	0	0	0	0	0	0	0	0	0	0
211ds20	0	0	0	0	0	0	0	0	0	0	0	0	0	0	0	0	0	0	0	0	0	0	0	0	0	0	0	0	0	0	0	0	0	0	0	0	0	0	0	0	0	0	0	0	0	0	0	0	0
LKC2.127-25	0	0	0	0	0	0	0	0	0	0	0	0	0	0	0	3	0	0	0	0	3	0	0	0	15	0	9	0	0	0	0	0	0	0	0	0	0	0	0	0	0	0	0	0	0	0	0	0	0
OCS116_clade	0	0	0	0	0	0	0	0	0	0	0	0	0	0	0	3	0	0	0	0	0	0	0	0	0	0	0	0	0	0	0	0	0	0	0	0	0	0	10	0	0	0	0	0	0	0	0	0	0
Vampirovibrionaceae	0	0	0	0	0	0	0	0	0	0	0	0	0	0	0	0	0	0	15	0	0	0	0	0	0	0	0	0	0	0	0	0	0	0	0	0	0	0	0	0	0	0	0	0	0	0	0	0	0
unidentified_Chthonomonadales	0	0	0	0	0	0	0	0	0	0	0	0	0	0	0	0	0	0	0	0	0	0	0	0	0	0	0	0	0	0	0	0	0	0	0	0	0	0	0	0	0	0	0	0	0	0	0	0	0
W27	0	0	0	3	0	4	0	0	0	15	0	0	0	0	0	0	0	0	0	0	0	0	0	0	0	0	0	0	0	0	0	0	0	0	0	0	0	0	0	4	0	0	0	0	0	0	0	0	0
SCGC_AAA011-D5	0	0	0	0	0	0	0	13	0	0	0	0	0	0	0	15	0	0	0	0	0	0	0	0	0	0	0	0	0	0	0	0	0	0	0	0	0	0	10	0	0	0	0	0	0	0	0	0	0
Vermiphilaceae	0	0	0	0	0	10	0	0	0	0	0	12	0	0	0	0	0	0	0	0	0	0	0	0	0	0	0	0	0	0	0	0	0	0	0	0	0	0	15	0	0	0	0	0	0	0	0	0	0
NS9_marine_group	0	0	0	0	0	12	8	0	0	0	0	0	0	0	0	2	0	0	0	0	5	0	0	0	12	0	5	0	0	0	0	0	0	0	0	0	0	0	0	9	0	0	0	0	0	0	0	0	0
Magnetospirillaceae	0	0	0	0	0	0	0	0	0	0	0	0	0	0	0	0	0	0	0	0	0	0	0	0	0	0	0	0	0	0	0	0	0	0	0	0	0	0	0	0	0	0	0	0	0	0	0	0	0
Desulfomicrobiaceae	0	0	0	0	0	0	0	0	0	0	0	0	0	0	0	0	0	0	0	0	8	0	0	0	0	0	0	0	0	0	0	0	0	0	0	0	0	0	0	15	0	0	0	0	0	0	0	0	0
S25-593	0	0	0	0	0	0	0	0	0	0	0	0	0	0	0	0	0	0	0	0	0	0	0	0	0	0	0	0	0	0	0	0	0	0	0	0	0	0	0	0	0	0	0	0	0	0	0	0	0
D05-2	0	0	0	0	0	0	0	0	0	0	0	0	0	0	0	0	0	0	0	0	0	0	0	0	0	0	0	0	0	0	0	0	0	0	0	0	0	0	0	0	0	0	0	0	0	0	0	0	0
LD-RB-34	0	0	0	0	0	0	0	0	0	0	0	0	0	0	0	0	0	0	0	0	0	0	0	0	0	0	0	0	0	0	0	0	0	0	0	0	0	0	0	0	0	0	0	0	0	0	0	0	0
unidentified_mle1-27	0	0	0	0	0	0	0	0	0	0	0	0	0	0	0	0	0	0	0	0	0	0	0	0	0	0	0	0	0	0	0	0	0	0	0	0	0	0	0	0	0	0	0	0	0	0	0	0	0
ANME-2c	0	0	0	0	0	0	0	0	0	0	0	0	0	0	0	0	0	0	0	0	0	0	0	0	0	0	0	0	0	0	0	0	0	0	0	0	0	0	0	0	0	0	0	0	0	0	0	0	0
Kaistiaceae	0	0	0	0	0	0	0	0	0	0	0	14	0	0	0	0	0	0	0	0	2	0	0	0	0	0	0	0	0	0	0	0	0	0	0	0	0	0	0	0	0	0	0	0	0	0	0	0	0
Glycomycetaceae	0	0	0	0	0	3	0	0	0	0	0	0	0	0	0	0	0	0	0	0	0	0	0	0	0	0	0	0	0	0	0	0	0	0	0	0	0	0	0	0	0	0	0	4	0	0	14	0	0
Syntrophorhabdaceae	0	0	0	0	0	0	0	0	0	0	0	0	3	0	0	0	0	0	0	0	0	0	0	0	0	0	0	0	0	0	0	0	0	0	0	0	0	0	0	0	0	0	0	0	0	0	0	0	0
Litoricolaceae	0	0	0	0	0	0	0	0	0	0	0	0	0	0	0	0	0	0	0	0	0	0	0	0	0	0	0	0	0	0	0	0	0	0	0	0	0	0	0	4	0	0	0	0	0	0	0	0	0
unidentified_Aminicenantales	0	0	0	0	0	0	0	0	0	0	0	0	0	0	0	0	0	0	0	0	13	0	0	0	0	0	0	0	0	0	0	0	0	0	0	0	0	0	0	0	0	0	0	0	0	0	0	0	0
Smithellaceae	0	0	2	0	0	0	6	0	0	0	0	0	0	0	0	5	0	0	0	0	0	0	0	0	0	0	0	0	0	13	0	0	0	0	0	0	0	0	0	0	0	0	0	0	0	0	0	0	0
unidentified_Candidatus_Yanofskybacteria	0	0	0	0	0	0	0	0	0	0	0	0	0	0	0	0	0	0	0	0	0	0	0	0	0	0	0	0	0	0	0	0	0	0	0	0	0	0	0	0	0	0	0	0	0	0	0	0	0
unidentified_Methanofastidiosales	0	0	0	0	0	0	0	0	0	0	0	0	0	0	0	12	0	0	0	0	0	0	0	0	3	0	0	0	2	0	0	0	0	0	0	0	0	0	0	0	0	0	0	0	0	0	0	0	0
Coxiellaceae	0	0	0	0	0	0	0	0	0	0	0	0	0	0	0	0	0	0	0	0	0	0	0	0	0	0	0	0	0	0	0	0	0	0	0	0	0	0	0	0	0	0	0	0	0	0	0	0	0
Methylacidiphilaceae	0	0	0	0	0	0	0	0	0	0	0	0	0	0	0	0	0	0	0	0	0	0	0	0	0	0	0	0	0	0	0	0	0	0	0	0	0	0	0	0	0	0	0	0	0	0	0	0	0
JG30-KF-AS9	0	0	0	0	0	0	0	0	0	0	0	0	0	0	0	5	0	0	0	0	0	0	0	12	2	0	0	0	0	0	0	0	0	0	0	0	0	0	0	0	0	0	0	0	0	0	0	0	0
Leptolyngbyaceae	0	0	4	0	0	0	0	0	0	0	0	0	0	0	0	0	0	0	0	0	0	0	0	0	0	0	0	0	0	0	0	0	0	0	0	0	0	0	0	0	0	0	0	0	0	0	0	0	0
Thiohalorhabdaceae	0	0	11	0	0	0	0	0	0	0	0	0	0	0	0	0	0	0	0	0	0	0	0	0	0	0	0	0	0	0	0	0	0	0	0	0	0	0	0	0	0	0	0	0	0	0	0	0	0
Thioalkalibacteraceae	0	0	0	0	0	0	0	0	0	0	0	0	0	0	0	0	0	0	0	0	0	0	0	0	0	0	0	0	0	0	0	0	0	0	0	0	0	0	0	0	0	0	0	9	0	0	0	0	0
unidentified_Gracilibacteria	0	0	0	0	0	0	0	0	0	0	0	0	0	0	0	0	0	0	0	0	0	0	0	0	0	0	0	0	0	0	0	0	0	0	0	0	0	0	0	0	0	0	0	0	0	0	0	0	0
Caloramatoraceae	0	0	0	0	0	11	0	0	0	0	0	0	0	0	0	0	0	0	0	0	0	0	0	0	0	0	0	0	0	0	0	0	0	0	0	0	0	0	0	0	0	0	0	0	0	0	0	0	0
Leptospiraceae	0	0	0	11	0	0	0	0	0	0	0	0	0	0	0	0	0	0	0	0	0	0	0	4	0	0	0	0	0	0	0	0	0	0	0	0	0	0	0	0	0	0	0	0	0	0	0	0	0
unidentified_Kapabacteriales	0	0	0	0	0	0	0	0	0	0	0	0	0	0	0	0	0	0	0	0	0	0	0	0	10	0	0	0	0	0	0	0	0	0	0	0	0	0	0	0	0	0	0	0	0	0	0	0	0
Tenderiaceae	0	0	0	0	0	0	0	0	0	0	0	0	0	0	0	0	0	0	0	0	0	0	0	0	0	0	0	0	0	0	0	0	0	0	0	0	0	0	0	0	0	0	0	0	0	0	0	0	0
Schlesneriaceae	0	0	0	0	0	9	0	0	0	0	0	0	0	0	0	0	0	0	0	0	0	0	0	0	0	0	0	0	0	0	0	10	0	0	0	0	0	0	0	0	0	0	0	0	0	0	0	0	0
unidentified_Rickettsiales	0	0	0	0	0	0	0	0	0	0	0	0	0	0	0	0	0	0	0	0	0	0	0	0	0	0	0	0	0	0	0	0	0	0	0	0	0	0	0	0	0	0	0	0	0	0	10	0	0
CG1-02-32-21	0	0	0	10	0	0	0	0	0	0	0	0	0	0	0	0	0	0	0	0	0	0	0	0	0	0	0	0	0	0	0	0	0	0	0	0	0	0	0	0	0	0	0	0	0	0	0	0	0
Acidimicrobiaceae	0	0	10	0	0	3	0	0	0	0	0	0	0	0	0	0	0	0	0	0	0	0	0	0	0	0	0	0	0	0	0	0	0	0	0	0	0	0	0	0	0	0	0	0	0	0	0	0	0
Methylococcaceae	0	0	0	0	0	0	0	0	0	10	0	0	0	0	0	0	0	0	0	0	0	0	0	0	0	0	0	0	0	0	0	0	0	0	0	0	0	0	0	0	0	0	0	0	0	0	0	0	0
Syntrophaceae	0	0	6	0	0	10	0	0	0	0	0	0	0	0	0	0	0	0	0	0	0	0	0	0	0	0	3	0	0	0	0	0	0	0	0	0	0	0	0	0	0	0	0	0	0	0	0	0	0
Desulfobacteraceae	0	0	0	0	0	0	0	0	0	0	10	0	0	0	0	0	0	0	0	0	0	0	0	0	0	0	4	0	0	0	0	0	0	0	0	0	0	0	0	0	0	0	0	0	0	0	0	0	0
Amoebophilaceae	0	0	0	0	0	0	0	0	0	0	0	0	0	0	0	0	0	0	0	0	0	0	0	0	0	0	0	0	0	0	0	0	0	0	0	0	0	0	7	0	0	0	0	0	0	0	0	0	0
Demequinaceae	0	7	0	0	0	8	0	0	0	0	0	0	0	0	0	0	0	0	0	0	0	0	0	0	0	0	0	0	0	0	0	0	0	0	0	0	0	0	0	0	0	0	0	0	0	0	0	0	0
Tepidisphaeraceae	0	0	0	0	0	9	0	0	0	0	0	0	0	0	0	0	0	0	0	0	0	0	0	0	0	0	0	0	0	0	0	0	0	0	0	0	0	0	0	0	0	0	0	0	0	0	0	0	0
unidentified_WWE3	0	0	0	0	0	0	0	9	0	0	0	0	0	0	0	0	0	0	0	0	0	0	0	0	0	0	0	0	0	0	0	0	0	0	0	0	0	0	0	0	0	0	0	0	0	0	0	0	0
Sulfobacillaceae	0	0	0	0	0	0	0	0	0	0	0	0	0	0	0	0	0	0	0	0	0	0	9	0	0	0	0	0	0	0	0	0	0	0	0	0	0	0	0	0	0	0	0	0	0	0	0	0	0
unidentified_Thalassobaculales	0	0	0	0	0	0	0	0	0	0	0	0	0	0	0	0	0	0	0	0	0	0	0	0	0	0	0	0	0	0	0	0	0	0	0	0	0	0	0	0	0	0	0	0	0	0	0	0	0
Bacteroidales_BS11_gut_group	0	0	0	0	0	0	0	0	0	0	0	4	0	0	0	0	0	0	0	0	0	0	0	0	0	0	0	0	0	0	0	0	0	0	0	0	0	0	0	0	0	0	0	9	0	0	0	0	0
Garciellaceae	0	0	0	0	0	0	0	0	0	0	0	0	0	0	0	0	0	0	0	0	0	0	0	0	0	0	0	0	0	0	0	0	0	0	0	0	0	0	0	0	0	0	0	0	0	0	9	0	0
TTA-B15	0	0	0	0	0	0	0	0	0	0	0	0	0	0	0	0	0	0	0	0	9	0	0	0	0	0	0	0	0	0	0	0	0	0	0	0	0	0	0	0	0	0	0	0	0	0	0	0	0
unidentified_Clostridia_vadinBB60_group	0	0	0	0	0	0	0	0	0	0	0	0	0	0	0	0	0	0	0	0	0	0	0	0	0	0	0	0	0	0	0	0	0	0	0	0	0	0	0	0	0	0	0	0	0	0	0	0	0
UBA12409	0	0	0	0	0	0	0	0	0	0	0	0	0	0	0	0	0	0	0	0	0	0	0	0	0	0	0	0	0	0	0	0	0	0	0	0	0	0	0	0	0	0	0	0	0	0	0	0	0
unidentified_Xanthomonadales	0	0	0	0	0	0	0	0	0	0	0	0	0	0	0	0	0	0	0	0	0	0	0	0	0	0	0	0	0	0	0	0	0	0	0	0	0	0	0	0	0	0	0	0	0	0	0	0	0
Nitrospinaceae	0	0	0	0	0	0	0	0	0	0	0	0	0	0	0	0	0	0	0	0	8	0	0	0	6	0	6	0	0	0	0	0	5	0	0	0	0	0	0	0	0	0	0	0	0	0	0	0	0
CPla-3_termite_group	0	0	0	0	0	8	0	0	0	0	0	0	0	0	0	0	0	0	0	0	0	0	0	0	0	0	0	0	0	0	0	0	0	0	0	0	0	0	0	0	0	0	0	0	0	0	0	0	0
Actinospicaceae	0	0	8	0	0	0	0	0	0	0	0	0	0	0	0	0	0	0	0	0	0	0	0	0	0	0	0	0	0	0	0	0	0	0	0	0	0	0	0	0	0	0	0	0	0	0	0	0	0
Inquilinaceae	0	0	0	0	0	0	0	0	0	0	0	0	0	0	0	0	0	0	0	0	0	0	0	0	0	0	0	0	0	0	0	0	0	0	0	0	5	0	0	8	0	0	0	0	0	0	0	0	0
Rhodobiaceae	0	0	0	0	0	0	0	0	0	0	0	0	0	0	0	0	0	0	0	0	0	0	0	0	8	0	0	0	0	0	0	0	0	0	0	0	0	0	0	0	0	0	0	0	0	0	0	0	0
Synechococcaceae	0	0	0	0	0	0	0	0	0	8	0	0	0	0	0	0	0	0	0	0	0	0	0	0	0	0	0	0	0	0	0	0	0	0	0	0	0	0	0	0	0	0	0	0	0	0	0	0	0
SM23-30	0	0	0	0	0	0	0	0	0	0	0	5	0	0	0	0	0	0	0	0	0	0	0	0	0	0	0	0	0	0	0	0	0	0	0	0	0	0	8	0	0	0	0	0	0	0	0	0	0
SB-5	0	0	0	0	0	0	3	7	0	7	0	0	0	0	0	0	0	0	0	0	0	0	0	0	0	0	0	0	0	0	0	0	0	0	0	0	0	0	0	0	0	0	0	0	0	0	0	0	0
CWT_CU03-E12	0	0	0	0	0	0	0	0	0	0	0	0	0	0	0	0	0	0	0	0	0	0	0	0	0	0	0	0	0	0	0	0	0	0	0	0	0	0	0	0	0	0	0	0	0	0	0	0	0
Thermincolaceae	0	0	0	0	0	2	0	0	7	0	0	0	0	0	0	0	0	0	0	0	0	0	0	0	0	0	0	0	0	0	0	0	0	0	0	7	0	0	0	0	0	0	0	0	0	0	0	0	0
unidentified_Candidatus_Azambacteria	0	0	0	0	0	0	0	0	0	0	0	0	0	0	0	0	0	0	0	0	0	0	0	0	0	0	0	0	0	0	0	0	0	0	0	0	0	0	0	0	0	0	0	0	0	0	0	0	0
OM182_clade	0	0	0	7	0	0	0	0	0	0	0	0	0	0	0	0	0	0	0	0	0	0	0	0	0	0	0	0	0	0	0	0	0	0	0	0	0	0	0	0	0	0	0	0	0	0	0	0	0
Caldisericaceae	0	0	0	0	0	0	0	0	0	0	0	0	0	0	0	0	0	0	0	0	6	0	0	0	0	0	0	0	0	0	0	0	0	0	0	0	0	0	0	0	0	0	0	0	0	0	0	0	0
unidentified_Veillonellales-Selenomonadales	6	0	0	0	0	0	0	0	0	0	0	0	0	0	0	0	0	0	0	0	0	0	0	0	0	0	0	0	0	0	0	0	0	0	0	0	0	0	0	0	0	0	0	0	0	0	0	0	0
Cloacimonadaceae	0	0	0	0	0	0	5	0	0	0	0	0	0	0	0	0	0	0	0	0	0	0	0	0	6	0	0	0	0	0	0	0	0	0	0	0	0	0	0	0	0	0	0	0	0	0	0	0	0
Chromatiaceae	0	0	0	0	0	0	0	0	0	0	0	0	0	0	0	0	0	0	0	0	0	0	0	0	0	0	0	0	0	0	0	0	0	0	0	0	0	0	0	0	0	0	0	0	0	0	0	0	0
Endomicrobiaceae	0	0	0	0	0	0	0	0	0	0	0	0	0	0	0	0	0	0	0	0	0	0	0	0	0	0	0	0	0	0	0	0	0	0	0	0	0	0	0	0	0	0	0	0	0	0	0	0	0
Geothermarchaeaceae	0	0	0	6	0	0	0	0	0	0	0	0	0	0	0	0	0	0	0	0	0	0	0	0	0	0	0	0	0	0	0	0	0	0	0	0	0	0	0	0	0	0	0	0	0	0	0	0	0
unidentified_Candidatus_Nomurabacteria	0	0	0	0	0	0	5	0	0	0	0	0	0	0	0	6	0	0	0	0	0	0	0	0	0	0	0	0	0	0	0	0	0	0	0	0	0	0	0	0	0	0	0	0	0	0	0	0	0
Anaerofustaceae	0	4	0	0	0	0	0	0	0	0	0	0	0	0	0	0	0	0	0	0	0	0	0	0	0	0	6	0	0	0	0	0	0	0	0	0	0	0	0	0	0	0	0	0	0	0	0	0	0
Thermotaleaceae	0	0	0	0	0	0	0	0	0	0	0	0	0	0	0	0	0	0	0	0	0	0	0	0	0	0	0	0	0	0	0	0	0	0	0	0	5	0	0	0	0	0	0	0	0	0	0	0	0
unidentified_vadinHA49	0	0	0	0	0	5	0	0	0	0	0	0	0	0	0	0	0	0	0	0	0	0	0	0	0	0	0	0	0	0	0	0	0	0	0	0	0	0	0	0	0	0	0	0	0	0	0	0	0
Paracaedibacteraceae	0	0	0	4	0	0	0	0	0	0	0	0	0	0	0	0	0	0	0	0	0	0	0	0	0	0	0	0	0	0	0	0	0	0	0	0	0	0	0	0	0	0	0	0	0	0	0	0	0
unidentified_Subgroup_2	0	0	0	0	0	0	5	0	0	0	0	0	0	0	0	0	0	0	0	0	0	0	0	0	0	0	0	0	0	0	0	0	0	0	0	0	0	0	0	0	0	0	0	0	0	0	0	0	0
Ethanoligenenaceae_	0	0	5	0	0	0	0	0	0	0	0	0	0	0	0	0	0	0	0	0	0	0	0	0	0	0	0	0	0	0	0	0	0	0	0	0	0	0	0	0	0	0	0	0	0	0	0	0	0
unidentified_Candidatus_Kaiserbacteria	0	0	0	0	0	0	0	0	0	0	0	0	0	0	0	0	0	0	0	0	5	0	0	0	0	0	0	0	0	0	0	0	0	0	0	0	0	0	0	0	0	0	0	0	0	0	0	0	0
Babeliaceae	0	0	0	0	0	3	5	0	0	0	0	0	0	0	0	0	0	0	0	0	0	0	0	0	0	0	0	0	0	0	0	0	0	0	0	0	0	0	0	0	0	0	0	0	0	0	0	0	0
unidentified_Firmicutes	0	0	0	0	0	5	0	0	0	0	0	0	0	0	0	0	0	0	0	0	0	0	0	0	0	0	0	0	0	0	0	0	0	0	0	0	0	0	0	0	0	0	0	0	0	0	0	0	0
LiUU-11-161	0	0	5	0	0	0	0	0	0	0	0	0	0	0	0	0	0	0	0	0	0	0	0	0	0	0	0	0	0	0	0	0	0	0	0	0	0	0	0	0	0	0	0	0	0	0	0	0	0
Izemoplasmataceae	0	0	0	0	0	0	0	0	0	0	0	0	0	0	0	0	0	0	0	0	0	0	0	0	4	0	0	0	0	0	0	0	0	0	0	0	0	0	0	0	0	0	0	0	0	0	0	0	0
unidentified_Bathyarchaeia	0	0	0	4	0	0	0	0	0	0	0	0	0	0	0	3	0	0	0	0	0	0	0	0	0	0	2	0	0	0	0	0	0	0	0	0	0	0	0	0	0	0	0	0	0	0	0	0	0
unidentified_Kordiimonadales	0	3	0	0	0	0	4	0	0	0	0	0	0	0	0	0	0	0	0	0	0	0	0	0	0	0	0	0	0	0	0	0	0	0	0	0	0	0	0	0	0	0	0	0	0	0	0	0	0
Clade_II	0	0	0	0	0	0	0	0	0	0	0	0	0	0	0	0	2	0	0	0	0	0	0	0	4	0	0	0	0	0	0	0	0	0	0	0	0	0	0	0	0	0	0	0	0	0	0	0	0
Thermoproteaceae	0	0	0	0	0	0	0	0	0	0	0	0	0	0	0	0	0	0	0	0	0	0	0	0	0	0	0	0	0	0	0	0	0	0	0	0	0	0	0	0	0	0	0	0	0	0	0	0	0
Thermoflexaceae	0	0	0	0	0	0	0	0	0	0	0	0	0	0	0	0	0	0	0	0	0	0	0	0	0	0	0	0	0	0	0	0	0	0	0	0	0	0	0	0	0	0	0	0	0	0	0	0	0
unidentified_Lineage_IIa	0	0	0	0	0	2	0	0	0	0	0	0	0	0	0	0	0	0	0	0	0	0	0	0	0	0	0	0	0	0	0	0	0	0	0	0	0	0	0	0	0	0	0	0	0	0	0	0	0
Arenicellaceae	0	0	4	0	0	0	0	0	0	0	0	0	0	0	0	0	0	0	0	0	0	0	0	0	0	0	0	0	0	0	0	0	0	0	0	0	0	0	0	0	0	0	0	0	0	0	0	0	0
unidentified_KD4-96	0	0	0	0	0	0	0	0	0	0	0	0	0	0	0	0	0	0	0	0	0	0	0	0	0	0	0	0	0	0	0	0	0	0	0	0	0	0	4	0	0	0	0	0	0	0	0	0	0
Micavibrionaceae	0	0	0	0	0	0	0	0	0	0	0	0	0	0	0	0	0	0	0	0	0	0	0	0	0	0	4	0	3	0	0	0	0	0	0	0	0	0	0	0	0	0	0	0	0	0	0	0	0
Dethiosulfatibacteraceae	0	0	0	0	0	0	0	0	0	0	0	0	0	0	0	3	0	0	0	0	4	0	0	0	0	0	0	0	2	0	0	0	0	0	0	0	0	0	0	0	0	0	0	0	0	0	0	0	0
unidentified_Bacteria	0	4	0	0	0	0	0	0	0	0	0	0	0	0	0	0	0	0	0	0	0	0	0	0	0	0	0	0	0	0	0	0	0	0	0	0	0	0	0	0	0	0	0	0	0	0	0	0	0
unidentified_Marinimicrobia_(SAR406_clade)	0	0	0	0	0	0	0	0	0	0	0	0	0	0	0	0	0	0	0	0	0	0	0	0	0	0	0	0	0	0	0	0	0	0	0	0	0	0	0	0	0	0	0	0	0	0	0	0	0
Methanomethylophilaceae	0	0	0	0	0	4	0	0	0	0	0	0	0	0	0	0	0	0	0	0	0	0	0	0	0	0	0	0	0	0	0	0	0	0	0	0	0	0	0	0	0	0	0	0	0	0	0	0	0
Syntrophotaleaceae	0	0	0	0	0	0	0	0	0	0	0	0	0	0	0	0	0	0	0	0	0	0	0	0	4	0	0	0	0	0	0	0	0	0	0	0	0	0	0	0	0	0	0	0	0	0	0	0	0
unidentified_Candidatus_Jorgensenbacteria	0	0	0	0	0	0	0	0	0	0	0	0	0	0	0	0	0	0	0	0	0	0	0	0	0	0	0	0	0	0	0	0	0	0	0	0	0	0	0	0	0	0	0	0	0	0	0	0	0
Kallotenuaceae	0	0	0	0	0	0	4	0	0	0	0	0	0	0	0	0	0	0	0	0	0	0	0	0	0	0	0	0	0	0	0	0	0	0	0	0	0	0	0	0	0	0	0	0	0	0	0	0	0
vadinBE97	0	0	0	0	0	0	0	0	0	0	0	0	0	0	0	0	0	0	0	0	0	0	0	0	0	0	0	0	0	0	0	0	0	0	0	0	0	0	0	0	0	0	0	0	0	0	0	0	0
Labraceae	0	0	0	0	0	3	0	0	0	0	0	0	0	0	0	0	0	0	0	0	0	0	0	0	0	0	0	0	0	0	0	0	0	0	0	0	0	0	0	0	0	0	0	0	0	0	0	0	0
Chrysiogenaceae	0	0	0	0	0	0	0	0	0	0	0	0	0	0	0	0	0	0	0	0	0	0	0	0	3	0	0	0	0	0	0	0	0	0	0	0	0	0	0	0	0	0	0	0	0	0	0	0	0
Alcanivoracaceae	0	0	0	0	0	0	0	0	0	0	0	0	0	0	0	3	0	0	0	0	0	0	0	0	0	0	0	0	0	0	0	0	0	0	0	0	0	0	0	0	0	0	0	0	0	0	0	0	0
Halobacteroidaceae	0	0	3	0	0	0	0	0	0	0	0	0	0	0	0	0	0	0	0	0	0	0	0	0	0	0	0	0	0	0	0	0	0	0	0	0	0	0	0	0	0	0	0	0	0	0	0	0	0
KD3-93	0	0	0	3	0	0	0	0	0	0	0	0	0	0	0	0	0	0	0	0	0	0	0	0	0	0	0	0	0	0	0	0	0	0	0	0	0	0	0	0	0	0	0	0	0	0	0	0	0
Desulfolunaceae	0	0	0	0	0	3	0	0	0	0	0	0	0	0	0	0	0	0	0	0	0	0	0	0	0	0	0	0	0	0	0	0	0	0	0	0	0	0	0	0	0	0	0	0	0	0	0	0	0
PHOS-HE36	0	0	3	0	0	0	0	0	0	0	0	0	0	0	0	0	0	0	0	0	0	0	0	0	0	0	0	0	0	0	0	0	0	0	0	0	0	0	0	0	0	0	0	0	0	0	0	0	0
unidentified_Thermoplasmata	0	0	0	0	0	0	0	0	0	0	0	3	0	0	0	0	0	0	0	0	0	0	0	0	0	0	0	0	0	0	0	0	0	0	0	0	0	0	0	0	0	0	0	0	0	0	0	0	0
Desulforegulaceae	0	0	0	0	0	3	0	0	0	0	0	0	0	0	0	0	0	0	0	0	0	0	0	0	0	0	0	0	0	0	0	0	0	0	0	0	0	0	0	0	0	0	0	0	0	0	0	0	0
Balneolaceae	0	0	0	0	0	0	0	0	0	0	0	0	0	0	0	0	0	0	0	0	0	0	0	0	0	0	0	0	0	0	0	0	0	0	0	0	0	0	0	0	0	0	0	0	0	0	0	0	0
Thermoanaerobacteraceae	0	0	0	0	0	0	0	0	0	0	0	0	0	0	0	0	0	0	0	0	0	0	0	0	3	0	0	0	0	0	0	0	0	0	0	0	0	0	0	0	0	0	0	0	0	0	0	0	0
Chitinimonadaceae	0	3	0	0	0	0	0	0	0	0	0	0	0	0	0	0	0	0	0	0	0	0	0	0	0	0	0	0	0	0	0	0	0	0	0	0	0	0	0	0	0	0	0	0	0	0	0	0	0
Flammeovirgaceae	0	0	0	0	0	0	0	0	0	0	0	0	0	0	0	0	0	0	0	0	0	0	0	0	0	0	0	0	0	0	0	0	0	0	0	0	0	0	0	0	0	0	0	0	0	0	0	0	0
Francisellaceae	0	0	0	0	0	0	0	0	0	0	0	0	0	0	0	0	0	0	0	0	2	0	0	0	0	0	0	0	0	0	0	0	0	0	0	0	0	0	0	0	0	0	0	0	0	0	0	0	0
unidentified_Syntrophales	0	0	0	0	0	0	0	0	0	0	0	2	0	0	0	0	0	0	0	0	0	0	0	0	0	0	0	0	0	0	0	0	0	0	0	0	0	0	0	0	0	0	0	0	0	0	0	0	0
Waddliaceae	0	0	0	0	0	2	0	0	0	0	0	0	0	0	0	0	0	0	0	0	0	0	0	0	0	0	0	0	0	0	0	0	0	0	0	0	0	0	0	0	0	0	0	0	0	0	0	0	0
unidentified_Candidatus_Falkowbacteria	0	0	2	0	0	0	0	0	0	0	0	0	0	0	0	0	0	0	0	0	0	0	0	0	0	0	0	0	0	0	0	0	0	0	0	0	0	0	0	0	0	0	0	0	0	0	0	0	0
WWH38	0	0	0	0	0	0	0	0	0	0	0	0	0	0	0	0	0	0	0	0	0	0	0	0	0	0	0	0	0	0	0	0	0	0	0	0	0	0	2	0	0	0	0	0	0	0	0	0	0
Oscillatoriaceae	0	2	0	0	0	0	0	0	0	0	0	0	0	0	0	0	0	0	0	0	0	0	0	0	0	0	0	0	0	0	0	0	0	0	0	0	0	0	0	0	0	0	0	0	0	0	0	0	0
GWC2-45-44	0	0	0	0	0	2	0	0	0	0	0	0	0	0	0	0	0	0	0	0	0	0	0	0	0	0	0	0	0	0	0	0	0	0	0	0	0	0	0	0	0	0	0	0	0	0	0	0	0
unidentified_Acetothermiia	0	0	0	0	0	0	0	0	0	0	0	0	0	0	0	0	0	0	0	0	2	0	0	0	0	0	0	0	0	0	0	0	0	0	0	0	0	0	0	0	0	0	0	0	0	0	0	0	0
GW2011_GWC1_47_15	0	0	0	0	0	0	0	0	0	0	0	0	0	0	0	0	0	0	0	0	0	0	0	0	0	0	0	0	0	0	0	0	0	0	0	0	0	0	0	0	0	0	0	0	0	0	0	0	0
unidentified_Oscillospirales	0	0	0	0	0	0	0	0	0	0	0	0	0	0	0	0	0	0	0	0	0	0	0	0	0	0	0	0	0	0	0	0	0	0	0	0	0	0	0	0	0	0	0	0	0	0	0	0	0
Others	70929	12084	106769	51044	2329	21594	39659	30867	11000	51093	49055	61656	51199	36718	67072	2483	34233	28907	65063	44968	6419	62624	51097	10091	4163	3316	2694	26951	16627	7193	27375	37300	42788	10804	59433	34846	58249	43261	52966	14153	50517	40546	13685	26412	41566	26171	13480	31985	41810
[truncated: 28 more columns]

## Sheet: TableS2.sample.o.absolute
Taxonomy	C1	C2	C3	C4	C5	C6	C7	C8	C9	C10	C11	C12	C13	C14	C15	C16	C17	C18	C19	C20	C21	C22	C23	C24	C25	C26	C27	C28	C29	C30	C31	C32	C33	C34	C35	C36	C37	C38	C39	C40	Np1	Np2	Np3	Np4	Np5	Np6	Np7	Np8	Np10
Lactobacillales	4541	2120	1461	1850	5008	273	2433	3942	59	1340	2433	1740	2289	3030	2897	2147	8845	3007	2096	3178	4728	560	2223	3021	3494	5	1357	1972	1401	9282	31237	575	842	75	2075	37205	2400	2051	4401	52461	2616	5112	5090	12986	2813	87314	8406	21461	2600
Enterobacterales	13690	340	2389	1317	20	250	1406	2183	227	1268	16937	1308	6344	21805	2695	909	13044	27630	24487	10516	1923	9137	9289	30092	2285	232	686	19943	6601	3021	23947	1542	2297	743	9287	20861	14456	10687	6574	9056	35497	34805	56535	15096	22481	10342	15471	26842	39644
Bacteroidales	106	6146	3885	3962	33379	628	2610	8406	36946	3305	1792	4828	3730	2955	33	11507	9223	960	49	3417	16983	402	3358	1886	31952	20415	9255	230	5637	41321	771	3874	5306	23129	3488	393	3937	1798	4896	360	78	3962	985	574	1548	1083	45360	264	87
Nitrosopumilales	0	7	0	5	0	9	26	0	0	48	0	0	90	162	0	0	0	0	0	53	28	0	28	72	9	0	3	0	0	0	0	0	0	0	126	0	0	0	25	6	0	0	0	0	0	0	8	0	0
Bifidobacteriales	0	5415	469	2328	357	143	364	824	0	456	198	368	283	85	5	90	2791	472	0	73	85	0	325	77	83	24	4	9	0	156	44	34	0	0	285	82	113	0	242	33	228	716	836	1947	778	1077	235	4156	0
Peptostreptococcales-Tissierellales	105	1876	95	1024	3505	26	432	310	23470	217	257	99	419	8	21507	712	8876	49	0	1258	960	87	37	70	1172	5579	359	30	138	27379	231	313	346	12893	488	257	3818	194	166	335	0	1933	114	251	231	812	434	0	0
Oscillospirales	61	1896	590	1326	109	133	1204	2656	274	1422	497	925	589	1309	35	290	12	104	94	679	681	0	801	503	312	0	150	25	152	238	227	422	4	0	337	59	752	275	1023	167	0	5	53	77	268	429	25172	262	169
Fusobacteriales	0	6	2	34	16595	0	32	111	17103	49	546	27	1290	0	330	3081	291	76	40	288	4961	15	105	72	9503	23046	2697	44	596	133	21	1181	2489	3423	513	47	571	142	240	31	0	0	121	41	186	9	18	95	87
Coriobacteriales	22	20148	757	8830	477	264	1681	2868	2390	829	764	894	388	211	12	46	365	299	245	12	63	0	484	47	97	39	66	4	149	91	123	0	30	0	0	78	223	79	165	27	46	47	81	90	397	0	245	625	117
Pseudomonadales	3411	74	1528	435	60	161	734	854	222	471	2513	642	905	1893	2838	407	2278	1238	1863	530	1127	19206	1015	1390	1510	28	509	4367	2454	1091	4226	212	588	220	1016	3745	4420	910	723	4823	2396	1464	2650	6079	2070	1514	1389	1382	2417
Chitinophagales	0	2	146	20	0	163	49	20	4	27	65	13	170	224	9	7268	0	0	0	128	15245	41	343	61	5951	2	3092	37	1240	0	55	1410	3011	0	1592	81	1681	757	292	40	43	0	79	173	417	235	171	0	0
Staphylococcales	174	23	83	71	2154	32	343	269	0	436	109	124	192	91	33	444	3364	75	83	84	1330	101	201	136	452	137	196	12	173	4	8700	190	447	2	44	8290	184	207	43	14234	44	627	77	294	116	827	150	77	19
Bacillales	49	17	693	103	0	390	83	241	0	168	2225	95	49	75	5932	45	0	312	151	131	48	2	15	71	76	0	33	171	196	8	231	36	26	0	95	348	2151	523	182	294	357	100	143	70	372	370	339	299	73
Pirellulales	0	8	5	39	0	970	14	63	0	6	125	105	11	160	0	94	0	0	0	167	72	0	102	54	79	0	141	0	51	0	50	135	0	0	0	45	76	23	405	0	0	0	25	0	0	36	30	80	0
Azospirillales	0	0	143	0	0	0	12	0	0	0	234	15	57	81	0	4079	0	0	0	100	9441	0	111	36	3686	0	1955	0	605	0	4	981	1129	0	213	0	361	4	101	8	0	0	45	0	12	0	0	0	0
Veillonellales-Selenomonadales	109	4213	155	1731	1727	36	551	666	2520	556	255	334	261	67	6	1033	1442	645	0	511	2141	0	455	25	3465	469	941	13	713	3573	239	702	950	1194	424	76	274	612	291	67	0	1232	5	58	290	62	230	0	0
Burkholderiales	1063	249	763	1365	3	2477	1751	2548	229	1504	2592	1015	2721	3253	316	3353	4003	1029	741	2275	6802	2945	2010	2623	3746	17	1905	1345	3615	137	1490	1669	1871	160	3448	641	4557	3567	5653	358	1420	1635	2640	1167	6645	2987	6282	301	2056
Lachnospirales	17	5984	1720	5328	63	332	2348	7164	437	2527	959	3096	1052	1603	77	790	92	628	27	2025	1647	95	1857	658	1336	4678	423	163	705	40	207	466	863	21	373	147	1030	468	1626	191	130	118	186	179	484	377	1623	380	257
Solirubrobacterales	82	36	18	287	0	4084	122	27	0	108	61	64	78	364	23	20	32	135	5	68	35	0	235	42	21	0	0	0	0	0	128	37	210	0	0	67	6477	89	452	42	0	49	128	7	169	638	84	155	0
Spirochaetales	0	0	2	0	2636	0	3	2	0	15	0	10	0	81	0	2284	0	0	0	143	3615	0	161	99	6130	0	1982	0	939	0	0	778	1075	0	784	18	0	299	0	0	0	0	9	0	0	0	0	0	0
Rhizobiales	131	37	1600	280	0	3825	553	1175	10	322	1335	428	474	360	25	2180	22	78	5	934	4857	287	416	394	5758	3	2322	232	591	42	302	646	1087	6	614	28	5948	707	1003	73	152	385	317	125	673	1149	350	112	76
Flavobacteriales	583	5	483	32	7	66	78	31	38	24	115	94	453	1035	475	724	685	2981	943	869	1589	1186	439	2431	2318	15	764	2454	2485	179	222	500	484	59	2205	122	1840	2446	484	54	3188	2636	4715	1801	4783	1887	3966	2830	2365
Micrococcales	298	68	1704	416	27	319	284	588	10	309	1418	142	452	938	110	103	213	739	377	586	149	813	667	1058	143	0	47	658	293	86	382	264	117	14	484	466	1283	76	272	367	414	1228	1133	5458	910	1322	1101	1102	552
Erysipelotrichales	0	3160	345	2226	148	181	1523	4768	586	1748	0	2372	421	182	0	229	268	0	0	329	296	0	150	200	212	18	99	12	123	23	0	69	0	0	11	43	977	18	241	118	0	0	46	29	100	19	134	104	81
Corynebacteriales	23	43	455	552	9	541	386	480	0	430	344	219	19	231	5	2363	159	253	56	152	4507	470	172	247	2585	0	1388	70	548	41	273	1342	859	0	381	167	804	234	300	150	181	1174	508	615	365	897	111	133	190
Campylobacterales	0	0	0	4	2382	0	5	77	2156	10	109	0	176	0	0	1223	0	11	0	63	3131	0	186	9	2623	3118	1561	18	444	4139	5	725	622	1065	271	0	1168	20	235	0	0	21	32	28	0	81	44	78	0
Gaiellales	0	8	36	52	4	4026	150	33	0	118	275	9	4	116	0	0	10	0	23	161	15	0	88	71	7	0	7	39	0	0	0	34	0	0	0	13	3793	347	478	75	0	55	54	23	534	235	11	66	0
Frankiales	189	11	51	94	0	255	33	315	0	90	3959	148	145	215	4	0	23	159	61	137	0	75	113	306	10	0	7	261	0	35	182	0	0	0	63	162	476	35	646	59	167	184	128	94	82	315	92	425	516
Propionibacteriales	63	38	150	242	0	563	518	474	0	390	3635	123	128	232	26	38	25	144	144	41	76	5	41	395	210	17	34	131	521	15	56	78	25	8	65	97	1078	285	155	76	102	184	1123	303	214	654	278	144	728
Chloroplast	2	35	323	100	0	137	564	351	0	524	1044	1123	697	657	0	1014	85	107	174	852	1688	89	1295	285	3609	0	1528	193	350	34	75	767	243	0	503	419	1137	391	2371	30	0	161	126	248	268	1450	168	944	29
Vicinamibacterales	0	16	37	99	0	3510	78	77	2	62	335	145	1395	643	0	19	6	18	0	933	11	3	1599	666	5	0	4	0	0	6	86	0	0	0	0	39	3276	65	3363	15	0	0	93	7	175	236	13	0	0
Nitrososphaerales	0	4	7	4	0	1852	0	0	0	0	0	0	428	53	0	11	3	0	0	304	4	30	305	70	6	0	5	0	0	29	23	68	104	0	0	10	3459	0	500	20	0	0	0	4	114	43	100	0	0
Gemmatimonadales	5	6	26	61	0	275	11	87	4	42	136	129	1575	2171	0	0	0	12	0	1095	38	0	1258	566	18	0	10	0	0	14	66	166	0	0	0	0	74	0	2754	36	0	0	55	61	31	297	14	48	0
Actinomycetales	0	17	0	56	936	10	42	0	3189	43	102	7	23	109	0	13	382	47	0	28	37	0	17	15	27	82	15	17	27	422	39	0	0	92	0	0	156	0	4	0	0	189	0	10	0	24	140	15	5
Rokubacteriales	0	0	0	67	0	561	34	8	2	0	0	18	1968	1276	0	0	0	0	0	1330	18	0	713	657	7	0	0	0	0	0	0	0	0	0	0	24	639	0	2490	0	0	0	0	0	0	0	12	0	0
Cytophagales	0	0	82	27	0	109	31	11	0	0	165	0	37	0	0	1370	0	43	0	52	2853	0	0	23	1209	0	603	126	406	33	0	338	46	0	73	68	566	443	347	21	20	0	57	41	55	113	66	0	0
Defluviicoccales	0	0	6	0	0	2675	0	0	3	6	0	49	0	0	0	0	0	0	0	8	24	0	0	0	4	0	0	0	0	0	0	0	0	0	0	0	0	0	29	0	0	0	0	0	0	0	0	0	0
Pyrinomonadales	0	6	0	0	0	119	12	11	0	15	0	0	1105	721	0	0	0	0	0	1118	5	0	1186	829	27	0	3	0	0	21	4	0	0	0	0	0	1901	0	2641	40	0	27	291	39	76	3	30	0	0
Synergistales	0	2	0	31	0	7	37	121	2552	17	93	10	0	0	0	46	0	0	0	0	58	0	0	0	123	0	21	0	8	0	69	0	186	0	0	0	0	0	0	5	0	0	0	0	0	0	0	0	0
Sphingobacteriales	35	4	502	42	0	40	35	104	8	63	33	12	8	4	49	1433	0	67	0	90	2507	110	35	30	1119	0	647	48	295	12	102	438	754	6	467	46	346	98	79	13	0	0	22	23	98	9	221	0	2
Gemmatales	0	0	2	32	0	2246	19	74	0	65	486	161	0	41	0	21	0	90	0	0	0	0	102	49	2	0	0	15	0	0	77	0	15	0	0	25	473	19	181	0	0	0	0	0	0	102	0	0	0
Chthoniobacterales	0	13	45	113	0	2125	48	198	0	194	0	206	0	0	0	0	0	0	0	27	2	0	0	16	13	0	13	0	0	0	0	0	0	0	0	40	2234	38	102	12	0	0	39	23	229	74	56	0	0
Sphingomonadales	177	21	476	88	22	435	162	202	21	80	2232	33	6	396	4	66	214	228	172	150	157	215	297	217	230	0	36	191	146	37	139	70	60	7	91	20	1668	22	185	59	6	426	524	111	87	480	120	228	259
Rhodobacterales	74	29	92	169	3	214	107	237	6	296	2220	216	0	42	0	120	0	45	55	70	198	45	170	222	178	0	89	164	64	93	220	97	58	0	77	166	359	52	280	209	155	71	333	475	283	83	113	128	582
Microtrichales	0	0	16	22	0	1974	54	25	0	48	1423	26	63	2	0	5	0	0	0	0	22	41	156	50	24	0	7	10	7	0	11	0	0	0	0	43	591	37	271	6	4	0	10	14	21	101	69	39	76
Mycoplasmatales	0	2	0	0	44	0	4	1295	0	0	0	0	146	155	36	8	1117	0	0	61	65	79	0	0	17	192	6	2	0	0	0	0	0	0	0	889	0	0	0	0	0	0	26	0	0	0	27	0	0
Xanthomonadales	65	7	1160	160	0	151	92	71	3	151	592	95	643	442	37	45	82	158	99	563	46	66	457	499	59	3	25	203	178	31	170	37	85	0	98	156	654	721	1254	79	141	118	140	358	835	504	840	32	292
Micromonosporales	0	4	69	69	0	672	111	68	0	0	7	78	0	24	0	96	0	0	0	0	155	0	66	7	121	0	174	0	0	0	8	7	9	0	33	0	1435	131	141	9	0	77	0	0	125	323	17	0	0
Rubrobacterales	0	0	0	49	0	9	0	0	0	0	0	0	0	217	0	0	0	21	0	17	0	0	0	14	15	0	0	54	0	0	0	13	0	0	0	0	1421	340	0	0	0	0	66	0	68	31	9	0	0
SBR1031	0	0	263	47	0	122	13	45	0	0	23	14	560	210	0	0	0	0	0	335	3	0	189	170	2	0	0	0	0	0	0	0	0	0	0	0	90	0	501	10	0	0	0	0	0	0	0	0	0
Rickettsiales	20	24	90	43	0	74	5	296	0	70	165	374	46	316	22	195	0	12	8	489	384	5	498	134	469	0	165	14	129	0	0	72	180	20	198	73	1058	333	1054	61	0	2	29	4	48	474	205	61	23
Kiloniellales	0	0	2	0	0	2	0	0	0	35	32	0	0	0	0	0	0	0	0	0	0	0	0	0	0	0	0	0	0	0	0	0	0	0	0	0	0	70	0	0	0	0	0	0	0	0	0	0	0
Tepidisphaerales	0	10	0	45	0	248	4	8	0	0	168	0	90	64	0	0	0	0	0	201	0	93	115	243	0	0	0	0	0	0	43	0	0	0	0	87	168	0	651	0	0	0	13	77	0	0	0	0	0
Deinococcales	58	0	0	16	0	0	0	13	0	32	973	0	6	46	0	0	0	0	0	0	26	252	287	9	3	0	0	0	17	289	26	39	21	0	251	29	34	0	0	18	0	0	42	0	239	256	350	0	100
Saccharimonadales	76	18	33	14	0	2	2	61	0	5	888	23	129	199	0	252	40	16	44	0	365	7	55	114	428	0	81	0	3	6	7	128	62	23	116	7	0	65	29	49	45	0	0	370	173	171	185	0	0
Thermomicrobiales	25	11	31	186	0	549	64	0	0	0	852	34	269	0	0	0	24	0	13	265	0	0	101	203	2	0	0	0	0	0	0	0	0	0	0	84	647	8	429	0	0	0	26	122	0	11	31	142	873
Legionellales	12	0	0	6	0	18	0	0	0	0	0	4	0	0	0	520	0	0	0	0	836	0	0	0	786	0	807	0	201	0	0	348	179	0	156	0	0	0	17	0	0	0	0	0	0	0	0	0	0
unidentified_Gammaproteobacteria	0	0	7	23	0	70	20	129	0	0	76	39	0	180	0	0	0	0	0	0	14	0	0	0	0	0	0	0	0	0	53	0	33	0	0	10	743	0	72	17	0	0	44	0	0	0	0	0	0
Acholeplasmatales	0	6	18	45	0	14	37	148	0	45	0	132	0	0	0	0	0	0	0	0	10	0	0	0	2	0	7	0	76	0	0	65	0	0	109	0	164	127	0	0	0	0	0	0	227	63	258	0	0
Cyanobacteriales	717	2	2	0	0	0	0	35	0	18	185	0	8	0	0	0	0	0	0	2	0	0	0	8	0	0	0	0	0	3	0	0	0	0	0	33	0	0	48	4	50	0	0	0	0	0	20	0	0
Pedosphaerales	0	0	0	32	0	363	0	9	0	6	0	37	280	310	0	0	0	0	0	275	14	0	265	183	2	0	2	0	0	0	0	0	54	0	0	13	70	0	711	12	0	0	0	0	0	0	0	0	0
Polyangiales	0	0	0	20	0	131	7	21	0	41	0	9	161	57	0	49	0	0	0	175	69	0	278	54	48	0	6	0	50	0	0	0	0	0	59	11	698	0	201	8	0	0	40	19	60	0	6	74	0
Dadabacteriales	0	0	0	0	0	0	0	0	0	0	0	0	0	0	0	0	0	0	0	0	0	0	0	0	0	0	0	0	0	0	0	0	0	0	0	0	0	0	0	0	0	0	0	0	6	0	0	0	0
Thermoanaerobaculales	0	0	7	0	0	98	37	64	0	38	0	0	88	488	0	0	0	0	0	138	0	0	13	9	7	0	0	0	0	12	15	0	0	0	0	10	604	0	554	25	0	35	0	0	0	68	0	8	0
Pseudonocardiales	0	14	31	56	0	302	0	66	0	459	98	13	0	0	11	9	0	0	0	0	2	5	22	0	0	0	0	37	9	0	25	73	68	0	0	0	383	0	0	16	4	0	0	18	230	76	0	97	0
Tistrellales	0	0	8	0	0	566	0	22	0	28	0	0	0	0	0	66	0	0	14	0	55	0	0	41	175	0	71	0	41	0	0	34	2	0	9	8	50	0	197	0	0	0	0	0	5	174	0	118	0
Subgroup_7	0	0	0	11	0	71	42	15	0	49	0	0	122	312	0	0	0	0	0	375	0	0	13	31	0	0	0	0	22	0	0	0	0	0	0	0	290	0	528	0	0	0	0	0	0	0	0	0	0
Clostridiales	0	49	0	40	0	61	0	35	0	29	523	60	88	368	0	48	15	0	0	83	95	62	16	24	69	0	20	24	5	0	0	66	40	0	0	227	0	0	195	74	0	0	37	51	0	18	9	246	34
Isosphaerales	0	5	0	0	0	468	11	114	0	37	0	0	0	9	0	0	0	0	0	0	0	0	90	67	5	0	0	161	0	0	7	0	0	0	0	0	243	0	79	0	0	0	160	54	0	387	3	0	0
Subgroup_17	0	0	0	0	0	315	0	0	106	0	2	0	88	301	0	0	0	0	0	244	0	0	199	212	9	0	0	0	0	5	0	0	0	0	0	19	75	0	465	0	0	0	0	0	0	0	0	0	0
Paenibacillales	0	0	76	0	0	68	0	13	0	0	0	0	0	0	0	73	15	14	0	4	138	0	0	0	251	0	94	0	35	0	0	16	17	0	287	0	483	301	0	0	0	17	28	25	263	0	354	0	25
Haliangiales	0	0	0	20	0	134	29	22	0	0	3	6	0	160	7	0	2	0	0	233	0	0	84	91	0	0	0	0	0	2	2	0	0	0	0	0	195	137	278	0	0	0	0	0	64	5	0	0	0
Desulfovibrionales	0	53	135	120	0	40	321	463	0	146	42	110	57	222	0	30	0	70	0	58	159	0	121	24	46	0	36	0	0	0	12	37	0	0	17	0	0	25	20	30	0	0	0	0	0	0	0	0	0
IMCC26256	0	7	26	0	0	462	0	37	0	0	0	0	54	72	0	0	0	13	0	64	0	0	21	7	0	0	0	0	0	0	0	0	0	0	0	18	454	0	218	21	0	0	0	0	14	0	8	0	0
Peptococcales	3	31	0	16	448	3	0	24	116	30	0	11	0	0	6	9	40	0	0	0	23	0	70	0	27	37	8	0	0	0	0	0	0	0	0	0	21	0	8	8	0	0	0	0	0	0	0	0	0
Deferribacterales	0	0	62	4	0	0	0	0	0	0	0	0	14	307	0	202	0	0	0	0	442	0	0	35	427	0	178	0	101	0	0	27	110	0	167	0	0	73	191	0	0	0	0	9	0	0	0	0	0
Caulobacterales	37	0	326	33	0	156	30	116	9	38	227	59	24	0	31	2	3	93	102	44	43	74	56	56	54	0	25	438	32	35	20	0	0	12	0	81	327	0	200	0	0	117	287	45	93	188	29	96	139
HOC36	0	5	0	0	0	0	0	0	0	0	0	0	0	0	0	0	0	0	0	0	0	0	0	0	6	0	6	0	0	0	0	0	0	0	0	0	0	0	0	0	0	0	0	0	0	0	0	0	0
S085	0	0	3	0	0	63	0	24	0	0	0	29	0	45	0	0	0	0	0	0	12	0	84	60	0	0	0	0	0	0	0	0	0	0	0	0	433	0	168	0	0	0	0	0	0	0	0	0	0
Anaerolineales	0	11	91	4	0	34	11	14	0	19	0	16	405	0	0	0	0	0	0	216	5	0	167	212	11	0	10	0	0	0	0	0	0	0	90	48	102	0	424	0	0	0	0	11	0	0	0	0	0
Streptosporangiales	0	0	0	0	0	14	0	25	0	0	0	0	8	67	0	0	0	0	0	0	0	4	0	0	0	0	0	0	0	0	0	0	0	0	0	0	418	0	0	0	0	9	16	6	0	0	0	0	0
Actinomarinales	0	7	0	0	0	412	0	0	0	0	0	0	0	0	0	0	0	0	0	42	2	0	33	43	0	0	0	11	0	0	0	0	15	0	0	2	96	0	85	0	0	0	0	0	0	0	0	0	0
Phycisphaerales	0	3	80	5	0	85	0	26	0	0	0	2	87	196	0	9	0	13	0	157	32	0	30	3	59	0	34	0	2	0	0	0	11	2	0	33	0	17	189	0	0	0	0	24	0	0	95	0	0
Methanosarciniales	0	0	0	8	0	0	0	13	0	0	0	0	58	20	0	72	0	0	0	8	26	0	0	0	389	0	192	0	72	0	0	53	2	0	167	0	0	39	87	0	0	0	0	0	0	0	0	0	0
Acidobacteriales	0	0	12	39	0	3	15	42	0	8	0	0	353	244	0	5	0	0	0	285	19	0	104	124	14	0	0	0	0	0	48	0	0	0	0	0	89	9	349	2	0	0	0	0	0	0	27	0	0
Nitrospirales	0	0	0	18	0	8	0	0	0	0	0	3	122	117	0	0	0	0	0	332	5	0	117	88	0	0	0	0	0	0	0	0	0	0	0	0	206	0	389	7	0	0	31	40	0	0	0	0	0
Elsterales	0	5	2	0	0	94	46	47	0	18	0	0	0	0	0	0	0	54	0	0	0	0	100	0	0	0	0	0	0	0	0	0	141	0	58	15	384	0	48	2	0	0	0	0	82	42	0	0	0
BD7-8	0	0	0	0	0	0	0	0	0	0	0	0	0	0	0	0	0	0	0	0	0	0	0	0	0	0	0	0	0	0	0	0	0	0	0	0	0	0	0	0	0	0	0	0	0	0	0	0	0
Thermales	17	0	0	44	0	0	16	0	0	0	376	0	0	0	0	0	0	0	0	0	4	0	0	0	0	0	0	0	17	0	0	0	0	0	0	0	0	0	0	0	0	0	0	12	0	0	0	0	0
Acidaminococcales	3	184	172	93	0	31	35	90	0	25	375	55	0	70	0	9	0	0	0	0	5	3	0	0	41	0	7	0	0	0	0	0	0	0	0	0	0	108	57	34	0	0	0	0	56	0	88	0	0
45985	0	0	0	0	0	23	8	0	0	0	0	0	98	174	0	0	0	0	0	11	0	0	95	43	0	0	0	0	0	0	0	0	0	0	0	0	40	0	136	0	0	0	0	0	0	0	0	0	0
Chloroflexales	0	3	0	13	0	36	0	0	0	22	360	28	0	2	0	10	0	0	0	75	0	0	0	0	3	0	0	0	0	0	0	0	0	0	0	0	100	0	188	40	0	0	0	80	0	0	0	81	0
PLTA13	0	0	0	0	0	122	0	40	0	0	0	0	18	180	0	0	0	0	0	3	0	0	0	10	0	0	3	0	0	0	0	0	0	0	0	0	84	0	331	0	0	0	0	0	0	0	0	0	0
Nitrosotaleales	0	0	0	0	0	11	0	18	0	0	0	0	0	339	0	2	0	0	0	12	0	0	40	0	0	0	0	0	0	0	0	0	0	0	0	0	0	0	100	0	0	0	0	0	0	0	0	0	0
0319-7L14	0	0	0	0	0	0	0	0	0	0	0	0	0	0	0	0	0	0	0	0	0	0	0	0	0	0	0	0	0	0	16	0	0	0	0	0	324	0	0	0	0	0	21	0	0	0	0	0	0
Planctomycetales	0	0	0	0	0	214	0	16	0	21	106	0	92	4	0	3	0	0	0	29	7	0	0	61	40	0	30	0	0	0	0	10	0	0	0	0	112	0	43	32	0	0	117	0	0	0	0	0	0
unidentified_TK10	0	0	0	0	0	80	0	33	0	0	0	34	0	0	0	0	0	0	0	114	0	0	0	62	0	0	0	0	0	0	2	0	0	0	0	0	316	0	16	0	0	0	0	0	0	0	0	0	0
Steroidobacterales	0	0	0	5	0	122	0	31	0	19	25	0	69	20	0	0	0	0	0	271	14	0	211	8	0	0	3	0	0	0	57	0	15	0	0	33	314	0	289	17	0	0	0	0	0	0	22	0	0
Micropepsales	0	3	129	2	0	14	0	9	0	0	0	0	107	110	0	0	0	0	0	98	0	0	157	21	0	0	0	0	0	0	0	0	0	0	0	0	0	0	307	5	0	0	0	0	0	0	0	0	0
Nitrosococcales	0	0	9	0	0	3	0	0	0	33	0	0	15	0	0	0	0	18	0	0	0	0	0	0	0	3	0	0	8	0	0	0	0	0	0	0	194	0	0	0	0	0	0	0	0	0	0	0	0
Chlamydiales	0	0	0	0	0	2	0	31	0	0	0	0	0	0	0	0	0	0	0	9	0	0	0	0	0	0	0	0	0	0	0	0	0	0	0	0	306	0	37	0	0	0	8	67	0	0	40	0	22
Streptomycetales	0	0	28	32	0	303	0	37	4	20	58	13	2	0	0	4	0	20	0	0	33	0	13	11	26	0	9	0	0	3	49	0	0	0	0	0	136	23	0	0	0	0	106	54	0	0	0	12	194
Verrucomicrobiales	0	8	8	30	0	122	29	154	0	185	0	5	194	9	0	4	0	0	0	85	13	0	190	119	14	0	0	0	0	0	20	0	0	0	100	0	218	0	183	0	0	0	0	0	71	0	24	0	0
Clostridia_UCG-014	0	297	14	219	0	4	158	129	0	192	0	101	115	21	0	99	0	0	0	68	244	0	34	48	260	0	70	0	0	0	32	53	48	0	42	0	80	6	74	6	0	0	0	0	20	5	22	0	53
Solibacterales	0	0	0	0	0	43	0	0	0	0	0	0	0	0	0	0	0	0	0	0	2	0	0	0	2	0	0	0	0	0	25	0	0	0	0	0	281	0	203	14	0	0	0	0	0	0	0	0	0
Reyranellales	0	0	3	12	0	84	0	28	0	0	223	4	0	0	0	5	0	28	0	0	2	0	0	23	0	0	5	0	0	2	0	0	0	0	0	7	276	0	20	0	0	0	0	0	0	2	0	0	0
Salinisphaerales	0	0	0	0	0	19	0	0	0	38	0	0	253	37	0	4	0	0	0	63	31	0	0	85	31	0	7	0	0	0	0	59	25	0	0	0	55	0	65	0	0	0	0	0	0	106	18	0	0
CCD24	0	0	0	0	0	52	0	0	0	2	0	0	0	144	0	0	0	0	0	116	0	0	164	88	0	0	0	0	0	0	0	0	0	0	0	0	0	0	248	0	0	0	0	0	0	0	0	0	0
Ardenticatenales	0	0	0	9	0	7	38	0	0	0	59	0	0	175	0	0	0	0	0	0	0	0	228	0	0	0	0	0	0	0	0	0	0	0	0	0	0	0	75	0	0	73	0	0	0	0	0	0	0
Rhodospirillales	0	0	38	0	0	9	0	40	0	7	3	4	26	34	0	124	0	11	0	0	197	0	0	38	210	0	223	0	39	0	0	7	43	0	89	42	0	0	0	0	0	0	0	0	0	0	0	0	0
KF-JG30-C25	0	0	0	0	0	44	0	0	0	0	0	0	0	218	0	0	0	0	0	75	0	0	103	84	0	0	0	0	0	0	0	0	0	0	0	0	35	0	97	0	0	0	0	0	0	0	0	0	0
Entotheonellales	0	0	0	0	0	218	0	0	0	0	0	0	53	201	0	0	0	0	0	90	0	0	26	0	0	0	0	0	0	0	0	0	0	0	139	0	78	0	60	0	0	0	0	0	0	0	0	0	0
Latescibacterales	0	0	0	0	0	7	0	0	0	0	0	0	0	0	0	0	0	0	0	0	0	0	218	0	0	0	0	0	0	0	9	0	0	0	0	0	0	0	109	0	0	0	0	0	0	0	0	0	0
Blastocatellales	0	0	3	9	0	51	0	0	0	32	0	0	216	0	0	0	0	8	0	0	2	0	9	45	0	0	0	0	0	0	29	0	0	0	47	0	181	0	142	0	0	0	7	0	37	0	44	0	0
Longimicrobiales	0	0	0	21	0	0	0	0	0	0	60	16	158	61	0	0	53	0	0	82	0	0	29	57	0	0	2	0	74	0	0	0	0	0	0	0	207	94	97	0	0	0	0	0	12	81	6	0	0
Subgroup_2	0	0	0	0	0	0	13	0	0	0	0	9	132	183	0	6	0	0	0	64	0	0	0	20	0	0	0	0	0	0	0	0	0	0	0	0	0	0	206	0	0	0	0	0	0	0	10	0	0
Acetobacterales	0	34	135	141	14	55	116	46	0	25	160	3	107	29	0	26	52	50	0	4	0	0	0	28	31	0	7	0	47	0	89	21	0	0	0	127	47	26	60	15	0	0	70	137	34	154	33	0	15
Halanaerobiales	0	0	3	0	0	0	0	0	0	0	0	0	0	0	0	139	0	0	0	0	172	0	0	0	203	0	97	0	16	0	0	34	57	0	7	0	18	0	0	0	0	0	0	0	0	0	0	0	0
Christensenellales	0	15	0	25	0	8	47	82	0	20	0	43	0	0	0	0	0	4	0	0	0	0	107	34	6	2	4	0	0	0	38	0	0	0	106	0	18	0	65	0	67	0	0	5	0	11	0	0	25
Myxococcales	0	0	3	0	0	117	0	0	0	0	0	0	49	137	0	0	0	12	0	29	0	0	4	32	3	0	5	0	0	0	2	0	0	0	0	0	94	0	128	4	0	0	0	0	50	0	60	43	0
Thermoactinomycetales	0	0	9	0	0	0	0	0	0	0	0	0	0	0	0	0	0	0	0	0	0	0	0	0	0	0	0	0	0	0	0	0	0	0	0	0	0	0	26	0	0	0	195	13	0	9	0	0	0
0319-6G20	0	0	0	19	0	62	0	0	0	0	0	0	0	0	0	0	0	0	0	3	0	0	0	0	0	0	0	0	0	0	0	0	31	0	0	0	193	0	2	0	0	0	0	0	0	0	7	0	0
Woesearchaeales	0	0	0	0	0	0	9	13	0	0	43	0	185	4	0	20	0	0	2	11	0	37	0	7	16	0	0	2	0	0	0	23	0	0	17	0	0	0	56	0	8	10	0	0	9	0	0	0	37
Fibrobacterales	0	3	0	0	0	13	0	0	0	0	0	0	0	0	0	0	0	0	0	88	0	0	75	0	0	0	0	0	0	0	0	0	0	0	0	0	0	0	0	0	0	0	0	0	0	0	0	0	0
Thalassobaculales	0	0	0	25	0	26	0	40	0	0	35	0	0	0	0	28	0	0	0	0	83	0	0	0	176	0	53	0	35	0	0	16	0	0	0	0	0	0	0	0	0	0	0	13	0	0	0	0	0
RF39	0	0	170	7	0	0	15	15	0	7	40	44	0	2	0	2	0	0	0	0	10	0	5	0	27	0	8	0	60	0	32	0	4	0	0	8	98	0	0	28	0	0	17	88	26	0	133	0	19
Opitutales	0	0	0	0	0	66	3	42	0	0	0	0	0	0	0	21	0	0	0	0	54	0	0	0	24	0	5	0	10	0	0	0	55	0	0	0	3	76	39	0	0	0	0	0	164	38	63	0	0
Methanobacteriales	0	0	0	3	0	0	12	4	0	0	149	0	0	0	0	0	0	0	0	0	32	0	38	0	11	0	20	0	0	0	0	0	0	0	0	0	0	0	51	0	6	0	0	35	0	0	0	0	0
C0119	0	0	0	0	0	54	0	0	0	0	0	0	0	115	0	0	0	0	0	0	2	0	0	38	0	0	0	0	0	0	0	0	0	0	0	0	57	0	160	0	0	0	0	0	0	0	0	0	0
Methylococcales	0	0	0	0	0	0	0	0	0	10	0	0	0	0	0	0	0	0	0	0	0	0	0	0	0	0	0	0	0	0	0	0	0	0	0	0	157	0	3	0	0	0	0	0	0	0	0	0	0
Bryobacterales	0	0	0	22	0	87	12	0	0	8	0	0	138	63	0	13	0	0	0	42	0	0	0	101	3	0	0	0	0	0	0	0	0	0	0	0	35	0	126	0	0	0	0	0	19	0	5	0	0
Bdellovibrionales	0	2	2	0	0	46	0	0	0	0	0	0	0	37	0	3	0	0	0	0	0	0	28	5	0	0	0	0	8	0	0	0	0	0	17	0	153	52	34	14	0	0	0	0	27	33	0	0	0
Caldilineales	0	0	17	0	0	146	0	0	0	0	0	28	0	0	0	0	0	0	0	0	0	0	0	0	0	0	3	0	0	0	0	0	0	0	0	0	0	0	17	21	0	0	0	0	0	0	0	0	0
Dongiales	0	0	0	0	0	52	0	0	0	0	12	0	86	0	0	12	0	0	0	14	13	0	63	0	17	0	7	0	0	0	0	0	3	0	98	0	143	0	143	6	0	0	0	0	0	20	24	0	0
RBG-13-54-9	0	0	0	0	0	142	0	0	0	0	0	0	0	0	0	0	0	0	0	0	0	0	0	20	0	0	0	0	0	0	0	0	0	0	0	0	0	0	86	0	0	0	0	0	0	0	0	0	0
Syntrophomonadales	0	0	0	0	0	0	0	0	0	0	0	0	0	0	0	0	0	0	0	0	0	0	0	37	0	0	0	0	0	0	0	0	0	0	0	0	0	0	0	0	0	0	0	0	0	0	0	0	0
PB19	0	0	2	0	0	6	0	0	0	0	0	0	140	0	0	0	0	0	0	0	0	0	0	0	0	0	0	0	0	0	0	0	0	0	0	0	59	0	58	0	0	0	0	0	0	0	0	0	0
Oscillospirales_	0	11	8	30	0	6	28	138	0	6	0	17	0	79	8	0	0	0	0	16	2	0	55	0	0	0	0	0	0	0	0	0	0	0	52	0	11	0	17	0	0	0	0	0	0	116	28	0	59
Desulfotomaculales	0	0	0	0	0	0	0	0	0	0	0	0	0	0	0	23	0	0	0	0	138	0	0	0	36	0	19	0	0	0	0	68	0	0	23	0	0	0	41	0	0	0	0	0	0	0	0	0	0
Geobacterales	0	0	0	0	0	20	18	16	0	21	76	0	12	0	0	0	0	0	0	136	0	0	0	4	0	0	0	0	0	0	13	0	0	0	0	0	0	0	7	0	0	0	0	0	3	0	11	0	0
Parvibaculales	0	0	0	0	0	0	0	0	0	19	0	0	0	0	0	27	0	0	0	0	89	0	0	0	66	0	64	0	3	0	0	55	0	0	0	0	0	0	10	0	0	0	0	0	0	0	0	0	0
Ktedonobacterales	0	0	0	25	0	13	0	0	0	0	0	0	0	0	0	5	0	0	0	0	0	0	0	12	2	0	0	0	0	0	0	0	0	0	0	27	0	0	0	10	0	0	0	0	0	0	0	0	0
Obscuribacterales	0	0	0	0	0	0	0	0	0	0	43	0	0	0	0	0	0	0	0	0	0	0	0	14	0	0	0	25	0	0	0	0	0	0	0	0	0	0	0	0	0	0	0	0	0	29	0	0	0
Gastranaerophilales	0	0	0	2	0	0	0	0	6	0	0	12	0	127	0	0	0	0	0	0	0	0	0	67	0	0	0	0	0	0	10	0	0	0	104	103	0	0	0	0	0	0	0	0	44	0	0	0	0
Bradymonadales	0	0	3	23	0	3	26	0	0	10	0	5	0	0	0	3	0	0	0	0	2	0	0	0	0	0	16	0	0	0	0	0	0	0	0	0	0	0	0	0	0	0	0	0	0	0	14	0	0
Clostridia_vadinBB60_group	0	0	10	28	0	0	30	94	0	0	75	48	0	0	0	0	0	0	0	0	4	0	101	0	3	0	3	0	2	0	0	0	0	0	40	13	0	0	20	0	0	0	0	14	0	0	0	0	0
Methanococcales	0	0	0	0	0	0	0	0	0	0	0	0	0	0	0	13	0	0	0	0	9	0	0	0	115	0	50	0	0	0	0	6	0	0	0	0	0	0	0	0	0	0	0	0	0	0	0	0	0
unidentified_Clostridia	0	0	0	0	0	0	0	0	0	0	0	0	0	0	0	0	0	0	0	0	0	0	3	23	0	0	0	0	0	0	0	0	0	0	0	0	115	0	0	0	0	0	0	0	0	0	0	0	0
Cardiobacteriales	0	0	0	0	0	0	0	0	0	0	0	0	0	0	0	48	0	0	0	0	77	0	0	0	110	0	39	0	71	0	0	25	0	0	14	0	114	0	0	0	0	0	0	0	79	31	58	0	0
Rhodothermales	0	0	0	5	0	0	15	0	0	0	0	0	113	0	0	0	0	0	0	0	0	0	0	0	0	0	0	0	0	0	0	0	0	0	0	0	0	0	0	0	0	0	11	0	29	0	0	0	0
Chthonomonadales	0	0	0	0	0	4	0	0	0	0	0	0	47	112	0	5	0	0	0	0	0	0	0	0	0	0	0	0	0	0	0	0	0	0	0	0	0	0	52	0	0	0	0	15	0	0	0	0	0
Monoglobales	0	0	0	38	0	0	0	0	0	9	0	0	0	112	0	0	0	0	0	0	0	0	0	0	25	0	0	0	0	0	0	0	0	0	0	0	0	0	7	0	0	56	0	0	0	3	3	0	0
Micavibrionales	0	0	0	0	0	0	0	0	0	0	0	0	0	0	0	0	0	2	0	0	0	0	0	0	0	0	4	0	75	0	0	0	0	0	100	0	111	0	0	0	0	0	0	0	0	12	40	0	0
Synechococcales	0	19	0	55	0	14	38	58	0	50	0	48	46	0	0	0	0	0	0	19	0	0	61	15	8	0	17	0	0	0	3	0	0	0	10	0	0	53	110	5	0	0	0	15	0	0	18	0	0
AKIW659	0	0	0	0	0	0	0	0	0	0	0	0	108	0	0	0	0	0	0	0	11	0	0	0	0	0	0	0	0	0	0	0	0	0	0	0	0	0	25	0	0	0	0	0	0	0	0	0	0
Petrotogales	0	0	0	0	0	0	0	0	0	0	0	0	0	0	0	72	0	0	0	0	89	0	0	0	9	0	10	0	0	0	0	0	81	0	0	0	0	0	0	9	0	0	0	0	0	0	0	0	0
Methanomassiliicoccales	0	0	0	0	0	4	0	0	0	0	0	0	106	0	0	0	0	0	0	0	0	0	0	0	0	0	0	0	0	0	0	0	0	0	0	0	0	0	0	0	0	0	0	0	0	0	0	0	0
SAR11_clade	0	0	0	0	0	0	0	0	0	0	0	0	0	0	0	5	2	0	0	15	0	0	0	6	23	0	0	0	6	0	0	10	103	0	0	0	58	0	20	0	0	0	0	0	0	0	0	0	0
Kryptoniales	0	0	0	0	0	5	0	0	0	0	0	0	102	0	0	0	0	0	0	0	0	0	0	0	0	0	0	0	0	0	0	0	0	0	0	0	0	0	31	0	0	0	0	0	0	20	0	0	0
Nannocystales	0	0	0	0	0	6	0	0	0	0	0	0	0	0	0	0	0	0	0	0	0	0	94	0	0	0	0	0	0	0	0	0	0	0	0	0	68	0	52	0	0	0	0	0	0	0	0	0	0
Holophagales	0	0	0	0	0	0	0	0	0	0	0	0	0	0	0	0	0	0	0	0	0	0	0	22	0	0	0	0	0	0	0	0	0	0	0	0	67	5	0	0	0	0	0	0	0	0	0	0	0
Elev-16S-573	0	0	0	0	0	0	0	0	0	0	0	0	0	0	0	0	0	0	0	90	0	0	0	0	0	0	0	0	93	0	0	0	0	0	0	0	0	0	0	0	0	0	0	0	0	0	0	0	0
Acidiferrobacterales	0	5	0	10	0	0	0	0	0	0	0	0	0	0	0	0	0	0	0	93	0	0	0	0	23	0	0	0	0	0	0	0	0	0	0	0	0	0	43	0	0	0	0	0	0	0	4	0	0
Desulfobulbales	0	0	0	0	0	6	0	0	0	0	0	14	0	0	0	4	0	0	0	91	6	0	0	6	5	0	14	0	0	0	32	15	26	0	0	0	0	0	43	48	0	0	0	0	0	10	0	0	0
Desulfuromonadales	0	5	0	0	0	25	6	3	0	0	0	0	0	0	0	0	0	0	0	0	5	0	82	0	4	0	0	0	0	0	0	0	0	0	0	15	0	0	92	0	0	0	0	0	0	0	0	0	0
Marine_Group_II	0	2	0	0	0	0	36	8	0	14	0	11	0	18	0	6	0	0	0	0	11	0	10	0	9	0	3	0	0	0	0	0	0	0	0	0	0	0	91	0	0	0	0	0	0	0	0	0	0
WCHB1-41	0	0	0	0	0	7	0	0	0	0	0	0	0	0	0	0	0	0	0	0	0	0	0	0	0	0	0	0	6	0	0	0	0	0	91	0	0	0	0	18	0	0	0	0	0	0	0	0	0
Fimbriimonadales	0	0	18	0	0	6	0	0	0	0	89	0	0	0	0	0	0	0	0	8	3	0	0	16	3	0	5	0	0	0	0	0	0	0	0	0	13	0	18	0	0	0	30	0	0	0	0	0	0
Omnitrophales	0	5	0	0	0	0	7	0	0	0	5	0	41	0	0	8	0	0	0	0	0	0	21	0	0	0	0	0	0	0	0	0	0	0	0	0	89	0	60	4	0	0	0	0	0	0	0	0	0
M55-D21	0	0	0	0	0	0	0	0	0	0	0	0	0	0	0	0	0	0	0	0	0	0	0	0	0	0	3	0	0	0	0	0	0	0	0	0	41	0	0	0	0	0	0	0	0	87	0	0	0
Methylomirabilales	0	0	0	0	0	5	0	0	0	0	0	0	0	0	0	0	0	0	0	0	0	0	0	0	0	0	0	0	0	0	0	0	0	0	0	20	0	0	0	0	0	0	0	0	0	0	0	0	0
Catenulisporales	0	0	8	0	0	0	0	0	0	0	0	0	0	0	0	0	0	0	0	0	0	0	0	0	0	0	0	0	0	0	0	0	0	0	0	0	0	0	0	2	0	0	0	0	0	0	0	0	0
DS-100	0	0	0	0	0	10	0	0	0	0	0	0	0	0	0	0	0	0	0	0	0	0	0	34	0	0	0	0	0	0	0	3	0	0	0	0	38	0	84	0	0	0	0	0	0	0	0	0	0
SAR202_clade	0	0	0	0	0	0	0	16	0	0	0	0	0	0	0	9	0	0	0	0	5	0	0	0	0	0	0	0	0	0	0	0	0	0	0	0	0	0	0	0	0	0	0	0	0	0	0	0	0
Limnochordales	0	0	0	0	0	3	0	0	0	0	0	0	0	0	0	0	0	0	0	0	0	0	0	0	0	0	0	0	0	0	0	0	0	0	0	0	37	29	0	0	0	0	0	0	41	0	38	0	0
unidentified_Alphaproteobacteria	0	0	0	38	0	82	0	0	0	0	0	0	0	0	0	0	0	0	0	0	0	0	0	0	0	0	0	0	0	0	0	0	0	0	0	0	0	0	0	0	0	0	0	0	0	0	5	0	0
Subgroup_13	0	0	0	0	0	0	0	40	0	0	0	0	18	11	0	0	0	0	0	0	0	0	4	35	0	0	0	0	0	0	0	82	0	0	0	0	0	0	42	0	0	0	0	0	0	0	0	0	0
Granulosicoccales	0	0	0	0	0	0	0	0	0	0	0	0	0	0	0	0	0	0	0	0	0	0	0	0	0	0	0	0	0	0	0	0	0	0	0	0	0	0	0	0	0	0	0	0	0	0	0	0	0
Ignavibacteriales	0	0	3	0	0	0	0	0	0	0	0	6	0	0	0	28	0	0	0	0	12	0	13	0	41	0	12	0	0	0	0	12	0	0	0	0	0	0	0	0	0	0	0	0	0	0	79	0	0
unidentified_Acidimicrobiia	0	0	0	0	0	3	0	0	0	0	0	0	0	0	0	0	0	0	0	0	0	0	0	0	0	0	0	0	0	0	0	0	0	0	0	0	78	0	0	8	0	0	0	0	0	0	0	0	0
Abditibacteriales	0	0	0	0	0	0	0	0	0	0	0	0	0	0	0	0	0	18	0	0	0	0	0	0	0	0	0	0	0	0	0	0	0	0	0	0	0	0	0	2	0	0	21	0	78	0	0	0	0
unidentified_SAR324_clade(Marine_group_B)	0	0	0	0	0	4	48	0	0	0	0	0	0	0	0	0	0	0	0	0	25	0	0	0	11	0	18	0	0	0	0	0	0	0	0	0	75	0	0	0	0	0	0	0	0	0	0	0	0
Babeliales	0	0	26	0	0	13	5	0	0	0	0	12	0	29	0	0	0	0	0	0	0	0	0	0	0	0	0	0	0	0	0	0	0	0	0	0	0	0	73	0	0	0	0	0	0	0	0	0	0
Syntrophobacterales	0	0	0	0	0	0	0	0	0	0	0	0	0	0	0	0	0	0	0	0	0	0	0	0	6	0	2	0	0	0	0	0	0	0	0	5	0	0	30	0	0	0	0	0	0	0	0	0	0
JGI_0000069-P22	0	0	0	0	0	0	0	0	0	0	0	0	0	0	0	31	0	0	0	0	73	0	0	0	25	0	4	0	0	0	0	40	10	0	0	0	0	0	0	0	0	0	0	0	0	0	0	0	0
MBA03	0	0	0	0	0	0	0	0	0	0	0	0	0	0	0	0	0	0	0	0	0	0	0	0	0	0	0	0	0	0	31	0	0	0	0	0	0	0	0	0	0	0	0	0	70	0	0	0	0
Symbiobacteriales	0	0	0	0	0	0	0	0	0	0	0	0	0	0	0	0	0	0	0	0	0	0	0	0	0	0	0	0	0	0	0	0	0	0	0	0	0	0	0	0	0	0	0	0	0	0	0	0	0
Diplorickettsiales	0	0	3	0	0	28	0	0	0	0	33	12	8	0	0	0	0	0	0	0	0	0	0	8	0	0	0	0	0	0	0	0	0	0	0	0	31	0	70	6	0	50	39	0	0	0	8	33	0
Kineosporiales	0	0	0	0	0	18	0	0	0	0	0	0	0	0	0	0	0	0	0	0	0	0	0	0	0	0	0	0	0	0	0	0	0	0	0	0	69	0	0	0	0	0	0	0	0	14	0	0	0
CCM19a	0	0	0	0	0	3	0	0	0	0	0	0	0	0	0	0	0	0	0	0	0	0	0	0	0	0	0	0	0	0	0	0	0	0	0	0	68	0	0	0	0	0	0	0	0	0	0	0	0
Entomoplasmatales	0	0	0	0	0	0	0	0	0	0	0	0	0	0	0	0	0	0	0	0	0	18	0	0	0	0	0	16	0	0	0	0	0	0	0	0	0	0	0	0	0	0	0	0	0	0	66	0	0
Kallotenuales	0	0	0	0	0	66	4	0	0	0	0	0	0	0	0	0	0	0	0	0	0	0	0	0	0	0	0	3	0	0	0	0	0	0	0	0	0	0	0	0	0	0	7	0	0	36	0	0	0
pItb-vmat-80	0	0	0	0	0	0	0	0	0	0	0	0	0	0	0	0	0	0	0	0	0	0	0	0	0	0	0	0	0	0	0	0	0	0	0	0	0	0	0	0	0	0	0	0	0	0	0	0	0
ANME-1b	0	0	0	0	0	0	0	0	0	0	0	0	0	0	0	0	0	0	0	0	0	0	0	0	0	0	0	0	0	0	0	0	0	0	0	0	0	0	3	0	0	0	0	0	0	0	0	0	0
Hydrogenedentiales	0	0	0	0	0	0	0	22	0	13	0	0	0	0	0	0	0	0	0	64	0	0	0	0	4	0	0	0	0	0	0	0	0	0	0	0	0	0	0	0	0	0	0	0	0	0	0	0	0
Brocadiales	0	0	0	0	0	0	0	0	0	0	0	0	0	0	0	0	0	0	0	0	0	0	0	0	0	0	0	0	0	0	64	0	0	0	0	0	0	0	0	0	0	0	0	0	0	0	0	0	0
Candidatus_Azambacteria	0	0	0	0	0	0	0	0	0	0	0	0	0	0	0	9	0	0	0	0	0	0	0	0	0	0	0	0	0	0	0	0	0	0	0	0	0	0	0	0	0	0	0	0	0	0	0	0	0
Subgroup_9	0	0	0	0	0	0	0	14	0	0	0	0	0	0	0	0	0	0	0	0	0	0	0	0	0	0	0	0	0	0	0	0	0	0	0	0	0	0	61	0	0	0	0	0	0	0	0	0	0
Holosporales	0	0	0	0	0	3	0	0	0	0	49	0	0	61	0	0	0	0	0	0	0	0	0	0	0	0	0	0	0	0	0	0	0	0	0	0	0	0	0	0	0	0	8	0	0	0	0	0	0
Desulfobacterales	0	4	0	8	0	6	0	23	0	9	10	7	0	0	0	0	0	0	0	0	17	0	0	10	2	0	4	0	0	0	0	0	0	0	0	0	0	0	16	7	0	0	0	0	0	0	0	0	0
Milano-WF1B-44	0	0	0	0	0	0	0	0	0	0	0	0	0	0	0	0	0	0	0	59	2	0	0	0	0	0	0	0	0	0	0	0	0	0	0	0	0	0	0	0	0	0	0	0	0	0	0	0	0
Group_1.1c	0	0	0	0	0	0	0	0	0	0	0	0	0	0	0	0	0	0	0	0	0	0	0	0	0	0	0	0	0	0	0	0	0	0	0	0	0	0	58	0	0	0	0	0	0	0	0	0	0
Zavarziniales	0	0	0	0	0	0	0	0	0	0	0	0	0	0	0	58	0	0	0	0	48	0	0	0	41	0	17	0	0	0	0	0	0	0	0	0	0	0	0	0	0	0	0	0	0	0	0	0	0
Victivallales	0	0	0	0	0	0	0	0	0	0	0	0	0	0	0	8	0	0	0	0	58	0	0	0	33	0	26	0	0	0	0	7	44	0	0	0	0	0	0	0	0	0	0	0	8	6	0	0	0
Desulfitobacteriales	0	8	9	0	0	26	0	16	0	0	0	0	0	0	0	0	0	0	0	0	0	0	0	0	0	0	0	0	0	0	0	0	0	0	0	0	0	0	0	0	0	0	0	0	0	0	58	0	0
unidentified_Desulfobacterota	0	0	0	0	0	30	0	0	0	0	0	0	0	0	0	0	0	0	0	35	0	0	0	17	0	0	0	0	0	0	0	0	0	0	0	0	0	0	54	0	0	0	0	0	0	0	0	0	0
MSBL9	0	0	0	0	0	2	0	0	0	20	0	5	0	0	0	0	0	0	0	34	0	0	0	0	0	0	0	0	0	0	0	0	0	0	0	0	0	0	54	0	0	0	0	0	0	0	0	0	0
Elusimicrobiales	0	0	0	0	0	0	0	0	0	0	0	0	0	0	0	0	0	0	0	0	0	0	0	0	0	0	0	0	0	0	0	0	0	0	0	0	0	0	0	0	0	0	0	0	0	0	0	0	0
WD260	0	0	0	0	0	0	11	11	0	0	0	0	33	0	0	0	0	0	0	0	0	0	0	52	0	0	0	0	0	0	0	0	0	0	0	0	0	0	22	0	0	0	0	0	0	0	0	0	0
unidentified_Hadarchaeia	0	0	0	0	0	0	0	0	0	0	0	51	0	0	0	0	0	0	0	0	0	0	0	0	0	0	0	0	0	0	0	0	0	0	0	0	0	0	0	0	0	0	0	0	0	0	0	0	0
Aminicenantales	0	0	0	0	0	0	0	0	0	0	0	0	0	0	0	0	0	0	0	0	13	0	0	0	0	0	0	0	0	0	0	0	0	0	0	0	0	0	0	0	0	0	0	0	0	0	0	0	0
Alicyclobacillales	0	0	0	39	0	0	0	11	0	0	0	0	0	0	0	0	0	0	0	0	0	0	0	0	0	0	0	0	0	0	0	0	0	0	0	0	46	0	0	0	0	0	0	0	0	0	0	0	0
CCM11a	0	0	0	0	0	14	0	7	0	0	0	0	0	0	0	0	0	0	0	0	0	0	0	0	0	0	0	0	0	0	0	0	0	0	0	0	0	0	34	0	0	0	0	0	0	0	0	0	0
UASB-TL25	0	0	0	0	0	0	0	0	0	0	0	0	0	0	0	0	0	0	0	0	0	0	0	0	0	0	0	0	0	0	0	0	0	0	0	0	0	0	0	0	0	0	0	0	0	0	0	0	0
Ectothiorhodospirales	0	0	44	0	0	0	0	0	0	0	0	0	0	0	0	0	0	0	0	0	5	0	0	0	0	0	0	0	0	0	0	0	0	0	0	0	0	0	0	5	0	0	0	0	0	0	0	0	0
Caedibacterales	0	0	0	0	0	0	0	0	9	0	27	0	0	0	0	0	0	0	0	0	0	0	0	12	0	0	0	0	0	0	0	0	0	0	0	0	0	0	0	0	0	0	0	0	0	0	0	0	0
Puniceispirillales	0	0	0	0	0	9	10	0	0	11	0	0	0	0	0	0	0	0	0	0	0	0	0	5	0	0	0	0	0	0	0	0	0	0	0	0	12	0	0	0	0	0	0	0	43	0	0	0	0
Candidatus_Woesebacteria	0	0	0	0	0	0	0	0	0	0	0	0	0	0	0	0	0	0	0	0	0	0	0	0	0	0	0	0	0	0	0	0	0	0	0	0	0	0	9	0	0	0	0	0	0	0	0	0	0
Defferrisomatales	0	0	0	0	0	0	0	0	0	0	0	23	0	0	0	0	0	0	0	0	0	0	0	0	0	0	0	0	0	0	0	0	0	0	0	0	0	0	0	0	0	0	0	0	0	0	0	0	0
unidentified_bacteriap25	0	0	0	0	0	0	0	0	0	0	0	0	40	0	0	0	0	0	0	0	0	0	0	0	0	0	0	0	0	0	0	0	0	0	0	0	0	0	0	0	0	0	0	0	0	0	0	0	0
AT-s3-44	0	0	0	0	0	0	0	0	0	0	0	0	0	0	0	0	0	0	0	11	2	0	0	0	0	0	0	0	0	0	0	0	0	0	0	0	0	0	0	0	0	0	0	0	0	0	0	0	0
Bacteriovoracales	0	0	0	0	0	4	0	6	6	0	0	0	0	0	0	0	0	0	0	0	0	0	0	16	0	0	0	0	0	0	0	0	0	0	0	0	21	0	27	0	0	0	0	0	31	0	11	0	0
Eubacteriales	0	4	0	35	0	0	0	0	0	0	0	0	0	0	0	19	0	0	0	0	32	38	0	8	8	0	16	0	0	0	0	0	0	0	0	0	0	0	0	0	0	0	0	0	0	0	9	0	0
1013-28-CG33	0	0	0	0	0	0	0	0	0	38	0	0	0	0	0	0	0	0	0	0	0	0	0	0	0	0	0	0	0	0	0	0	0	0	0	0	0	0	0	0	0	0	0	0	0	0	0	0	0
Calditrichales	0	0	0	0	0	0	0	0	0	0	0	0	0	0	0	0	0	0	0	0	0	0	0	38	0	0	0	0	0	0	0	0	0	0	0	0	0	0	2	0	0	0	0	0	0	0	0	0	0
Desulfobaccales	0	0	0	0	0	2	0	0	0	0	0	0	0	0	0	0	0	0	0	0	0	0	0	0	0	0	0	0	0	0	0	0	0	0	0	37	0	0	0	0	0	0	0	0	0	0	0	0	0
Chromatiales	0	4	0	0	0	0	0	0	0	0	0	0	0	0	0	10	0	0	0	0	6	0	0	0	36	0	7	0	21	0	0	0	0	0	0	0	0	0	0	0	0	0	0	0	0	0	0	0	0
Absconditabacteriales_(SR1)	0	0	0	0	0	0	0	0	0	0	0	3	3	13	0	0	0	0	0	5	0	0	0	0	0	0	0	0	0	0	0	0	0	0	0	0	0	0	0	0	0	0	0	35	0	0	0	0	0
Kiritimatiellales	0	0	0	0	0	0	0	0	0	0	0	0	0	0	0	0	0	0	0	0	0	0	0	0	0	0	0	0	0	0	0	0	0	0	0	0	0	0	0	0	0	0	0	0	0	0	35	0	0
JG36-TzT-191	0	0	0	0	0	9	0	0	0	0	0	0	0	35	0	0	0	0	0	0	0	0	0	0	0	0	0	0	0	0	0	0	0	0	0	0	0	0	0	0	0	0	0	0	0	0	0	0	0
Oligoflexales	0	0	0	13	0	9	0	8	0	0	0	0	0	0	0	0	0	0	0	0	0	0	0	0	0	0	0	0	35	0	0	0	0	0	0	0	0	0	0	0	0	0	0	0	0	0	0	0	0
Exiguobacterales	0	0	0	0	0	0	26	0	0	7	0	0	0	0	0	0	0	0	0	0	3	0	0	13	0	0	0	0	0	0	0	0	0	0	0	0	29	0	0	0	0	0	0	9	0	0	0	0	0
Methanomicrobiales	0	0	2	0	0	0	12	9	0	0	0	9	0	0	0	17	0	0	0	0	12	0	0	0	34	0	0	0	0	0	0	0	0	0	0	0	16	0	0	0	0	0	0	0	0	0	6	0	0
PAUC26f	0	0	0	0	0	0	11	0	0	0	0	0	0	0	0	0	0	0	0	33	0	0	0	0	0	0	0	0	0	0	0	0	0	0	0	0	0	0	3	0	0	0	0	0	0	0	0	0	0
mle1-8	0	0	0	0	0	14	0	0	0	0	0	0	0	0	0	0	0	0	0	0	0	0	0	0	0	0	0	0	0	0	0	0	0	0	0	0	0	0	0	0	0	0	0	0	0	0	0	0	0
Kosmotogales	0	0	0	0	0	0	0	0	0	0	0	0	0	0	0	13	0	0	0	0	16	0	0	0	33	0	12	0	19	0	0	0	0	0	0	0	0	0	0	0	0	0	0	0	0	0	0	0	0
Moduliflexales	0	0	0	0	0	0	4	24	0	0	0	32	0	0	0	0	0	0	0	0	0	0	0	0	0	0	0	0	0	0	0	0	0	0	0	0	0	0	0	0	0	0	0	0	0	0	0	0	0
Desulfitibacterales	0	0	0	0	0	0	0	0	0	0	0	0	0	0	0	32	0	0	0	0	0	0	0	0	18	0	2	0	0	0	0	0	0	0	0	0	0	0	0	0	0	0	0	0	0	0	0	0	0
Marine_Benthic_Group_D_and_DHVEG-1	0	0	0	0	0	0	25	9	0	3	0	0	0	0	0	0	0	0	0	0	0	0	0	0	0	0	0	0	0	0	0	0	0	0	0	0	0	0	7	0	0	0	0	0	0	0	0	0	0
Subgroup_15	0	0	0	0	0	5	0	0	0	0	0	0	0	0	0	0	0	0	0	0	0	0	20	0	0	0	0	0	0	0	0	0	0	0	0	0	0	0	31	0	0	0	0	0	0	0	0	0	0
Candidatus_Wolfebacteria	0	0	0	0	0	0	0	0	0	0	0	0	0	0	0	31	0	0	0	0	7	0	0	0	20	0	6	0	0	0	0	0	0	0	0	0	0	0	0	0	0	0	0	0	0	0	0	0	0
Nitriliruptorales	0	0	0	0	0	0	0	0	0	0	0	0	0	0	0	0	0	0	0	0	0	0	0	0	6	0	0	0	0	0	0	0	0	0	0	0	0	0	0	0	0	0	0	0	0	0	5	0	0
Ga0077536	0	0	0	0	0	0	0	0	0	0	15	0	0	0	0	0	0	0	0	0	0	0	0	0	0	0	0	0	0	0	0	0	0	0	0	0	0	0	0	0	0	0	0	0	0	0	0	0	0
Methanocellales	0	0	0	0	0	3	0	0	0	0	0	0	0	0	0	0	0	0	0	0	0	0	0	0	0	0	0	0	0	0	0	0	0	0	0	0	0	0	0	0	0	0	31	0	0	0	0	0	0
Euzebyales	0	0	0	0	0	3	0	0	0	0	0	0	0	0	0	0	0	0	0	0	0	0	29	0	0	0	0	0	0	0	0	0	0	0	0	0	0	0	0	0	0	0	0	0	0	0	0	0	0
Subgroup_12	0	0	0	0	0	0	0	0	0	0	0	0	0	0	0	0	0	0	0	0	0	0	0	0	0	0	0	0	0	0	0	0	0	0	0	0	0	0	0	0	0	0	0	0	0	0	0	0	0
Brachyspirales	0	0	0	0	0	0	0	0	0	0	0	0	0	0	0	0	0	0	0	0	0	0	0	17	0	0	0	0	0	0	0	0	0	0	0	27	0	0	0	0	0	0	0	0	0	0	0	0	0
EPR3968-O8a-Bc78	0	0	0	0	0	0	0	0	0	0	0	0	0	0	0	0	0	0	0	0	0	0	0	0	0	0	0	0	0	0	0	0	0	0	0	0	0	0	27	0	0	0	0	0	0	0	0	0	0
Desulfatiglandales	0	0	0	0	0	0	0	0	0	0	0	0	0	0	0	0	0	0	0	0	0	0	0	0	0	0	0	0	0	0	0	0	0	0	0	0	0	0	0	0	0	0	0	0	19	0	0	0	0
unidentified_OM190	0	0	0	18	0	27	0	0	0	0	0	0	0	0	0	0	0	0	0	0	0	0	0	0	0	0	0	0	0	0	0	0	0	0	0	0	0	0	0	0	0	0	0	0	0	0	0	0	0
unidentified_MBNT15	0	0	0	0	0	0	0	0	0	0	0	0	0	0	0	0	0	0	0	0	0	0	0	0	0	0	0	0	0	0	0	0	0	0	0	0	0	0	7	0	0	0	0	0	0	0	0	0	0
Kapabacteriales	0	0	0	0	0	3	0	17	0	0	0	0	0	0	0	0	0	0	0	0	0	0	0	0	10	0	0	0	0	0	0	0	0	0	0	0	0	0	0	0	0	0	0	0	0	0	0	0	0
Blfdi19	0	0	0	7	0	0	0	0	0	0	0	0	0	0	0	0	0	0	0	0	0	0	0	0	0	0	0	0	0	0	0	0	0	0	0	0	0	0	0	0	0	0	0	0	0	0	0	0	0
MBMPE27	0	0	0	0	0	0	0	0	0	0	0	0	0	0	0	0	0	0	0	0	0	0	0	0	0	0	0	0	0	0	0	0	0	0	0	0	0	0	0	0	0	0	0	0	0	0	0	0	0
Ferrovibrionales	0	0	0	0	0	0	0	0	0	0	0	0	0	23	0	0	0	0	0	0	0	0	0	0	0	0	0	0	0	0	0	0	0	0	0	0	0	0	0	0	0	0	0	0	0	0	0	0	0
OPB41	0	0	0	0	0	21	0	0	0	0	0	0	0	0	0	0	0	0	0	0	0	0	0	0	0	0	0	0	0	0	0	0	0	0	0	0	0	0	0	0	0	0	0	0	0	0	0	0	0
Thiomicrospirales	0	0	0	0	0	0	0	0	0	0	0	0	0	0	0	0	0	0	0	0	0	0	0	0	0	0	0	0	0	0	0	0	0	0	0	0	0	0	0	0	0	0	0	0	0	0	0	0	0
NRL2	0	0	0	0	0	0	0	0	0	0	0	0	0	0	0	0	0	0	0	0	0	0	0	0	0	0	0	0	0	0	0	0	0	0	0	0	0	0	0	0	0	0	0	0	0	0	0	0	0
FFCH16263	0	0	0	0	0	22	0	0	0	0	0	0	0	0	0	0	0	0	0	0	0	0	0	0	0	0	0	0	0	0	0	0	0	0	0	0	0	0	0	0	0	0	0	0	0	0	0	0	0
unidentified_Acidobacteriae	0	0	0	6	0	21	0	0	0	0	0	0	0	0	0	0	0	0	0	0	0	0	0	0	0	0	0	0	0	0	0	0	0	0	0	0	0	0	0	0	0	0	0	0	0	0	0	0	0
Candidatus_Zambryskibacteria	0	0	0	0	0	0	0	0	0	0	0	0	0	0	0	0	0	0	0	0	0	0	0	0	0	0	0	0	0	0	0	0	0	0	0	0	0	0	0	0	0	0	0	0	0	0	0	0	0
Oligosphaerales	0	0	0	0	0	0	0	0	0	0	0	0	0	0	0	0	0	0	0	0	0	0	0	0	0	0	0	0	0	0	21	0	0	0	0	0	0	0	0	0	0	0	0	0	0	0	0	0	0
Acidithiobacillales	0	0	0	0	0	0	0	0	0	0	0	0	0	0	0	0	0	0	0	0	0	0	0	0	0	0	0	0	0	0	20	0	0	0	0	0	0	0	0	12	0	0	0	3	0	0	0	0	0
Candidatus_Peregrinibacteria	0	0	0	0	0	0	0	0	0	0	0	0	0	0	0	0	0	0	0	0	0	0	0	0	0	0	0	0	0	0	0	0	0	0	0	0	0	0	0	0	0	0	0	0	0	0	0	0	0
unidentified_Thermodesulfovibrionia	0	0	0	0	0	0	0	0	0	0	0	0	0	0	0	0	0	0	0	0	0	0	0	19	0	0	0	0	0	0	0	0	0	0	0	0	0	0	0	0	0	0	0	0	0	0	0	0	0
Brevibacillales	0	5	12	0	0	0	0	0	0	0	0	10	0	0	0	0	0	0	0	0	6	0	0	0	4	0	3	0	8	0	0	0	0	0	0	0	0	0	19	0	0	0	0	0	0	0	0	0	0
Candidatus_Terrybacteria	0	2	0	0	0	0	0	18	0	0	0	0	0	0	0	0	0	0	0	0	0	0	0	0	0	0	0	0	0	0	0	0	0	0	0	0	0	0	0	0	0	0	0	0	0	0	0	0	0
Lineage_IV	0	0	0	0	0	0	0	0	0	0	0	0	0	0	0	0	0	0	0	0	0	0	0	0	0	0	0	0	0	0	0	0	0	0	0	0	0	0	8	0	0	0	0	0	0	0	0	0	0
Methanofastidiosales	0	0	0	0	0	0	0	0	0	18	0	0	0	0	0	12	0	0	0	0	0	0	0	0	3	0	0	0	2	0	14	0	0	0	0	0	0	0	0	0	0	0	0	0	0	0	0	0	0
mle1-27	0	0	17	0	0	2	0	0	0	0	0	0	0	0	0	0	0	0	0	0	0	0	0	0	0	0	0	0	0	0	0	0	0	0	0	0	5	0	0	0	0	0	0	0	0	0	0	0	0
Syntrophales	0	0	8	0	0	10	6	0	0	0	0	2	0	0	0	5	0	0	0	0	0	0	0	0	0	0	3	0	0	13	0	0	0	0	0	0	0	0	0	17	0	0	0	0	0	0	0	0	0
Competibacterales	0	0	0	0	0	0	0	8	0	0	0	0	0	0	0	0	0	0	0	0	0	0	0	0	0	0	0	0	0	0	0	0	0	0	0	0	0	0	0	0	0	0	0	0	0	0	0	0	0
SJA-15	0	0	0	16	0	17	0	0	0	0	0	0	0	0	0	0	0	0	0	0	0	0	0	0	0	0	0	0	0	0	0	0	0	0	0	0	0	0	0	0	0	0	0	0	0	0	0	0	0
MidBa8	0	0	0	0	0	0	17	0	0	0	0	0	0	0	0	0	0	0	0	0	0	0	0	0	0	0	0	0	0	0	0	0	0	0	0	0	0	0	0	0	0	0	0	0	0	0	0	0	0
LD1-PA32	0	0	0	0	0	0	0	0	0	0	0	0	0	0	0	0	0	0	0	5	0	0	0	0	0	0	0	0	0	0	0	0	0	0	0	0	0	0	0	0	0	0	0	0	0	0	0	0	0
C86	0	0	0	0	0	0	0	0	0	0	0	0	0	0	0	0	0	0	0	0	0	0	0	0	0	0	0	0	0	0	0	0	0	0	0	0	0	0	0	0	0	0	0	0	0	0	0	0	0
Silvanigrellales	0	0	0	0	0	0	0	0	0	0	0	0	0	0	0	0	0	0	0	0	0	0	0	0	0	0	0	0	0	0	0	0	0	0	0	0	0	0	0	0	0	0	0	0	0	0	0	0	0
UBA10353_marine_group	0	0	0	0	0	0	0	0	0	0	0	0	0	0	0	0	0	0	0	0	7	0	0	0	6	0	0	0	0	0	0	0	0	0	0	0	0	0	0	0	0	0	0	0	0	0	0	0	0
Thermodesulfovibrionales	0	0	0	0	0	0	0	0	0	0	0	0	0	0	0	0	0	0	0	0	16	0	0	0	0	0	0	0	0	0	0	0	0	0	0	0	0	0	0	0	0	0	0	0	0	0	0	0	0
Immundisolibacterales	0	0	0	0	0	0	0	0	0	0	0	0	0	0	0	11	0	0	0	0	10	0	0	0	4	0	4	0	0	0	0	0	0	0	2	0	0	0	0	0	0	0	0	0	15	0	0	0	0
Caldisericales	0	0	0	0	0	0	0	0	0	0	0	0	0	0	0	0	0	0	0	0	15	0	0	0	0	0	0	0	0	0	0	0	0	0	0	0	0	0	0	0	0	0	0	0	0	0	0	0	0
unidentified_Sva0485	0	0	0	0	0	0	0	0	0	15	0	0	0	0	0	0	0	0	0	0	0	0	0	0	0	0	0	0	0	0	0	0	0	0	0	0	0	0	0	0	0	0	0	0	0	0	0	0	0
MD2904-B13	0	0	0	0	0	0	0	0	0	0	0	0	0	0	0	0	0	0	0	0	0	0	0	0	0	0	0	0	0	0	0	0	0	0	0	0	15	0	0	0	0	0	0	0	0	0	0	0	0
Sumerlaeales	0	0	3	0	0	10	3	0	0	0	0	0	0	0	0	0	0	0	0	0	0	0	0	0	2	0	0	0	0	0	0	0	0	0	0	0	2	0	0	0	0	0	0	0	0	0	0	0	0
Cloacimonadales	0	0	0	3	0	4	5	0	0	15	0	0	0	0	0	0	0	0	0	0	0	0	0	0	6	0	0	0	0	0	0	0	0	0	0	0	0	0	0	4	0	0	0	0	0	0	0	0	0
Aenigmarchaeales	0	0	0	0	0	0	15	0	0	0	0	0	0	0	0	0	0	0	0	0	0	0	0	0	0	0	0	0	0	0	0	0	0	0	0	0	0	0	0	0	0	0	0	0	0	0	0	0	0
Vampirovibrionales	0	3	0	0	0	0	0	0	0	0	0	0	0	0	0	0	0	0	15	0	0	0	0	0	0	0	0	0	0	0	0	0	0	0	0	0	0	0	0	0	0	0	0	0	0	0	0	0	0
Syntrophorhabdales	0	0	0	0	0	0	0	0	0	0	0	0	3	0	0	0	0	0	0	0	0	0	0	0	0	0	0	0	0	0	0	0	0	0	0	0	0	0	0	0	0	0	0	0	0	0	0	0	0
Glycomycetales	0	0	0	0	0	3	0	0	0	0	0	0	0	0	0	0	0	0	0	0	0	0	0	0	0	0	0	0	0	0	0	0	0	0	0	0	0	0	0	0	0	0	0	4	0	0	14	0	0
AT-s2-59	0	0	0	0	0	0	0	0	0	0	0	0	0	0	0	2	0	0	0	0	0	0	0	0	2	0	0	0	0	0	0	0	0	0	0	0	0	0	0	0	0	0	0	0	0	0	0	0	0
R7C24	0	0	0	0	0	10	0	0	0	0	0	4	0	0	0	0	0	0	0	0	0	0	0	0	0	0	0	0	0	0	0	0	0	0	0	0	0	0	0	0	0	0	0	0	0	0	0	0	0
P.palmC41	0	0	0	0	0	0	0	0	0	0	0	0	0	0	0	0	0	0	0	0	0	0	0	0	13	0	0	0	0	0	0	0	0	0	0	0	0	0	0	0	0	0	0	0	0	0	0	0	0
eub62A3	0	0	0	0	0	0	0	0	0	0	0	0	0	0	0	0	0	0	0	0	0	0	0	0	0	0	0	0	0	0	0	0	0	0	0	0	0	0	0	0	0	0	0	0	0	0	0	0	0
MVP-88	0	0	0	0	0	0	0	0	0	0	0	0	0	0	0	0	0	0	0	0	2	0	13	0	0	0	0	0	0	0	0	0	0	0	0	0	0	0	0	0	0	0	0	0	0	0	0	0	0
PeM15	0	0	0	5	0	3	0	13	0	0	0	0	0	0	0	0	0	0	0	0	0	0	0	0	0	0	0	0	0	0	0	0	0	0	0	0	0	0	0	0	0	0	0	0	0	0	0	0	0
Candidatus_Kaiserbacteria	0	0	0	0	0	0	0	0	0	0	0	0	0	0	0	0	0	0	0	0	5	0	0	0	0	0	0	0	0	0	0	0	0	0	0	0	0	0	0	0	0	0	0	0	0	0	0	0	0
Candidatus_Yanofskybacteria	0	0	0	0	0	0	0	0	0	0	0	0	0	0	0	0	0	0	0	0	0	0	0	0	0	0	0	0	0	0	0	0	0	0	0	0	0	0	0	0	0	0	0	0	0	0	0	0	0
Armatimonadales	0	0	0	0	0	6	0	0	0	0	0	0	0	0	0	0	0	0	0	0	0	0	0	0	0	0	0	0	0	0	0	0	0	0	0	0	0	0	12	0	0	0	0	0	0	0	0	0	0
RsaHf231	0	0	0	0	0	0	0	0	0	0	12	0	0	0	0	0	0	0	0	0	0	0	0	0	0	0	0	0	0	0	0	0	0	0	0	0	0	0	0	0	0	0	0	0	0	0	0	0	0
Coxiellales	0	0	0	0	0	0	0	0	0	0	0	0	0	0	0	0	0	0	0	0	0	0	0	0	0	0	0	0	0	0	0	0	0	0	0	0	0	0	0	0	0	0	0	0	0	0	0	0	0
Methylacidiphilales	0	0	0	0	0	0	0	0	0	0	0	0	0	0	0	0	0	0	0	0	0	0	0	0	0	0	0	0	0	0	0	0	0	0	0	0	0	0	0	0	0	0	0	0	0	0	0	0	0
Candidatus_Magasanikbacteria	0	0	0	0	0	0	0	0	0	0	0	0	0	0	0	0	0	0	0	0	0	0	0	0	0	0	0	0	0	0	0	0	0	0	0	0	0	0	0	0	0	0	0	0	0	0	0	3	0
Leptolyngbyales	0	0	4	0	0	0	0	0	0	0	0	0	0	0	0	0	0	0	0	0	0	0	0	0	0	0	0	0	0	0	0	0	0	0	0	0	0	0	0	0	0	0	0	0	0	0	0	0	0
unidentified_Gracilibacteria	0	0	0	0	0	0	0	0	0	0	0	0	0	0	0	0	0	0	0	0	0	0	0	0	0	0	0	0	0	0	0	0	0	0	0	0	0	0	0	0	0	0	0	0	0	0	0	0	0
Thiohalorhabdales	0	0	11	0	0	0	0	0	0	0	0	0	0	0	0	0	0	0	0	0	0	0	0	0	0	0	0	0	0	0	0	0	0	0	0	0	0	0	0	0	0	0	0	0	0	0	0	0	0
Halothiobacillales	0	0	0	0	0	0	0	0	0	0	0	0	0	0	0	0	0	0	0	0	0	0	0	0	0	0	0	0	0	0	0	0	0	0	0	0	0	0	0	0	0	0	0	9	0	0	0	0	0
Leptospirales	0	0	0	11	0	0	0	0	0	0	0	0	0	0	0	0	0	0	0	0	0	0	0	4	0	0	0	0	0	0	0	0	0	0	0	0	0	0	0	0	0	0	0	0	0	0	0	0	0
SJA-28	0	0	0	0	0	0	11	2	0	0	0	0	0	0	0	0	0	0	0	0	0	0	0	0	0	0	3	0	0	0	0	0	0	0	0	0	0	0	0	0	0	0	0	0	0	0	0	0	0
EC3	0	0	0	0	0	0	0	0	0	0	0	0	0	0	0	0	0	0	0	0	0	0	0	0	0	0	0	0	0	0	0	0	0	0	0	0	0	0	0	0	0	0	0	0	0	0	0	0	0
Acidimicrobiales	0	0	10	0	0	3	0	0	0	0	0	0	0	0	0	0	0	0	0	0	0	0	0	0	0	0	0	0	0	0	0	0	0	0	0	0	0	0	0	0	0	0	0	0	0	0	0	0	0
Micrarchaeales	0	0	0	10	0	0	0	0	0	0	0	0	0	0	0	0	0	0	0	0	0	0	0	0	0	0	0	0	0	0	0	0	0	0	0	0	0	0	0	0	0	0	0	0	0	0	0	0	0
Tenderiales	0	0	0	0	0	0	0	0	0	0	0	0	0	0	0	0	0	0	0	0	0	0	0	0	0	0	0	0	0	0	0	0	0	0	0	0	0	0	0	0	0	0	0	0	0	0	0	0	0
S-70	0	0	0	0	0	2	0	0	0	0	0	0	0	0	0	0	0	0	0	0	0	0	0	9	0	0	0	0	0	0	0	0	0	0	0	0	0	0	0	0	0	0	0	0	0	0	0	0	0
Bacteroidetes_VC2.1_Bac22	0	0	0	0	0	0	0	0	0	0	0	0	0	0	0	0	0	0	0	0	0	0	0	9	0	0	0	0	0	0	0	0	0	0	0	0	0	0	0	0	0	0	0	0	0	0	0	0	0
Candidatus_Collierbacteria	0	0	0	0	0	0	0	9	0	0	0	0	0	0	0	0	0	0	0	0	0	0	0	0	0	0	0	0	0	0	0	0	0	0	0	0	0	0	0	0	0	0	0	0	0	0	0	0	0
Candidatus_Nomurabacteria	0	0	0	0	0	0	5	0	0	0	0	0	0	0	0	6	0	0	0	0	8	0	0	0	0	0	0	0	0	0	0	0	0	0	9	0	0	0	0	0	0	0	0	0	0	0	0	0	0
unidentified_WWE3	0	0	0	0	0	0	0	9	0	0	0	0	0	0	0	0	0	0	0	0	0	0	0	0	0	0	0	0	0	0	0	0	0	0	0	0	0	0	0	0	0	0	0	0	0	0	0	0	0
Sulfobacillales	0	0	0	0	0	0	0	0	0	0	0	0	0	0	0	0	0	0	0	0	0	0	9	0	0	0	0	0	0	0	0	0	0	0	0	0	0	0	0	0	0	0	0	0	0	0	0	0	0
SS1-B-09-64	0	0	0	0	0	0	0	0	0	0	0	0	0	0	0	0	0	0	0	0	3	0	0	0	0	0	0	0	0	0	0	0	0	0	0	8	0	0	0	0	0	0	0	0	0	0	0	0	0
Candidatus_Kerfeldbacteria	0	0	0	0	0	0	0	0	0	0	0	0	0	0	0	0	0	0	0	0	0	0	0	8	0	0	0	0	0	0	0	0	0	0	0	0	0	0	0	0	0	0	0	0	0	0	0	0	0
Nitrospinales	0	0	0	0	0	0	0	0	0	0	0	0	0	0	0	0	0	0	0	0	8	0	0	0	6	0	6	0	0	0	0	0	5	0	0	0	0	0	0	0	0	0	0	0	0	0	0	0	0
Thermincolales	0	0	0	0	0	2	0	0	7	0	0	0	0	0	0	0	0	0	0	0	0	0	0	0	0	0	0	0	0	0	0	0	0	0	0	7	0	0	0	0	0	0	0	0	0	0	0	0	0
VHS-B4-70	0	0	0	0	0	0	0	0	0	0	0	0	0	0	0	0	0	0	0	0	0	0	0	0	0	0	0	0	0	0	0	0	0	0	0	0	0	0	0	0	0	0	0	0	0	0	0	0	0
Elev-16S-1166	0	0	0	0	0	7	0	0	0	0	0	0	0	0	0	0	0	0	0	0	0	0	0	0	0	0	0	0	0	0	0	0	0	0	0	0	0	0	0	0	0	0	0	0	0	0	0	0	0
Pla1_lineage	0	0	0	0	0	7	0	0	0	0	0	0	0	0	0	0	0	0	0	0	0	0	0	0	0	0	0	0	0	0	0	0	0	0	0	0	0	0	0	0	0	0	0	0	0	0	0	0	0
[truncated: 38 more rows]
[truncated: 28 more columns]

## Sheet: TableS2.sample.c.absolute
Table S2: 16S rRNA data
[truncated: 163 more rows]
[truncated: 28 more columns]

[truncated: 2 more sheets: TableS2.sample.p.absolute, TableS2.sample.k.absolute]
