# Supplementary material for: Prevotella bivia promotes cervical cancer progression and modulates macrophage polarization, while Lactobacillus iners suppresses these processes: evidence from multiomics analysis
Source: mBio. 2026 Jun 15;17(7):e00374-26. doi: 10.1128/mbio.00374-26 (PMC13344011; doi:10.1128/mbio.00374-26)
Supplement: Tables S3-S15 — Analysis data from multi-omics sequencing, software packages and algorithms, and clinical variables and lifestyle factors. [file mbio.00374-26-s0010.xlsx]

## Sheet: TableS3
Table S3: Differentially expressed genes of HeLa cells after coculture with the L. iners supernatant by transcriptome sequencing
gene_id	HL1	HL2	HL3	HLC1	HLC2	HLC3	HL	HLC	log2FoldChange	pvalue	padj	gene_name	gene_chr	gene_start	gene_end	gene_strand	gene_length	gene_biotype	gene_description	tf_family
ENSG00000139269	59.6594506150183	160.357587227732	66.9446950016115	404.07034755622	340.876804220314	353.490876664961	95.6539109481206	366.146009480498	-1.9323	3.5456188205217e-12	5.35920284721855e-08	INHBE	12	57452323	57459280	+	3015	protein_coding	inhibin subunit beta E [Source:HGNC Symbol;Acc:HGNC:24029]	-
ENSG00000015479	365.414135016987	235.12554200876	429.910463213474	127.497925199778	118.440245534177	117.830292221654	343.483380079741	121.256154318536	1.50146130427515	1.8274439177018e-11	9.20727160535423e-08	MATR3	5	139293648	139331677	+	12090	protein_coding	matrin 3 [Source:HGNC Symbol;Acc:HGNC:6912]	-
ENSG00000168209	1629.98141858889	2187.94646622378	1103.54145666719	3545.4230738246	4389.99251536839	3559.41746743171	1640.48978049329	3831.6110188749	-1.22358	3.11167683566327e-11	1.04142589013429e-07	DDIT4	10	72273920	72276036	+	2058	protein_coding	DNA damage inducible transcript 4 [Source:HGNC Symbol;Acc:HGNC:24944]	-
ENSG00000239306	2001.78763760035	1004.44844515039	1440.35695339405	656.123938143474	591.238298845403	621.201300592558	1482.19767871493	622.854512527145	1.25045933495904	4.63030131452899e-11	1.04142589013429e-07	RBM14	11	66616582	66627347	+	3937	protein_coding	RNA binding motif protein 14 [Source:HGNC Symbol;Acc:HGNC:14219]	-
ENSG00000210196	1433.95750942526	877.539679798385	1059.60900057238	558.048611066722	343.765590696757	493.001942655399	1123.70206326534	464.938714806293	1.27292715423479	4.82301106909695e-11	1.04142589013429e-07	MT-TP	MT	15956	16023	-	68	Mt_tRNA	mitochondrially encoded tRNA proline [Source:HGNC Symbol;Acc:HGNC:7494]	-
ENSG00000198890	92.6852179197606	201.676720133037	133.889390003223	355.032684017844	487.241985693443	394.967139526983	142.75044268534	412.413936412757	-1.52806	8.2001001862751e-11	1.54930642894435e-07	PRMT6	1	107056679	107067636	+	4335	protein_coding	protein arginine methyltransferase 6 [Source:HGNC Symbol;Acc:HGNC:18241]	-
ENSG00000164488	375.002261008687	749.647125567679	488.487071339884	1263.21021274857	1219.06789305909	1250.88638222508	537.71215263875	1244.38816267758	-1.20951	2.11964095734778e-10	3.46930558878983e-07	DACT2	6	168292830	168319754	-	4223	protein_coding	dishevelled binding antagonist of beta catenin 2 [Source:HGNC Symbol;Acc:HGNC:21231]	-
ENSG00000159792	94.8159125845827	202.660509011735	111.923161955819	372.68624289166	411.170608480435	367.630511731559	136.466527850712	383.829121034551	-1.4889	2.29527329724766e-10	3.46930558878983e-07	PSKH1	16	67893272	67929678	+	3977	protein_coding	protein serine kinase H1 [Source:HGNC Symbol;Acc:HGNC:9529]	-
ENSG00000112096	9780.95385886577	4731.04071765744	8633.77363348909	3625.84484202754	3359.6586721036	3179.5326053091	7715.2560700041	3388.34537314675	1.18707488631293	2.66831618733902e-10	3.66650901560267e-07	SOD2	6	159669057	159745186	-	16493	protein_coding	superoxide dismutase 2 [Source:HGNC Symbol;Acc:HGNC:11180]	-
ENSG00000176473	319.604199723312	427.948162233518	322.171344695256	643.374145623496	808.860213404134	689.07154891223	356.574568884029	713.768635979954	-1.0003	7.26225874631236e-10	7.31793606336742e-07	WDR25	14	100376418	100530303	+	4218	protein_coding	WD repeat domain 25 [Source:HGNC Symbol;Acc:HGNC:21064]	-
ENSG00000271254	54.3327139529631	156.422431712941	78.4508144550135	296.187487771793	288.878647644334	331.810102896177	96.4019867069725	305.625412770768	-1.66077	2.57529813821197e-09	1.64225386037857e-06	AC240274.1	KI270711.1	4612	29626	-	4520	protein_coding	neuroblastoma breakpoint family member 1 [Source:NCBI gene;Acc:102724250]	-
ENSG00000215158	498.582551568367	349.245051937698	572.167940091899	200.073667236575	228.214131639024	214.922453012296	473.331847865988	214.403417295965	1.14172609713906	2.607614465702e-09	1.64225386037857e-06	AC138409.2	5	34164698	34244796	-	6571	transcribed_unprocessed_pseudogene	Putative beta-glucuronidase-like protein FLJ75287 pseudogene	-
ENSG00000276337	235.44176046284	49.1894439348871	103.555075080618	20.595818686118	19.2585765096222	22.6234161065575	129.395426492782	20.8259371007659	2.63339193719705	2.73112299096614e-09	1.65123696033813e-06	AC105429.1	16	87470370	87474370	-	4001	sense_intronic	novel transcript, sense intronic to ZCCHC14	-
ENSG00000230551	615.770758133582	441.721206535286	759.403883924531	263.822629836464	223.399487511618	313.899898478485	605.631949531133	267.040671942189	1.18065379106817	2.85371585732331e-09	1.65899673782469e-06	AC021078.1	5	149494314	149504670	-	8636	processed_transcript	novel transcript	-
ENSG00000230002	181.109046509877	165.276531621221	183.051900395032	66.6912224121917	53.9240142269423	79.1819563729512	176.47915950871	66.5990643373617	1.40498149019065	3.88461019288893e-09	2.02468562294883e-06	ALMS1-IT1	2	73456764	73459482	+	2105	sense_intronic	ALMS1 intronic transcript 1 [Source:HGNC Symbol;Acc:HGNC:41305]	-
ENSG00000143847	419.74684896995	226.271442100481	293.929051491451	137.305457907454	117.477316708696	115.002365208334	313.315780853961	123.261713274828	1.34519577500257	4.83091524817549e-09	2.35546077342492e-06	PPFIA4	1	203026498	203078740	+	9707	protein_coding	PTPRF interacting protein alpha 4 [Source:HGNC Symbol;Acc:HGNC:9248]	-
ENSG00000196810	121.449595894859	216.433553313503	127.613324846822	412.897126993128	327.395800663578	385.540716149251	155.165491351728	375.277881268652	-1.27167	6.83454398278046e-09	2.95154663713505e-06	CTBP1-DT	4	1249300	1288291	+	7820	antisense	CTBP1 divergent transcript [Source:HGNC Symbol;Acc:HGNC:28307]	-
ENSG00000230438	66.0515346094846	167.244109378616	109.831140237019	318.744812999446	293.693291771739	328.982175882857	114.375594741707	313.806760218014	-1.45296	9.43447297970416e-09	3.85410970508725e-06	SERPINB9P1	6	2854657	2881407	-	1460	lincRNA	serpin family B member 9 pseudogene 1 [Source:HGNC Symbol;Acc:HGNC:28590]	-
ENSG00000184164	2900.94078615527	1474.69952916791	2187.20870700578	1022.92566141053	1184.40245534177	862.517739062505	2187.61634077632	1023.28195193827	1.09598911665964	1.08923620687757e-08	4.33258033340908e-06	CRELD2	22	49918167	49927540	+	5165	protein_coding	cysteine rich with EGF like domains 2 [Source:HGNC Symbol;Acc:HGNC:28150]	-
ENSG00000130766	397.374554989318	462.380772987939	264.640747428246	815.005968007813	724.122476761796	745.630089178624	374.798691801834	761.586177982745	-1.02213	1.37149143347851e-08	5.19246341765834e-06	SESN2	1	28259527	28282491	+	3453	protein_coding	sestrin 2 [Source:HGNC Symbol;Acc:HGNC:20746]	-
ENSG00000164850	56.4634086177852	73.7841659023306	40.794423516607	142.209224261291	166.586686808232	180.044686514687	57.0139993455743	162.946865861403	-1.51256	1.3741219762245e-08	5.19246341765834e-06	GPER1	7	1082208	1093815	+	3149	protein_coding	G protein-coupled estrogen receptor 1 [Source:HGNC Symbol;Acc:HGNC:4485]	-
ENSG00000132196	646.665830773502	394.499340357794	573.213950951299	295.206734501025	227.251202813542	227.176803403348	538.126374027532	249.878246905972	1.10637039997799	1.47582922284539e-08	5.44077041544098e-06	HSD17B7	1	162790702	162812817	+	4778	protein_coding	hydroxysteroid 17-beta dehydrogenase 7 [Source:HGNC Symbol;Acc:HGNC:5215]	-
ENSG00000231419	352.629967028055	676.846748544046	513.591331965489	1079.80935111505	992.779619071026	1121.74438195014	514.356015845863	1064.7777840454	-1.04878	1.55126126944861e-08	5.52301520449502e-06	LINC00689	7	159006522	159030195	+	9158	processed_transcript	long intergenic non-protein coding RNA 689 [Source:HGNC Symbol;Acc:HGNC:27217]	-
ENSG00000284946	1021.66809178219	650.284448819207	950.823871194764	467.81931015611	364.950024857341	476.034380575481	874.258803932053	436.267905196311	1.00234262633511	1.64377205989093e-08	5.64673061028441e-06	AC068831.7	15	90966190	91022566	-	7148	protein_coding	novel transcript	-
ENSG00000254595	193.89321449881	122.973609837218	263.594736568845	66.6912224121917	55.8498718779045	70.6981753329922	193.487186968291	64.4130898743628	1.58556065040572	1.71441403002967e-08	5.75852623642189e-06	AC084337.1	11	6488186	6489377	-	686	processed_pseudogene	voltage-dependent anion channel 1(VDAC1) pseudogene	-
ENSG00000179886	218.396203144264	372.855985026444	259.410693131245	565.894637232862	625.903736562723	561.814833312845	283.554293767317	584.53773570281	-1.04208	1.98977032332872e-08	6.4987169882182e-06	TIGD5	8	143597835	143603224	+	5390	protein_coding	tigger transposable element derived 5 [Source:HGNC Symbol;Acc:HGNC:18336]	-
ENSG00000119686	58.5941032826073	83.622054689308	63.806662423411	167.708809301247	166.586686808232	189.471109892419	68.6742734651088	174.588868667299	-1.34381	2.02077207043504e-08	6.4987169882182e-06	FLVCR2	14	75578617	75663214	+	4913	protein_coding	feline leukemia virus subgroup C cellular receptor family member 2 [Source:HGNC Symbol;Acc:HGNC:20105]	-
ENSG00000229207	62.8554926122515	56.0759660857713	94.1409773460162	17.6535588738155	13.4810035567356	13.1969927288252	71.024145348013	14.7771850531254	2.26541538275521	2.4795279002783e-08	7.34864004170715e-06	SERPINH1P1	9	34318407	34319655	+	1249	processed_pseudogene	serpin family H member 1 pseudogene 1 [Source:HGNC Symbol;Acc:HGNC:19917]	-
ENSG00000136122	909.806621879029	538.132516647665	797.060274862937	334.436865331726	354.357807777049	415.705270957994	748.333137796544	368.166648022256	1.02251985093859	3.10223691611324e-08	8.84722848812294e-06	BORA	13	72727749	72756198	+	3189	protein_coding	bora, aurora kinase A activator [Source:HGNC Symbol;Acc:HGNC:24724]	-
ENSG00000145050	4595.90839202123	2117.11366695754	3218.57541437435	1036.65620720127	989.890832594583	961.495184528694	3310.53249111771	996.01407477485	1.73277247207125	3.20007495017864e-08	8.95724682813891e-06	MANF	3	51385047	51389397	+	2383	protein_coding	mesencephalic astrocyte derived neurotrophic factor [Source:HGNC Symbol;Acc:HGNC:15461]	-
ENSG00000279602	194.958561831221	148.552120683359	192.465998129633	86.3062878275422	65.4791601327156	61.2717519552599	178.658893548071	71.0190666385059	1.33103852180278	4.64981873551795e-08	1.21175879633369e-05	AC109326.1	17	43360041	43361361	-	1321	TEC	TEC	-
ENSG00000105649	420.812196302361	232.174175372667	287.65298633505	160.843536405874	107.848028453885	110.289153519468	313.546452670026	126.326906126409	1.31127874986371	5.11782217379027e-08	1.280269233616e-05	RAB3A	19	18196784	18204074	-	1818	protein_coding	RAB3A, member RAS oncogene family [Source:HGNC Symbol;Acc:HGNC:9777]	-
ENSG00000249592	406.962680981018	367.937040632955	452.922702120278	197.131407424273	115.551459057733	228.119445741121	409.27414124475	180.267437407709	1.18242383891654	5.25151786200409e-08	1.280269233616e-05	AC139887.2	4	762387	781849	-	1575	antisense	uncharacterized LOC100129917 [Source:NCBI gene;Acc:100129917]	-
ENSG00000146166	53.2673666205521	163.308953863825	118.19922711222	285.39920179335	346.654	317.670467829578	111.591849198866	316.574682265376	-1.50148	5.45482420421066e-08	1.28827606010382e-05	LGSN	6	63275951	63319977	-	5823	protein_coding	lengsin, lens protein with glutamine synthetase domain [Source:HGNC Symbol;Acc:HGNC:21016]	-
ENSG00000007516	160.867447194067	103.297832263263	125.521303128022	49.0376635383763	45.2576547976123	40.5336205242489	129.895527528451	44.9429796200791	1.53052091575472	6.40178211811311e-08	1.44422293604895e-05	BAIAP3	16	1333601	1349441	+	6146	protein_coding	BAI1 associated protein 3 [Source:HGNC Symbol;Acc:HGNC:948]	-
ENSG00000146733	188.566477836754	393.515551479097	229.076378208639	560.990870879024	662.495031931005	592.922030459361	270.386135841497	605.469311089797	-1.1613	7.67306765077303e-08	1.64010498311924e-05	PSPH	7	56011051	56051604	-	2762	protein_coding	phosphoserine phosphatase [Source:HGNC Symbol;Acc:HGNC:9577]	-
ENSG00000225855	573.15686483714	243.97964191704	370.287844227664	180.458601821225	134.810035567356	151.76541638149	395.808116993948	155.678017923357	1.34554949959822	8.77231523434472e-08	1.81634992831672e-05	RUSC1-AS1	1	155316863	155324176	-	3516	antisense	RUSC1 antisense RNA 1 [Source:HGNC Symbol;Acc:HGNC:26680]	-
ENSG00000044574	130313.285700519	57700.2015245012	96177.5604892684	29939.4550967202	29567.692515223	25698.3154123738	94730.3492380961	28401.8210081057	1.73784075584854	1.04507367095002e-07	1.9808467360726e-05	HSPA5	9	125234853	125241330	-	3908	protein_coding	heat shock protein family A (Hsp70) member 5 [Source:HGNC Symbol;Acc:HGNC:5238]	-
ENSG00000275183	55.3980612853742	109.200565535449	69.0367167204119	176.535588738155	233.028775766429	199.840175607925	77.8784478470785	203.134846704169	-1.37966	1.04841375379298e-07	1.9808467360726e-05	LENG9	19	54461796	54463711	-	1916	protein_coding	leukocyte receptor cluster member 9 [Source:HGNC Symbol;Acc:HGNC:16306]	-
ENSG00000179431	58.5941032826073	126.908765352009	61.7146407046106	207.919693402715	238.806348719316	221.520949376709	82.4058364464089	222.748997166247	-1.4306	1.14733786959327e-07	2.10586735091265e-05	FJX1	11	35618419	35620868	+	2450	protein_coding	four jointed box 1 [Source:HGNC Symbol;Acc:HGNC:17166]	-
ENSG00000106018	56.4634086177852	95.4275212336809	64.8526732828112	149.074497156664	213.770199256807	197.012248594605	72.2478677114258	186.618981669359	-1.36628	1.22939925299103e-07	2.18313194549006e-05	VIPR2	7	159028175	159144957	-	5222	protein_coding	vasoactive intestinal peptide receptor 2 [Source:HGNC Symbol;Acc:HGNC:12695]	-
ENSG00000128228	1195.31970696519	588.305749461249	757.31186220573	404.07034755622	430.429184990057	356.318803678281	846.979106210723	396.939445408186	1.09299244134494	1.24213924784747e-07	2.18313194549006e-05	SDF2L1	22	21642261	21644298	+	1099	protein_coding	stromal cell derived factor 2 like 1 [Source:HGNC Symbol;Acc:HGNC:10676]	-
ENSG00000233264	131.037721886558	77.7193214171216	120.291248831021	35.3071177476309	37.5542241937634	31.1071971465166	109.683	34.6561796959703	1.66101562067826	1.26068846109364e-07	2.19026506775063e-05	AC006042.3	7	7980312	7982228	+	1469	processed_pseudogene	peptidylprolyl isomerase (cyclophilin)-like 4 (PPIL4) pseudogene	-
ENSG00000142188	711.652018050576	350.228840816396	604.594276733304	260.880370024162	246.509779323165	260.169285225411	555.491711866759	255.853144857579	1.11767421135464	1.58079664462088e-07	2.6501755209818e-05	TMEM50B	21	33432485	33480011	-	4495	protein_coding	transmembrane protein 50B [Source:HGNC Symbol;Acc:HGNC:1280]	-
ENSG00000176022	135.299111216202	270.541941641879	177.821846098031	437.415958762316	514.203992806914	364.80258471824	194.554299652037	438.807512095823	-1.17133	1.76937181317768e-07	2.81516367959796e-05	B3GALT6	1	1232226	1235041	+	2816	protein_coding	beta-1,3-galactosyltransferase 6 [Source:HGNC Symbol;Acc:HGNC:17978]	-
ENSG00000189120	101.207996579049	168.227898257314	84.7268796114146	284.418448522582	271.545928785674	271.48099327869	118.054258149259	275.815123528982	-1.2214	2.04592463139427e-07	3.15552559219637e-05	SP6	17	47844908	47855874	-	4075	protein_coding	Sp6 transcription factor [Source:HGNC Symbol;Acc:HGNC:14530]	zf-C2H2
ENSG00000099834	182.174393842288	144.616965168568	231.16839992744	70.6142354952618	51.0352277504989	91.4363067640032	185.986586312765	71.0285900032547	1.38726927575806	2.20208208486642e-07	3.36206774876322e-05	CDHR5	11	616565	626078	-	3873	protein_coding	cadherin related family member 5 [Source:HGNC Symbol;Acc:HGNC:7521]	-
ENSG00000233184	8.52277865928833	45.2542884200961	10.4601085940018	109.844366325963	98.2187401990734	108.403868843921	21.4123918911287	105.488991789653	-2.28931	2.30947627630594e-07	3.42232685454552e-05	AC093157.1	1	101025878	101087268	+	2840	antisense	uncharacterized LOC102606465 [Source:NCBI gene;Acc:102606465]	-
ENSG00000196517	236.507107795251	397.450706993888	245.812551959042	576.682923211305	529.610854014612	659.84963644126	293.25678891606	588.714471222392	-1.00399	2.51911337815416e-07	3.66119218373079e-05	SLC6A9	1	43991500	44031467	-	5159	protein_coding	solute carrier family 6 member 9 [Source:HGNC Symbol;Acc:HGNC:11056]	-
ENSG00000111452	252.487317781417	523.375683467199	342.045551023859	724.776667097201	773.231846861333	799.360702431698	372.636184090825	765.789738796744	-1.03789	3.10588696583272e-07	4.38742817650109e-05	ADGRD1	12	130953907	131141469	+	14718	protein_coding	adhesion G protein-coupled receptor D1 [Source:HGNC Symbol;Acc:HGNC:19893]	-
ENSG00000169155	1831.33206441458	890.328935221456	1402.70056245564	740.468719429481	595.090014147327	711.694965018788	1374.78718736389	682.417899531865	1.0101408605105	3.325654075463e-07	4.59363118225939e-05	ZBTB43	9	126805006	126838210	+	7052	protein_coding	zinc finger and BTB domain containing 43 [Source:HGNC Symbol;Acc:HGNC:17908]	ZBTB
ENSG00000166598	66058.9920408115	31787.2024596027	52795.3061065053	16768.9194235831	19042.8804527145	17920.5734834069	50213.8335356398	17910.7911199015	1.48724998744992	3.34303294772433e-07	4.59363118225939e-05	HSP90B1	12	103930107	103953645	+	4695	protein_coding	heat shock protein 90 beta family member 1 [Source:HGNC Symbol;Acc:HGNC:12028]	-
ENSG00000223764	196.023909163632	343.342318665512	192.465998129633	476.646089593017	477.612697438632	576.897110717216	243.944075319592	510.385299249622	-1.0634	3.76493630289194e-07	4.94843584506189e-05	LINC02593	1	916865	921016	-	4152	lincRNA	long intergenic non-protein coding RNA 2593 [Source:HGNC Symbol;Acc:HGNC:53933]	-
ENSG00000135362	167.259531188534	292.185296973229	189.327965551433	415.839386805431	436.206757942944	458.124176157789	216.257597904398	436.723440302055	-1.01209	3.88881125921995e-07	5.02579114375079e-05	PRR5L	11	36296288	36465204	+	6616	protein_coding	proline rich 5 like [Source:HGNC Symbol;Acc:HGNC:25878]	-
ENSG00000159267	208.808077152564	430.899528869611	300.205116647852	590.41346900205	672.124320185816	674.931913845632	313.304240890009	645.823234344499	-1.04218	3.91831962448339e-07	5.02579114375079e-05	HLCS	21	36750888	36990236	-	7889	protein_coding	holocarboxylase synthetase [Source:HGNC Symbol;Acc:HGNC:4976]	-
ENSG00000235590	229.049676468374	182.000942559082	273.008834303447	113.767379409033	103.99631315196	98.9774454661891	228.019817776968	105.580379342394	1.11031343325099	3.92354187868073e-07	5.02579114375079e-05	GNAS-AS1	20	58818919	58850903	-	3657	antisense	GNAS antisense RNA 1 [Source:HGNC Symbol;Acc:HGNC:24872]	-
ENSG00000278987	91.6198705873496	43.2867106627006	123.429281409221	18.634312144583	25.0361494625089	16.9675620799181	86.1119542197572	20.2126745623367	2.08955939458731	4.35975266756774e-07	5.44608773308152e-05	AL031009.1	16	1688355	1690536	+	2182	TEC	TEC	-
ENSG00000244687	459.164700269159	329.569274363743	581.582	210.861953215018	210.881412780364	254.513431198772	456.772004153134	225.418932398051	1.01795860673937	5.08764656868243e-07	6.25201446224674e-05	UBE2V1	20	50081124	50115959	-	4818	protein_coding	ubiquitin conjugating enzyme E2 V1 [Source:HGNC Symbol;Acc:HGNC:12494]	-
ENSG00000052802	8149.90709294447	2724.11140511405	6887.98150915019	1375.01608561607	972.558113735923	1053.87413363047	5920.66666906957	1133.81611099415	2.38456416988411	5.54801008075751e-07	6.43347567279362e-05	MSMO1	4	165327623	165343160	+	2892	protein_coding	methylsterol monooxygenase 1 [Source:HGNC Symbol;Acc:HGNC:10545]	-
ENSG00000250208	82.0317445956502	220.368708828294	110.877151096419	337.379125144029	326.432871838097	379.884862122611	137.759201506788	347.898953034912	-1.33364	5.57262813967502e-07	6.43347567279362e-05	FZD10-DT	12	130144315	130162256	-	11498	processed_transcript	FZD10 divergent transcript [Source:HGNC Symbol;Acc:HGNC:48632]	-
ENSG00000181450	433.596364291294	274.47709715667	559.615809779096	201.054420507343	152.142754426016	214.922453012296	422.56309040902	189.373209315218	1.15714672564618	5.75036069998793e-07	6.4620764780442e-05	ZNF678	1	227563543	227677443	+	8915	protein_coding	zinc finger protein 678 [Source:HGNC Symbol;Acc:HGNC:28652]	zf-C2H2
ENSG00000167740	115.057511900392	131.827709745497	95.1869882054164	217.727226110391	247.472708148646	233.775299767761	114.024069950435	232.991744675599	-1.02981	5.92130117247525e-07	6.48554110304083e-05	CYB5D2	17	4143168	4187310	+	2182	protein_coding	cytochrome b5 domain containing 2 [Source:HGNC Symbol;Acc:HGNC:28471]	-
ENSG00000204569	170.455573185767	367.937040632955	224.892334771039	471.74232323918	565.239220557413	602.348453837093	254.428316196587	546.443332544562	-1.10118	7.76559362906378e-07	8.09496191057234e-05	PPP1R10	6	30600400	30618612	-	5215	protein_coding	protein phosphatase 1 regulatory subunit 10 [Source:HGNC Symbol;Acc:HGNC:9284]	-
ENSG00000115902	203.481340490509	391.547973721701	196.650041567234	580.605936294375	539.240142269423	540.13405954406	263.893118593148	553.326712702619	-1.06638	1.13610629270414e-06	0.000110788687833697	SLC1A4	2	64988477	65023865	+	6939	protein_coding	solute carrier family 1 member 4 [Source:HGNC Symbol;Acc:HGNC:10942]	-
ENSG00000124217	115.057511900392	189.871253588664	129.705346565622	285.39920179335	294.65622059722	295.047051723021	144.87803735156	291.70082470453	-1.00734	1.28139462282265e-06	0.000120299874061891	MOCS3	20	50958826	50963931	+	5106	protein_coding	molybdenum cofactor synthesis 3 [Source:HGNC Symbol;Acc:HGNC:15765]	-
ENSG00000163884	194.958561831221	325.634118848952	165.269715785228	505.087934445275	469.909266834783	435.500760051232	228.620798821801	470.16598711043	-1.03833	1.29245464622132e-06	0.000120589209738489	KLF15	3	126342635	126357442	-	2848	protein_coding	Kruppel like factor 15 [Source:HGNC Symbol;Acc:HGNC:14536]	zf-C2H2
ENSG00000135902	124.645637892092	323.666541091557	214.432226177037	448.204244740759	504.574704552103	540.13405954406	220.914801720229	497.637669612307	-1.16982	1.33733072096554e-06	0.000124010759799964	CHRND	2	232525993	232536667	+	3132	protein_coding	cholinergic receptor nicotinic delta subunit [Source:HGNC Symbol;Acc:HGNC:1965]	-
ENSG00000140044	170.455573185767	300.055608002811	145.395509456625	426.627672783873	500.722989250178	394.02449718921	205.302230215068	440.458386407754	-1.09928	1.4274305431303e-06	0.000126441147011798	JDP2	14	75427716	75474111	+	6235	protein_coding	Jun dimerization protein 2 [Source:HGNC Symbol;Acc:HGNC:17546]	TF_bZIP
ENSG00000133935	669.038124754134	310.877285668486	432.002484932274	246.169070962649	178.141832714006	224.348876390029	470.639298451632	216.219926688894	1.12143423054127	1.66162869562794e-06	0.000141098414238294	ERG28	14	75649791	75661189	-	2633	protein_coding	ergosterol biosynthesis 28 homolog [Source:HGNC Symbol;Acc:HGNC:1187]	-
ENSG00000149474	41.5485459640306	91.4924	76.3587927362132	159.862783135107	187.771120968817	168.732978461408	69.7999014730446	172.122294188444	-1.29895	1.76425318756663e-06	0.000146520257857525	KAT14	20	18138118	18188387	+	4251	protein_coding	lysine acetyltransferase 14 [Source:HGNC Symbol;Acc:HGNC:15904]	-
ENSG00000264247	40.4831986316196	77.7193214171216	47.0704886730081	128.478678470546	195.474551572666	122.54350391052	55.0910029072498	148.832244651244	-1.42998	2.00667471228106e-06	0.000160921381418363	LINC00909	18	74591774	74598508	-	3742	lincRNA	long intergenic non-protein coding RNA 909 [Source:HGNC Symbol;Acc:HGNC:44331]	-
ENSG00000125863	109.730775238337	190.855042467362	127.613324846822	295.206734501025	284.064003516928	286.563270683062	142.733047517507	288.611336233672	-1.01332	2.20395306444811e-06	0.000172604925228669	MKKS	20	10401009	10434222	-	6953	protein_coding	McKusick-Kaufman syndrome [Source:HGNC Symbol;Acc:HGNC:7108]	-
ENSG00000172086	7.45743132687729	32.4650329970255	17.7821846098031	72.5757420367969	70.2938042601212	88.6083797506835	19.2348829779019	77.1593086825338	-1.9952	2.238854498885e-06	0.0001744344626322	KRCC1	2	88027205	88055729	-	1753	protein_coding	lysine rich coiled-coil 1 [Source:HGNC Symbol;Acc:HGNC:28039]	-
ENSG00000228626	1.06534733241104	22.6271442100481	9.41409773460162	59.825949516819	61.6274448307912	66.9276059818993	11.0355297590202	62.7936667765032	-2.49366	2.38426901466121e-06	0.000179294657495543	AC245100.3	1	148288001	148288951	-	285	unprocessed_pseudogene	novel pseudogene	-
ENSG00000186480	6813.96153810102	2426.02337486863	5155.78752598349	1375.99683888684	1037.07434504316	1101.00625051913	4798.59081298438	1171.35914481638	2.03441020451612	3.05090066475521e-06	0.00021548768012979	INSIG1	7	155297776	155310235	+	3650	protein_coding	insulin induced gene 1 [Source:HGNC Symbol;Acc:HGNC:6083]	-
ENSG00000067064	4235.8209936663	1894.77738037185	3570.03506313282	1128.84701465342	1071.73978276048	1054.81677596824	3233.54447905699	1085.13452446071	1.57519094952342	3.09833794181681e-06	0.000215812801799821	IDI1	10	1039152	1049170	-	4345	protein_coding	isopentenyl-diphosphate delta isomerase 1 [Source:HGNC Symbol;Acc:HGNC:5387]	-
ENSG00000260942	285.513085086159	179.049575922989	269.870801725247	135.343951365918	110.736814930328	111.231795857241	244.811154244798	119.104187384496	1.0387012232428	3.76718362545179e-06	0.000251951241144707	CAPN10-DT	2	240582700	240586699	-	4000	antisense	CAPN10 divergent transcript [Source:HGNC Symbol;Acc:HGNC:48839]	-
ENSG00000263069	187.501130504343	181.017153680384	244.766541099642	110.82511959673	58.7386583543478	101.805372479509	204.42827509479	90.4563834768623	1.17615682324885	3.79203596543852e-06	0.000252496139284596	AC124319.2	17	80351828	80415168	-	3983	antisense	uncharacterized LOC100294362 [Source:NCBI gene;Acc:100294362]	-
ENSG00000223901	62.8554926122515	43.2867106627006	54.3925646888094	8.82677943690773	9.62928825481112	18.8528467554646	53.5115893212538	12.4363048157278	2.10076565545793	3.99684972292812e-06	0.000264328842611938	AP001469.1	21	46220269	46225364	+	1117	antisense	novel transcript	-
ENSG00000113161	4946.40766438447	1742.2901041737	3853.50400603026	900.331502564588	919.597028334462	915.305709977805	3514.06725819614	911.744746958952	1.94639594309447	4.7186223842373e-06	0.000299013689147961	HMGCR	5	75336329	75362104	+	6215	protein_coding	3-hydroxy-3-methylglutaryl-CoA reductase [Source:HGNC Symbol;Acc:HGNC:5006]	-
ENSG00000280138	232.245718465607	156.422431712941	236.398454224441	98.0753270767525	108.810957279366	97.0921607906426	208.355534800996	101.326148382254	1.03890471710413	5.10415987121652e-06	0.000317487145898921	AC027290.2	12	122870059	122888720	-	18662	TEC	novel transcript	-
ENSG00000279283	121.449595894859	82.6382658106103	123.429281409221	29.4225981230258	56.8128007033856	23.5660584443307	109.17238103823	36.600485756914	1.57621518319159	5.13747384857096e-06	0.000318249660742418	AC131009.4	12	131896500	131898239	+	1740	TEC	novel transcript	-
ENSG00000213186	329.192325715012	185.936098073873	273.008834303447	123.574912116708	120.366103185139	141.396350665984	262.712419364111	128.445788655944	1.03086102840152	5.47613512163043e-06	0.00032845945382319	TRIM59	3	160432445	160485773	-	7865	protein_coding	tripartite motif containing 59 [Source:HGNC Symbol;Acc:HGNC:30834]	-
ENSG00000260852	42.6138932964417	43.2867106627006	59.6226189858103	136.324704636686	117.477316708696	100.862730141736	48.5077409816509	118.221583829039	-1.28544	5.66787630659699e-06	0.000337283269189817	FBXL19-AS1	16	30919319	30923269	-	3951	antisense	FBXL19 antisense RNA 1 [Source:HGNC Symbol;Acc:HGNC:27557]	-
ENSG00000179218	26814.7923567859	12803.0284673724	18965.2228917847	8094.15674364438	7290.3341377175	6355.29464126711	19527.6812386477	7246.59517420966	1.43013899470023	5.89868791826248e-06	0.00034557623211061	CALR	19	12938578	12944489	+	2714	protein_coding	calreticulin [Source:HGNC Symbol;Acc:HGNC:1455]	-
ENSG00000166189	66.0515346094846	165.276531621221	87.8649121896151	230.477018630368	311.98893945588	222.463591714482	106.39765947344	254.976516600244	-1.25766	6.35950066374379e-06	0.000365649115374694	HPS6	10	102065390	102068038	+	2649	protein_coding	HPS6, biogenesis of lysosomal organelles complex 2 subunit 3 [Source:HGNC Symbol;Acc:HGNC:18817]	-
ENSG00000273759	150.213973869957	44.2704995413984	75.312781876813	25.4995850399557	24.0732206370278	23.5660584443307	89.9324184293894	24.3796213737714	1.88123338531895	6.55834350833969e-06	0.000369885679584158	AL117379.1	20	62928621	62929297	-	677	lincRNA	novel transcript	-
ENSG00000086289	27.6990306426871	43.2867106627006	33.4723475008058	87.2870410983097	101.107526675517	86.7230950751371	34.8193629353978	91.7058876163212	-1.39384	9.5743059642735e-06	0.000499019429827566	EPDR1	7	37683843	37951941	+	2864	protein_coding	ependymin related 1 [Source:HGNC Symbol;Acc:HGNC:17572]	-
ENSG00000236194	74.5743132687729	42.3029217840029	99.3710316430171	16.6728056030479	18.2956476841411	26.3939854576504	72.0827555652643	20.4541462482798	1.81400422540913	9.79067751576805e-06	0.000504033892246126	AC099811.1	17	42270517	42272683	-	1496	sense_intronic	novel transcript, sense intronic to STAT5B	-
ENSG00000220323	269.532875099994	135.762865260288	216.524247895837	108.863613055195	85.700665467819	85.7804527373639	207.273329418706	93.4482437534594	1.14837528275771	9.80390104666629e-06	0.000504033892246126	HIST2H2BD	1	149842875	149846486	+	3612	transcribed_unprocessed_pseudogene	histone cluster 2 H2B family member d (pseudogene) [Source:HGNC Symbol;Acc:HGNC:20517]	-
ENSG00000182108	171.520920518178	47.2218661774916	118.19922711222	34.3263644768634	27.9249359389522	38.6483358487024	112.31400460263	33.6332120881727	1.73731301016087	1.00857534425396e-05	0.000511564306322101	DEXI	16	10928891	10942460	-	6684	protein_coding	Dexi homolog [Source:HGNC Symbol;Acc:HGNC:13267]	-
ENSG00000281420	42.6138932964417	28.5298774822345	55.4385755482096	9.80753270767525	9.62928825481112	6.5984963644126	42.1941154422952	8.67843910896632	2.28166659257431	1.03528515868929e-05	0.000523355691424367	AP001052.1	21	43748365	43748468	-	99	pseudogene		-
ENSG00000261094	150.213973869957	125.924976473311	140.165455159624	75.5180018490994	59.7015871798289	59.3864672797134	138.768135167631	64.8686854362139	1.09716847680784	1.11517131281323e-05	0.000554467578722763	AC007066.2	9	122937623	122940333	+	2674	sense_overlapping	novel transcript, overlapping RABGAP1	-
ENSG00000165879	52.202019288141	80.6706880532148	50.2085212512087	137.305457907454	156.957398553421	123.486146248293	61.0270761975215	139.249667569723	-1.18687	1.12724871339012e-05	0.000556997000186937	FRAT1	10	97319267	97321915	+	2649	protein_coding	FRAT1, WNT signaling pathway regulator [Source:HGNC Symbol;Acc:HGNC:3944]	-
ENSG00000112972	8268.16064684209	1958.7236574872	5894.27119272002	1030.77168757667	808.860213404134	972.806892581973	5373.71849901644	937.479597854258	2.51904200904371	1.14540947795469e-05	0.000563739752454327	HMGCS1	5	43289395	43313512	-	4702	protein_coding	3-hydroxy-3-methylglutaryl-CoA synthase 1 [Source:HGNC Symbol;Acc:HGNC:5007]	-
ENSG00000155660	15571.1166105198	6880.62	11473.6931167606	4563.44496888129	4143.48273604522	3757.37235836409	11308.4763816308	4154.76668776354	1.44455258749254	1.20752456065208e-05	0.000583433901405292	PDIA4	7	149003062	149028641	-	3277	protein_coding	protein disulfide isomerase family A member 4 [Source:HGNC Symbol;Acc:HGNC:30167]	-
ENSG00000168874	77.770355266006	121.98982095852	79.4968253144137	203.996680319645	193.548693921703	174.388832488047	93.0856671796466	190.644735576465	-1.03136	1.27797793472843e-05	0.000607441398849693	ATOH8	2	85751344	85788066	+	6076	protein_coding	atonal bHLH transcription factor 8 [Source:HGNC Symbol;Acc:HGNC:24126]	bHLH
ENSG00000244731	443.184490282993	165.276531621221	186.189932973232	80.4217682029371	102.070455500998	127.256715599386	264.883651625815	103.24964643444	1.35768009323554	1.29506371057808e-05	0.000609407456103692	C4A	6	31982024	32002681	+	7191	protein_coding	complement C4A (Rodgers blood group) [Source:HGNC Symbol;Acc:HGNC:1323]	-
ENSG00000203709	149.148626537546	90.5085768401922	169.453759222829	56.8836897045165	57.7757295288667	60.3291096174867	136.370320866856	58.3295096169566	1.22358554175116	1.69863628773018e-05	0.000739910302277857	MIR29B2CHG	1	207801518	207879096	-	16425	lincRNA	MIR29B2 and MIR29C host gene [Source:HGNC Symbol;Acc:HGNC:32018]	-
ENSG00000258725	82.0317445956502	56.0759660857713	79.4968253144137	29.4225981230258	25.9991	18.8528467554646	72.534845331945	24.7581743888268	1.55091360687888	1.89494516376601e-05	0.000802299612053873	PRC1-AS1	15	90966345	90988624	+	1799	antisense	PRC1 antisense RNA 1 [Source:HGNC Symbol;Acc:HGNC:48587]	-
ENSG00000261770	5.32673666205521	23.6109330887458	16.7361737504029	54.9221831629814	67.4050177836778	54.6732555908473	15.2246145004013	59.0001521791688	-1.94589	1.96652921876037e-05	0.000821107434849808	AC006504.1	19	27757184	27760849	-	3666	lincRNA	novel transcript	-
ENSG00000249641	5.32673666205521	24.5947219674435	10.4601085940018	47.0761569968412	64.5162313072345	56.5585402663937	13.4605224078335	56.0503095234898	-2.04682	2.2733044671506e-05	0.000906622612690799	HOXC13-AS	12	53935328	53939643	-	1408	antisense	HOXC13 antisense RNA [Source:HGNC Symbol;Acc:HGNC:43753]	-
ENSG00000155367	104.404038576282	99.3626767484719	92.0489556272159	50.9991700799113	38.5171530192445	34.8777664976095	98.6052236506566	41.4646965322551	1.25094658268922	2.37098266678061e-05	0.000940614252188684	PPM1J	1	112709994	112715477	-	2874	protein_coding	protein phosphatase, Mg2+/Mn2+ dependent 1J [Source:HGNC Symbol;Acc:HGNC:20785]	-
ENSG00000197279	175.782309847822	88.5409990827967	94.1409773460162	41.1916373722361	52.9610854014612	47.1321168886615	119.488095425545	47.0949465541196	1.34142988821073	2.66665045507797e-05	0.00102560869283724	ZNF165	6	28080975	28089563	+	2107	protein_coding	zinc finger protein 165 [Source:HGNC Symbol;Acc:HGNC:12953]	zf-C2H2
ENSG00000259746	61.7901452798404	24.5947219674435	30.3343149226052	6.86527289537268	9.62928825481112	5.65585402663937	38.9063940566297	7.38347172560772	2.39612433422236	2.7591956412701e-05	0.00105582891437462	HSPE1P3	15	90634725	90635033	+	309	processed_pseudogene	heat shock protein family E (Hsp10) member 1 pseudogene 3 [Source:HGNC Symbol;Acc:HGNC:49322]	-
ENSG00000204388	1391.34361612882	511.570216922826	896.431306505954	278.533928897977	302.359651201069	270.538350940917	933.115	283.810643679988	1.71697211350239	2.80624719153434e-05	0.00106041065750104	HSPA1B	6	31827735	31830255	+	2521	protein_coding	heat shock protein family A (Hsp70) member 1B [Source:HGNC Symbol;Acc:HGNC:5233]	-
ENSG00000069696	224.78828713873	132.811498624195	107.739118518219	69.6334822244943	67.4050177836778	65.0423213063528	155.112968093714	67.3602737715083	1.20251633232081	2.92711658793976e-05	0.00108740818178161	DRD4	11	637293	640706	+	1477	protein_coding	dopamine receptor D4 [Source:HGNC Symbol;Acc:HGNC:3025]	-
ENSG00000268333	72.4436186039508	77.7193214171216	118.19922711222	30.4033513937933	37.5542241937634	35.8204088353827	89.4540557110976	34.5926614743131	1.36986454598392	3.05090807249791e-05	0.00112010693583528	AL132655.1	20	58833809	58836529	-	1153	lincRNA	novel transcript	-
ENSG00000104549	4686.46291527617	1821.97700334822	3838.85985399866	1182.78844454564	1075.5914980624	1084.98133077699	3449.09992420768	1114.45375779501	1.6298426514946	3.29940615518908e-05	0.00118739342942102	SQLE	8	124998497	125022283	+	4305	protein_coding	squalene epoxidase [Source:HGNC Symbol;Acc:HGNC:11279]	-
ENSG00000079459	13318.9723498028	4509.68821995045	8977.91120623175	2904.01043474264	2773.2350173856	2439.55837015712	8935.52392532835	2705.60127409512	1.72358898913064	3.56949272281579e-05	0.00126058136694768	FDFT1	8	11795573	11839309	+	5202	protein_coding	farnesyl-diphosphate farnesyltransferase 1 [Source:HGNC Symbol;Acc:HGNC:3629]	-
ENSG00000232043	72.4436186039508	49.1894439348871	86.818901330215	31.3841046645608	21.1844341605845	14.1396350665984	69.483987956351	22.2360579639146	1.64493684371102	3.77093419241848e-05	0.00130728601647718	AL133230.1	20	50570975	50578041	-	4587	antisense	novel transcript, antisense to PTPN1	-
ENSG00000135116	19.1762519833987	37.3839773905142	19.8742063286034	76.498755119867	67.4050177836778	75.4113870218583	25.4781452341721	73.1050533084677	-1.51494	3.86767319134364e-05	0.00131666397043151	HRK	12	116856144	116881441	-	6853	protein_coding	harakiri, BCL2 interacting protein [Source:HGNC Symbol;Acc:HGNC:5185]	-
ENSG00000073584	175.782309847822	109.200565535449	195.604030707834	81.4025214737046	79.9230925149323	62.2143942930331	160.195635363702	74.5133	1.10350775122887	4.00221758566693e-05	0.00134430041794124	SMARCE1	17	40624962	40648864	-	18680	protein_coding	SWI/SNF related, matrix associated, actin dependent regulator of chromatin, subfamily e, member 1 [Source:HGNC Symbol;Acc:HGNC:11109]	HMG
ENSG00000109654	132.103069218969	281.363619307554	147.487531175425	382.493775599335	307.174295328475	443.984541091191	186.98473990065	377.884204006333	-1.01302	4.06868022146444e-05	0.001354583734525	TRIM2	4	153152342	153339320	+	9425	protein_coding	tripartite motif containing 2 [Source:HGNC Symbol;Acc:HGNC:15974]	-
ENSG00000164211	2916.92099614143	1295.64995324493	2583.64682271845	899.350749293821	788.638708069031	846.49281932036	2265.40592403493	844.82742556107	1.42296936825496	4.68332492893781e-05	0.00149975543010371	STARD4	5	111496033	111512590	-	5684	protein_coding	StAR related lipid transfer domain containing 4 [Source:HGNC Symbol;Acc:HGNC:18058]	-
ENSG00000271996	15.9802099861656	39.3515551479097	23.012238906804	57.864442975284	95.3299537226301	80.1245987107245	26.1146680136264	77.7729984695462	-1.56879	4.7373189297713e-05	0.00151064505534796	AC019080.4	2	177306373	177310572	+	564	antisense	novel transcript, antisense to NFE2L2	-
ENSG00000236404	3.19604199723312	3.93515551479097	3.13803257820054	24.5188317691881	26.9620071134711	23.5660584443307	3.42307669674154	25.0156	-2.86632	4.86083915625096e-05	0.00154028477666108	VLDLR-AS1	9	2421597	2643359	-	5989	antisense	VLDLR antisense RNA 1 [Source:HGNC Symbol;Acc:HGNC:49621]	-
ENSG00000285560	99.0773019142269	35.4163996331187	91.0029447678157	25.4995850399557	25.9991	17.9102044176914	75.1655487717204	23.1362892485457	1.69863012857305	4.92840548462582e-05	0.00155842780125773	AC103739.3	15	90630535	90631755	-	888	antisense	novel transcript, antisense to CRTC3	-
ENSG00000203362	127.841679889325	57.059754964469	144.349498597225	42.1723906430036	27.9249359389522	49.0174015642079	109.75031115034	39.7049093820546	1.46471458193685	4.97711394163019e-05	0.00156594097448735	POLH-AS1	6	43588230	43591362	-	990	antisense	POLH antisense RNA 1 [Source:HGNC Symbol;Acc:HGNC:40459]	-
ENSG00000154175	85.2277865928833	105.265410020658	117.15321625282	42.1723906430036	44.2947259721311	50.9026862397544	102.548804288787	45.789934284963	1.16303905598532	5.49656432837831e-05	0.00167839534996845	ABI3BP	3	100749156	100993515	-	10978	protein_coding	ABI family member 3 binding protein [Source:HGNC Symbol;Acc:HGNC:17265]	-
ENSG00000099251	70.3129239391287	28.5298774822345	58.5766081264101	17.6535588738155	14.4439323822167	10.3690657155055	52.4731365159244	14.1555189905126	1.88965719217836	5.9377537183561e-05	0.00175634339438263	HSD17B7P2	10	38356380	38378505	+	1506	transcribed_unprocessed_pseudogene	hydroxysteroid 17-beta dehydrogenase 7 pseudogene 2 [Source:HGNC Symbol;Acc:HGNC:28120]	-
ENSG00000132854	74.5743132687729	187.903675831269	82.6348578926142	259.899616753394	218.584843384212	284.677986007515	115.037615664219	254.387482048374	-1.14182	5.98852105123958e-05	0.00176790030643528	KANK4	1	62236979	62319414	-	5980	protein_coding	KN motif and ankyrin repeat domains 4 [Source:HGNC Symbol;Acc:HGNC:27263]	-
ENSG00000172572	98.0119545818158	234.141753130062	207.110150161236	341.302138227099	310.063081804918	435.500760051232	179.754619291038	362.28866002775	-1.0097	6.05505218159807e-05	0.00177712842184184	PDE3A	12	20369245	20684381	+	8398	protein_coding	phosphodiesterase 3A [Source:HGNC Symbol;Acc:HGNC:8778]	-
ENSG00000103313	50.071324623319	48.2056550561893	59.6226189858103	22.5573252276531	15.4068612076978	9.42642337773229	52.6331995551062	15.7968699376944	1.73906933807045	6.29692475926843e-05	0.00182333367311001	MEFV	16	3242028	3256627	-	4819	protein_coding	MEFV, pyrin innate immunity regulator [Source:HGNC Symbol;Acc:HGNC:6998]	-
ENSG00000228873	12.7841679889325	30.4975	20.9202171880036	58.8451962460515	71.2567330856023	62.2143942930331	21.4006134721887	64.105441208229	-1.5769	6.51700742752949e-05	0.00186122645202612	AC012307.1	2	96145602	96147012	-	197	lincRNA	novel transcript	-
ENSG00000275560	56.4634086177852	44.2704995413984	51.2545321106088	13.7305457907454	9.62928825481112	21.6807737687843	50.6628134232641	15.0135359381136	1.75176284591035	7.11469044754967e-05	0.00197134882713484	AC008115.3	12	12718973	12719521	+	549	sense_intronic	novel transcript	-
ENSG00000261604	53.2673666205521	22.6271442100481	46.0244778136079	9.80753270767525	5.77757295288667	12.254350391052	40.6396628814027	9.2798186838713	2.12719508337754	7.57631139705431e-05	0.00206335039218876	AC114947.2	5	43287601	43290839	+	2497	antisense	novel transcript, antisense to HMGCS1	-
ENSG00000260868	15.9802099861656	33.4488218757232	18.8281954692032	64.7297158706567	81.8489501658945	54.6732555908473	22.752409110364	67.0839738757995	-1.55388	7.80082979462504e-05	0.00210552754188853	LINC01960	2	174025280	174027163	+	1884	lincRNA	long intergenic non-protein coding RNA 1960 [Source:HGNC Symbol;Acc:HGNC:52785]	-
ENSG00000154153	28.7643779750981	48.2056550561893	42.8864452354074	73.5564953075644	104.959241977441	109.346511181695	39.9521594222316	95.9540828222334	-1.26191	7.95248889503283e-05	0.00213502432768066	RETREG1	5	16473038	16617058	-	4568	protein_coding	reticulophagy regulator 1 [Source:HGNC Symbol;Acc:HGNC:25964]	-
ENSG00000274922	41.5485459640306	93.4599434762854	50.2085212512087	111.805872867498	176.215975063043	144.224277679304	61.7390035638416	144.082041869948	-1.2188	7.97031322146953e-05	0.00213601567983177	AL139384.1	13	112686769	112689815	-	3047	lincRNA	novel transcript	-
ENSG00000118298	162.998141858889	102.314043384565	118.19922711222	67.6719756829592	58.7386583543478	54.6732555908473	127.837137451892	60.3612965427181	1.08183777128546	8.00632729561263e-05	0.00214186968271124	CA14	1	150257159	150265078	+	3833	protein_coding	carbonic anhydrase 14 [Source:HGNC Symbol;Acc:HGNC:1372]	-
ENSG00000231770	34.0911146371533	65.9138548727487	42.8864452354074	111.805872867498	109.773886104847	103.690657155055	47.6304715817698	108.423472042467	-1.18245	8.24389954237144e-05	0.00218723243982932	TMEM44-AS1	3	194584011	194590260	+	1119	antisense	TMEM44 antisense RNA 1 [Source:HGNC Symbol;Acc:HGNC:44272]	-
ENSG00000260034	36.2218093019754	24.5947219674435	47.0704886730081	4.90376635383763	9.62928825481112	9.42642337773229	35.962339980809	7.98649266212701	2.16693189581319	8.52032722254517e-05	0.00223197133394749	LCMT1-AS2	16	25140577	25149032	-	7990	antisense	LCMT1 antisense RNA 2 [Source:HGNC Symbol;Acc:HGNC:51178]	-
ENSG00000279863	76.705007933595	28.5298774822345	41.8404343760072	11.7690392492103	8.66635942933001	16.9675620799181	49.0251065972789	12.4676535861528	1.97142504458669	8.58227728915329e-05	0.0022372987822482	AC069547.1	10	50334538	50336123	+	1586	TEC	TEC	-
ENSG00000155085	18.1109046509877	34.432610754421	18.8281954692032	63.7489625998891	59.7015871798289	79.1819563729512	23.7905702915373	67.5441687175564	-1.5003	8.61273453740358e-05	0.00224064513825912	AK9	6	109492856	109691217	-	10098	protein_coding	adenylate kinase 9 [Source:HGNC Symbol;Acc:HGNC:33814]	-
ENSG00000269974	102.27334391146	47.2218661774916	114.01518367462	42.1723906430036	24.0732206370278	26.3939854576504	87.8367979211904	30.8798655792273	1.50760891715405	8.72567592534568e-05	0.00226612700363574	AC091057.4	15	30648797	30649529	+	733	lincRNA	novel transcript	-
ENSG00000265656	35.1564619695644	35.4163996331187	60.6686298452105	9.80753270767525	4.81464412740556	16.9675620799181	43.7471638159645	10.5299129716663	2.0514474983592	8.86551241077734e-05	0.00229455856316609	AC106037.2	18	21673628	21682561	+	447	antisense	novel transcript, antisense to ABHD3	-
ENSG00000213782	170.455573185767	102.314043384565	157.947639769427	66.6912224121917	59.7015871798289	80.1245987107245	143.57241877992	68.839136100915	1.0585240263944	9.00308177388137e-05	0.00231825521315531	DDX47	12	12813316	12829981	+	5040	protein_coding	DEAD-box helicase 47 [Source:HGNC Symbol;Acc:HGNC:18682]	-
ENSG00000279765	85.2277865928833	36.4001885118164	74.2667710174128	18.634312144583	27.9249359389522	16.0249197421449	65.2982487073708	20.8613892752267	1.64448483858322	9.97603692386229e-05	0.00251312996840297	AC013394.1	15	92883413	92949230	+	4734	protein_coding	novel protein	-
ENSG00000231412	104.404038576282	40.3353440266074	83.6808687520144	28.4418448522582	22.1473629860656	28.2792701331969	76.140083784968	26.2894926571736	1.53185917765711	0.000103517253799357	0.00259050213771072	AC005392.2	19	43329295	43331430	-	301	lincRNA	novel transcript	-
ENSG00000104889	59.6594506150183	53.124599449678	59.6226189858103	24.5188317691881	22.1473629860656	12.254350391052	57.4688896835022	19.6401817154352	1.5507743831551	0.00010852598022599	0.00268473026369203	RNASEH2A	19	12806556	12815201	+	3645	protein_coding	ribonuclease H2 subunit A [Source:HGNC Symbol;Acc:HGNC:18518]	-
ENSG00000261270	91.6198705873496	49.1894439348871	82.6348578926142	28.4418448522582	33.7025088918389	19.7954890932378	74.4813908049503	27.3132809457783	1.44643868018409	0.000109651686040823	0.002693612215938	AC012181.2	16	56940278	56941342	+	601	sense_intronic	novel transcript, sense intronic to HERPUD1	-
ENSG00000172893	6082.06792073464	2737.88444941581	4219.60780682033	2004.65968544882	1441.50445174522	1674.13279188526	4346.52005899026	1706.76564302643	1.34856732741399	0.000112213219723001	0.00273564970340832	DHCR7	11	71428193	71452868	-	4160	protein_coding	7-dehydrocholesterol reductase [Source:HGNC Symbol;Acc:HGNC:2860]	-
ENSG00000162733	62.8554926122515	185.936098073873	99.3710316430171	232.438525171903	233.99170459191	287.505913020835	116.054207443047	251.312047594883	-1.11175	0.000114984536499494	0.00279419818197726	DDR2	1	162631373	162787400	+	10730	protein_coding	discoidin domain receptor tyrosine kinase 2 [Source:HGNC Symbol;Acc:HGNC:2731]	-
ENSG00000204389	1699.22899519561	752.598492203772	1413.16067104964	539.414298922139	537.31428461846	475.091738237707	1288.32938614968	517.273440592769	1.31638739509858	0.000135749364999546	0.00317423571113349	HSPA1A	6	31815464	31817946	+	2483	protein_coding	heat shock protein family A (Hsp70) member 1A [Source:HGNC Symbol;Acc:HGNC:5232]	-
ENSG00000272556	53.2673666205521	104.281621141961	41.8404343760072	135.343951365918	147.32811029861	163.077124434769	66.4631	148.583062033099	-1.15681	0.000136334532812498	0.00318008713497053	GTF2IP13	7	45769105	45815263	+	10334	transcribed_unprocessed_pseudogene	general transcription factor IIi pseudogene 13 [Source:HGNC Symbol;Acc:HGNC:51725]	-
ENSG00000180596	128.907027221736	40.3353440266074	105.647096799418	26.4803383107232	30.8137224153956	38.6483358487024	91.6298226825872	31.9807988582737	1.51556749449102	0.000137583629158875	0.00319934854574831	HIST1H2BC	6	26114873	26123926	-	834	protein_coding	histone cluster 1 H2B family member c [Source:HGNC Symbol;Acc:HGNC:4757]	-
ENSG00000066468	28.7643779750981	66.8976437514464	37.6563909384065	102.97909343059	106.885099628403	103.690657155055	44.439470888317	104.518283404683	-1.22879	0.000138301905617712	0.00320687839930837	FGFR2	10	121478334	121598458	-	7578	protein_coding	fibroblast growth factor receptor 2 [Source:HGNC Symbol;Acc:HGNC:3689]	-
ENSG00000124160	47.9406299584969	130.844	46.0244778136079	183.400861633527	153.105683251497	197.012248594605	74.9363428796348	177.839597826543	-1.24268	0.000143366164914445	0.00327536124814447	NCOA5	20	46060985	46089952	-	3220	protein_coding	nuclear receptor coactivator 5 [Source:HGNC Symbol;Acc:HGNC:15909]	-
ENSG00000137094	395.243860324496	161.34137610643	217.570258755237	143.189977532059	81.8489501658945	132.912569626025	258.051831728721	119.31716577466	1.11188503163433	0.000143452804913771	0.00327536124814447	DNAJB5	9	34989641	34998900	+	5891	protein_coding	DnaJ heat shock protein family (Hsp40) member B5 [Source:HGNC Symbol;Acc:HGNC:14887]	-
ENSG00000177483	99.0773019142269	68.8652215088419	120.291248831021	50.0184168091438	35.6283665428011	38.6483358487024	96.0779240846965	41.4317064002158	1.21283950092261	0.000146666105150568	0.00333088701423149	RBM44	2	237798389	237842808	+	6049	protein_coding	RNA binding motif protein 44 [Source:HGNC Symbol;Acc:HGNC:24756]	-
ENSG00000118004	23.4376413130429	37.3839773905142	35.5643692196061	57.864442975284	102.070455500998	82.9525257240442	32.1286626410544	80.962474733442	-1.33149	0.00015390032075675	0.00344322977508634	COLEC11	2	3594832	3644644	+	2778	protein_coding	collectin subfamily member 11 [Source:HGNC Symbol;Acc:HGNC:17213]	-
ENSG00000260793	150.213973869957	96.4113101123787	123.429281409221	71.5949887660293	52.9610854014612	53.7306132530741	123.351521797186	59.4288958068548	1.05295371304418	0.000154222067994274	0.00344322977508634	AC003102.1	17	44221401	44223710	+	2012	antisense	novel transcript, antisense to UBTF	-
ENSG00000157703	27.6990306426871	72.8003770236329	38.7024017978067	115.728885950568	110.736814930328	104.633299492828	46.4006031547089	110.366333457908	-1.24471	0.000160074318363563	0.00354768815552091	SVOPL	7	138594285	138701352	-	6302	protein_coding	SVOP like [Source:HGNC Symbol;Acc:HGNC:27034]	-
ENSG00000180626	41.5485459640306	134.779076381591	43.9324560948076	163.785796218177	180.067690364968	198.897533270151	73.4200261468096	180.917006617765	-1.29679	0.000162407022202336	0.00357319088877484	ZNF594	17	5179536	5191883	-	5314	protein_coding	zinc finger protein 594 [Source:HGNC Symbol;Acc:HGNC:29392]	zf-C2H2
ENSG00000265194	94.8159125845827	137.730443017684	209.202171880036	65.7104691414242	44.2947259721311	83.8951680618174	147.249509160768	64.6334543917909	1.18747766135791	0.000167082745186386	0.00365478392690627	AL359922.2	9	21858910	21861926	-	3017	antisense	novel transcript, antisense MTAP	-
ENSG00000225880	202.415993158098	87.557210204099	122.383270549821	50.9991700799113	59.7015871798289	71.6408176707654	137.452157970673	60.7805249768352	1.17487596642951	0.00016903358378948	0.00368124391443909	LINC00115	1	826206	827522	-	1317	lincRNA	long intergenic non-protein coding RNA 115 [Source:HGNC Symbol;Acc:HGNC:26211]	-
ENSG00000146477	19.1762519833987	63.9462771153532	35.5643692196061	80.4217682029371	121.32903201062	108.403868843921	39.5622994394527	103.384889685826	-1.38053	0.000169949959037948	0.00368884670934984	SLC22A3	6	160348268	160452581	+	3348	protein_coding	solute carrier family 22 member 3 [Source:HGNC Symbol;Acc:HGNC:10967]	-
ENSG00000019485	38.3525039667975	45.2542884200961	47.0704886730081	91.2100541813798	89.5523807697434	97.0921607906426	43.5590936866339	92.6181985805886	-1.08767	0.000188122340151998	0.00398244981988439	PRDM11	11	45095806	45235110	+	13940	protein_coding	PR/SET domain 11 [Source:HGNC Symbol;Acc:HGNC:13996]	-
ENSG00000214402	37.2871566343865	49.1894439348871	43.9324560948076	17.6535588738155	12.5180747312545	9.42642337773229	43.4696855546937	13.1993523276007	1.72290031237918	0.000190392666437469	0.00400987673447525	LCNL1	9	136981904	136986410	+	4052	protein_coding	lipocalin like 1 [Source:HGNC Symbol;Acc:HGNC:34436]	-
ENSG00000272711	5.32673666205521	7.87031102958193	8.36808687520144	30.4033513937933	45.2576547976123	21.6807737687843	7.18837818894619	32.4472599867299	-2.1715	0.000191746754206168	0.00401976725357312	AC019069.1	2	74832655	74833987	-	1333	lincRNA	novel transcript	-
ENSG00000269560	55.3980612853742	15.7406220591639	35.5643692196061	10.7882859784428	4.81464412740556	6.5984963644126	35.567684188048	7.40047549008698	2.26413108291811	0.000195673615253775	0.00409074231612836	AC010422.4	19	12529768	12532973	-	533	sense_intronic	novel transcript, sense intronic to ZNF564	-
ENSG00000226200	2.13069466482208	13.7730443017684	8.36808687520144	26.4803383107232	31.7766512408767	54.6732555908473	8.09060861393064	37.6434150474824	-2.20775	0.000201380666857907	0.00416968325966748	SGMS1-AS1	10	50624951	50641451	+	12420	antisense	SGMS1 antisense RNA 1 [Source:HGNC Symbol;Acc:HGNC:49683]	-
ENSG00000267780	10.6534733241104	22.6271442100481	13.5981411722023	47.0761569968412	59.7015871798289	41.4762628620221	15.6262529021203	49.4180023462307	-1.65457	0.000206503180875816	0.00422370075475012	AC021594.2	18	79792726	79816529	+	527	lincRNA	novel transcript	-
ENSG00000267758	53.2673666205521	28.5298774822345	37.6563909384065	15.6920523322804	8.66635942933001	7.54113870218583	39.8178783470644	10.6331834879321	1.90591072143227	0.000211139164062206	0.00428869590675978	AC099811.4	17	42268587	42269807	+	496	antisense	novel transcript	-
ENSG00000231340	26.633683310276	41.3191329053051	70.0827275798121	13.7305457907454	10.5922170802922	15.0822774043717	46.0118479317978	13.1350134251364	1.80829840734761	0.000234151615145856	0.00466913148143748	ACTG1P10	X	53142832	53143913	-	1082	processed_pseudogene	actin gamma 1 pseudogene 10 [Source:HGNC Symbol;Acc:HGNC:155]	-
ENSG00000110921	893.826411892864	291.201508094532	495.809147355685	177.516342008922	171.401330935638	182.872613528006	560.279022447694	177.263428824189	1.65999529762135	0.000251168402027747	0.00492400829656213	MVK	12	109573255	109598117	+	6480	protein_coding	mevalonate kinase [Source:HGNC Symbol;Acc:HGNC:7530]	-
ENSG00000149292	47.9406299584969	63.9462771153532	41.8404343760072	108.863613055195	122.291960836101	89.5510220884568	51.2424471499524	106.902198659918	-1.05821	0.000265864975044049	0.00513224661275964	TTC12	11	113314529	113383544	+	5302	protein_coding	tetratricopeptide repeat domain 12 [Source:HGNC Symbol;Acc:HGNC:23700]	-
ENSG00000267530	55.3980612853742	73.7841659023306	41.8404343760072	110.82511959673	102.070455500998	143.281635341531	57.0075538545707	118.725736813086	-1.05636	0.000267080788188067	0.00513603831229343	LINC01836	19	782755	785080	+	870	lincRNA	long intergenic non-protein coding RNA 1836 [Source:HGNC Symbol;Acc:HGNC:52652]	-
ENSG00000247095	30.8950726399202	60.0111216005622	58.5766081264101	76.498755119867	136.735893218318	127.256715599386	49.8276007889642	113.497121312524	-1.18579	0.000271698230551108	0.00520496673609631	MIR210HG	11	565660	568457	-	2321	lincRNA	MIR210 host gene [Source:HGNC Symbol;Acc:HGNC:39524]	-
ENSG00000233847	28.7643779750981	10.8216776656752	27.1962823444047	3.9230130830701	1.92585765096222	3.77056935109292	22.2607793283927	3.20648002837508	2.79278914364593	0.000276890826024937	0.00528545723500598	AC022445.1	5	60917490	60919573	+	408	antisense	novel transcript	-
ENSG00000233613	100.142649246638	62.9624882366555	126.567313987422	38.2493775599335	45.2576547976123	44.3041898753418	96.5574838235717	42.6037407442958	1.17844764421031	0.000286195203262375	0.0054208527535223	DCUN1D2-AS	13	113468901	113476135	+	373	antisense	DCUN1D2 antisense RNA [Source:HGNC Symbol;Acc:HGNC:39889]	-
ENSG00000178093	22.3722939806319	52.1408105709803	25.1042606256043	83.3640280152396	90.5153095952245	73.5261023463119	33.2057883924055	82.468479985592	-1.30639	0.000294233412468118	0.00551095170936258	TSSK6	19	19512418	19515685	-	1666	protein_coding	testis specific serine kinase 6 [Source:HGNC Symbol;Acc:HGNC:30410]	-
ENSG00000179277	19.1762519833987	38.3677662692119	28.2422932038049	72.5757420367969	69.3308754346401	68.8128906574457	28.5954371521385	70.2398360429609	-1.29192	0.000301401220037027	0.00560100086459971	MEIS3P1	17	15786618	15787575	+	958	processed_pseudogene	Meis homeobox 3 pseudogene 1 [Source:HGNC Symbol;Acc:HGNC:7002]	-
ENSG00000259959	82.0317445956502	108.216776656752	103.555075080618	50.0184168091438	42.3688683211689	50.9026862397544	97.9345321110065	47.7633237900224	1.03670105024837	0.000315279684354879	0.00581152735246828	AC107068.1	4	47840122	47844339	-	4218	lincRNA	novel transcript	-
ENSG00000254143	2.13069466482208	25.5785108461413	7.32207601580126	46.0954037260737	51.0352277504989	48.0747592264347	11.6770938422549	48.4017969010024	-2.03755	0.000318481089915202	0.00585625507794195	AC022733.2	8	40161458	40172612	+	531	lincRNA	novel transcript	-
ENSG00000183963	1801.50233910707	740.793025659399	1233.24680323281	524.702999860626	558.498718779045	446.812468104511	1258.51405599976	510.004728914727	1.3030299979962	0.000321082124595752	0.00586305657225137	SMTN	22	31064105	31104757	+	10242	protein_coding	smoothelin [Source:HGNC Symbol;Acc:HGNC:11126]	-
ENSG00000101255	963.073988499582	2265.6657876409	945.593816897763	3969.10848679617	4413.10280717994	3709.29759913766	1391.44453101275	4030.50296437126	-1.53426	0.000345682539158844	0.00615428925722724	TRIB3	20	362835	397559	+	3434	protein_coding	tribbles pseudokinase 3 [Source:HGNC Symbol;Acc:HGNC:16228]	-
ENSG00000196659	5.32673666205521	14.7568331804661	8.36808687520144	26.4803383107232	37.5542241937634	45.246832213115	9.48388557257426	36.4271315725338	-1.93358	0.000359077415302224	0.00631834124830398	TTC30B	2	177548998	177553014	-	4017	protein_coding	tetratricopeptide repeat domain 30B [Source:HGNC Symbol;Acc:HGNC:26425]	-
ENSG00000167508	2659.10694169796	972.967201032066	1616.08677777328	629.643599832751	688.494110218995	587.266176432722	1749.3869735011	635.134628828156	1.46163659038656	0.000359874662808267	0.00632500642831041	MVD	16	88651935	88663161	-	4717	protein_coding	mevalonate diphosphate decarboxylase [Source:HGNC Symbol;Acc:HGNC:7529]	-
ENSG00000180938	22.3722939806319	36.4001885118164	20.9202171880036	59.825949516819	56.8128007033856	84.8378103995906	26.5642332268173	67.1588535399318	-1.33453	0.000393749019075119	0.00680173305522335	ZNF572	8	124973298	124979389	+	3275	protein_coding	zinc finger protein 572 [Source:HGNC Symbol;Acc:HGNC:26758]	zf-C2H2
ENSG00000283930	44.7445879612637	14.7568331804661	20.9202171880036	7.8460261661402	3.85171530192445	2.82792701331969	26.8072127765778	4.84188949379478	2.47075812048079	0.000404237458240826	0.00694323770603419	AL117339.5	10	38094368	38360098	+	3955	protein_coding	novel transcript	-
ENSG00000177946	36.2218093019754	71.8165881449351	65.8986841422114	92.1908074521474	157.920327378902	121.600861572747	57.979027196374	123.903998801265	-1.0934	0.000406826772576033	0.00696397131085701	CENPBD1	16	89969773	89972832	-	3060	protein_coding	CENPB DNA-binding domain containing 1 [Source:HGNC Symbol;Acc:HGNC:28272]	-
ENSG00000254884	35.1564619695644	13.7730443017684	29.288304063205	4.90376635383763	1.92585765096222	7.54113870218583	26.0726034448459	4.79025423566189	2.43916332355532	0.000423966407011843	0.00720028341795956	PRR13P2	11	9311284	9311689	-	406	processed_pseudogene	proline rich 13 pseudogene 2 [Source:HGNC Symbol;Acc:HGNC:50615]	-
ENSG00000206530	9.58812599169937	47.2218661774916	21.9662280474038	77.4795083906345	72.2196619110834	75.4113870218583	26.2587400721983	75.0368524411921	-1.507	0.00043340423116674	0.00730111028923646	CFAP44	3	113286947	113441610	-	12143	protein_coding	cilia and flagella associated protein 44 [Source:HGNC Symbol;Acc:HGNC:25631]	-
ENSG00000275216	3044.76267603076	1424.52629635433	2471.72366076263	1066.0788053243	608.571017704063	981.290673621932	2313.6708777159	885.313498883431	1.38587340395229	0.00044369551254837	0.00740227116133401	AL161431.1	13	109269634	109278512	+	5087	lincRNA	novel transcript	-
ENSG00000111981	49.0059772909079	97.3950989910764	44.9784669542078	131.420938282848	135.772964392837	129.142000274932	63.7931810787307	132.111967650206	-1.04615	0.000445311581867906	0.00741596715197174	ULBP1	6	149964007	149973710	+	3142	protein_coding	UL16 binding protein 1 [Source:HGNC Symbol;Acc:HGNC:14893]	-
ENSG00000129474	499.647898900779	1085.11913320361	661.078863140914	1581.95502574802	1785.27004244198	1756.14267527153	748.615	1707.78924782051	-1.18958	0.000462790930660945	0.00762822782654328	AJUBA	14	22971174	22982642	-	5979	protein_coding	ajuba LIM protein [Source:HGNC Symbol;Acc:HGNC:20250]	-
ENSG00000281490	36.2218093019754	88.5409990827967	61.7146407046106	111.805872867498	133.847106741875	143.281635341531	62.1591496964609	129.644871650301	-1.05703	0.000480615012215596	0.00783062668244374	CICP14	7	128655962	128658791	-	2732	processed_pseudogene	capicua transcriptional repressor pseudogene 14 [Source:HGNC Symbol;Acc:HGNC:38542]	-
ENSG00000206535	27.6990306426871	35.4163996331187	27.1962823444047	52.9606766214464	83.7748078168567	75.4113870218583	30.1039042067368	70.7156238200538	-1.23056	0.000482617133347406	0.00784281534940547	LNP1	3	100401193	100456319	+	2249	protein_coding	leukemia NUP98 fusion partner 1 [Source:HGNC Symbol;Acc:HGNC:28014]	-
ENSG00000257596	155.540710532012	74.7679547810284	93.094966486616	55.9029364337489	45.2576547976123	48.0747592264347	107.801210599885	49.7451168192653	1.11430219144982	0.000489093761378612	0.00786452362046566	AC078778.1	12	54262615	54279063	+	735	antisense	novel transcript, antisense to CBX5	-
ENSG00000259405	0	5.90273327218645	5.2300542970009	27.4610915814907	26.9620071134711	16.0249197421449	3.71092918972912	23.4826728123689	-2.64762	0.000492722485312645	0.00789127617119708	ISCA1P4	15	40948736	40948869	-	134	processed_pseudogene	iron-sulfur cluster assembly 1 pseudogene 4 [Source:HGNC Symbol;Acc:HGNC:38025]	-
ENSG00000182986	106.534733241104	76.7355325384238	130.751357425023	50.0184168091438	57.7757295288667	45.246832213115	104.673874401517	51.0136595170418	1.0358969148585	0.000505846927192833	0.00806527036341737	ZNF320	19	52863790	52897693	-	8310	protein_coding	zinc finger protein 320 [Source:HGNC Symbol;Acc:HGNC:13842]	zf-C2H2
ENSG00000231731	90.5545232549385	70.8327992662374	75.312781876813	28.4418448522582	45.2576547976123	33.9351241598362	78.9000347993296	35.8782079365689	1.13571141380943	0.000529151370469657	0.0083313780881759	AC010976.1	2	127455394	127514623	+	5510	antisense	novel transcript, antisense to IWS1	-
ENSG00000130487	46.8752826260858	77.7193214171216	37.6563909384065	115.728885950568	117.477316708696	102.748014817282	54.0836649938713	111.984739158849	-1.04614	0.000534266745871393	0.00838485560693017	KLHDC7B	22	50545891	50551023	+	5133	protein_coding	kelch domain containing 7B [Source:HGNC Symbol;Acc:HGNC:25145]	-
ENSG00000175764	2.13069466482208	19.6757775739548	14.6441520316025	34.3263644768634	41.4059394956878	60.3291096174867	12.1502080901265	45.3538045300126	-1.89222	0.000550264928565716	0.00858333786921651	TTLL11	9	121821928	122093606	-	3535	protein_coding	tubulin tyrosine ligase like 11 [Source:HGNC Symbol;Acc:HGNC:18113]	-
ENSG00000237864	28.7643779750981	82.6382658106103	32.4263366414056	115.728885950568	110.736814930328	108.403868843921	47.9429934757047	111.623189908272	-1.21365	0.000559469197702423	0.00865545232678825	LINC00322	21	43322417	43332039	-	699	lincRNA	long intergenic non-protein coding RNA 322 [Source:HGNC Symbol;Acc:HGNC:33698]	-
ENSG00000185669	85.2277865928833	27.5460886035368	31.3803257820054	15.6920523322804	12.5180747312545	14.1396350665984	48.0514003261418	14.1165873767111	1.76498171235237	0.000566987753710032	0.00873143795710725	SNAI3	16	88677682	88686493	-	1732	protein_coding	snail family transcriptional repressor 3 [Source:HGNC Symbol;Acc:HGNC:18411]	zf-C2H2
ENSG00000099958	158.736752529245	78.7031102958193	139.119444300224	69.6334822244943	60.6645	54.6732555908473	125.519769041763	61.6570846068839	1.0242919954758	0.000569463405600726	0.00873143795710725	DERL3	22	23834503	23839128	-	3796	protein_coding	derlin 3 [Source:HGNC Symbol;Acc:HGNC:14236]	-
ENSG00000198680	24.502988645454	23.6109330887458	17.7821846098031	55.9029364337489	61.6274448307912	48.0747592264347	21.9653687813343	55.2017134969916	-1.32876	0.000592736139909302	0.00898616525048053	TUSC1	9	25676389	25678440	-	2052	protein_coding	tumor suppressor candidate 1 [Source:HGNC Symbol;Acc:HGNC:31010]	-
ENSG00000260660	50.071324623319	44.2704995413984	40.794423516607	15.6920523322804	18.2956476841411	15.0822774043717	45.0454158937748	16.3566591402644	1.46137019370598	0.000605190109958517	0.00913831020182116	AC113208.2	15	75226401	75234834	-	2663	transcribed_unitary_pseudogene	taste receptor cell protein 1-like [Source:NCBI gene;Acc:105376731]	-
ENSG00000070031	24.502988645454	19.6757775739548	34.518358360206	6.86527289537268	4.81464412740556	6.5984963644126	26.2323748598716	6.09280446239695	2.1050736366863	0.000658656148432516	0.00973175726642961	SCT	11	626431	627143	-	366	protein_coding	secretin [Source:HGNC Symbol;Acc:HGNC:10607]	-
ENSG00000278389	0	9.83788878697742	7.32207601580126	19.6150654153505	34.6654	32.992481822063	5.71998826759289	29.0909949849112	-2.33413	0.000698177163249379	0.0101926602238392	AC099518.6	16	19111035	19111484	-	450	lincRNA	novel transcript	-
ENSG00000150510	23.4376413130429	37.3839773905142	36.6103800790063	72.5757420367969	62.5903736562723	82.9525257240442	32.4773329275211	72.7062138057044	-1.16057	0.000714412351688455	0.0103531569470479	FAM124A	13	51222334	51284241	+	6702	protein_coding	family with sequence similarity 124 member A [Source:HGNC Symbol;Acc:HGNC:26413]	-
ENSG00000136870	42.6138932964417	141.665598532475	83.6808687520144	164.766549488944	190.65990744526	197.954890932378	89.3201201936436	184.460449288861	-1.04294	0.000790661403322023	0.0111899317520715	ZNF189	9	101398873	101410660	+	3433	protein_coding	zinc finger protein 189 [Source:HGNC Symbol;Acc:HGNC:12980]	zf-C2H2
ENSG00000196196	28.7643779750981	71.8165881449351	32.4263366414056	103.959846701358	116.514387883215	81.0672410484977	44.3357675871463	100.513825211023	-1.17543	0.000799743845846325	0.0112447704464811	HRCT1	9	35906192	35907141	+	950	protein_coding	histidine rich carboxyl terminus 1 [Source:HGNC Symbol;Acc:HGNC:33872]	-
ENSG00000167995	14.9148626537546	79.6868991745171	31.3803257820054	104.940599972125	108.810957279366	112.174438195014	41.9940292034257	108.641998482168	-1.36525	0.000800494294083602	0.0112448617612209	BEST1	11	61949821	61965515	+	8930	protein_coding	bestrophin 1 [Source:HGNC Symbol;Acc:HGNC:12703]	-
ENSG00000273033	20.2415993158098	75.7517436597261	30.3343149226052	93.1715607229149	92.4411672461867	124.428788586066	42.1092192993804	103.347172185056	-1.28965	0.00084117516742882	0.0116364497205986	LINC02035	3	122886941	122892416	+	5476	lincRNA	long intergenic non-protein coding RNA 2035 [Source:HGNC Symbol;Acc:HGNC:52875]	-
ENSG00000273443	91.6198705873496	69.8490103875396	62.7606515640108	42.1723906430036	26.9620071134711	32.992481822063	74.7431775129667	34.0422931928459	1.13465878096486	0.000852483368729418	0.0117086597226194	AL645608.8	1	1062208	1063288	-	829	lincRNA	novel transcript	-
ENSG00000204947	3.19604199723312	8.85409990827967	8.36808687520144	19.6150654153505	31.7766512408767	32.992481822063	6.80607626023808	28.1280661594301	-2.04163	0.000857363550178097	0.0117595735580235	ZNF425	7	149102784	149126346	-	3687	protein_coding	zinc finger protein 425 [Source:HGNC Symbol;Acc:HGNC:20690]	zf-C2H2
ENSG00000172339	26.633683310276	68.8652215088419	57.5305972670099	109.844366325963	116.514387883215	97.0921607906426	51.0098340287093	107.816971666607	-1.07597	0.000861563568345034	0.0117957729488543	ALG14	1	94974407	95072945	-	9633	protein_coding	ALG14, UDP-N-acetylglucosaminyltransferase subunit [Source:HGNC Symbol;Acc:HGNC:28287]	-
ENSG00000284906	90.5545232549385	52.1408105709803	89.9569339084155	34.3263644768634	32.7395800663578	38.6483358487024	77.5507559114448	35.2380934639745	1.13573173025321	0.000891155698803314	0.0121131460318454	AC091057.6	15	30624548	30685606	+	2297	protein_coding	Rho GTPase-activating protein 11B [Source:UniProtKB/Swiss-Prot;Acc:Q3KRB8]	-
ENSG00000225151	39.4178512992085	50.1732328135848	72.1747492986124	17.6535588738155	18.2956476841411	26.3939854576504	53.9219444704686	20.7810640052023	1.37429030659114	0.000907019789880413	0.0122845915089986	GOLGA2P7	15	84199311	84230136	-	4915	transcribed_unprocessed_pseudogene	GOLGA2 pseudogene 7 [Source:HGNC Symbol;Acc:HGNC:49516]	-
ENSG00000208772	66.0515346094846	16.7244109378616	20.9202171880036	2.94225981230258	8.66635942933001	11.3117080532787	34.5653875784499	7.64010909830378	2.17138875036983	0.000932521074561116	0.0124845491957407	SNORD94	2	86135870	86136006	+	137	snoRNA	small nucleolar RNA, C/D box 94 [Source:HGNC Symbol;Acc:HGNC:32756]	-
ENSG00000280123	150.213973869957	64.9300659940509	120.291248831021	57.864442975284	40.4430106702067	59.3864672797134	111.811762898343	52.5646403084014	1.08688672023929	0.000949854698288886	0.0126875160691065	AC023632.6	8	94427712	94429888	-	2177	TEC	TEC	-
ENSG00000266401	38.3525039667975	60.9949	34.518358360206	87.2870410983097	75.1084483875267	121.600861572747	44.6219242687545	94.665450352861	-1.0823	0.000955809580104028	0.0127404894361936	AP002478.1	18	3653410	3656282	+	1455	antisense	novel transcript, antisense to DLGAP1	-
ENSG00000232533	29.8297253075092	32.4650329970255	28.2422932038049	62.7682093291216	83.7748078168567	55.6158979286205	30.1790171694465	67.3863050248663	-1.15789	0.000956606444166126	0.0127404894361936	AC093673.1	7	143379692	143380495	-	648	antisense	novel transcript	-
ENSG00000169047	44.7445879612637	100.34646562717	78.4508144550135	174.574082196619	102.070455500998	172.503547812501	74.5139560144823	149.716028503373	-1.00398	0.000980873673629782	0.0129370903812514	IRS1	2	226731317	226799759	-	9953	protein_coding	insulin receptor substrate 1 [Source:HGNC Symbol;Acc:HGNC:6125]	-
ENSG00000136244	19.1762519833987	17.7081998165593	15.6901628910027	42.1723906430036	43.3318	51.8453285775276	17.5248715636536	45.7831721223937	-1.38602	0.000996109879011116	0.0131037430994369	IL6	7	22725884	22732002	+	2069	protein_coding	interleukin 6 [Source:HGNC Symbol;Acc:HGNC:6018]	-
ENSG00000175189	6.39208399446625	11.8054665443729	3.13803257820054	25.4995850399557	32.7395800663578	27.3366277954236	7.11186103901323	28.525264300579	-1.99491	0.00100065331385351	0.0131406384351831	INHBC	12	57434760	57450828	+	1992	protein_coding	inhibin subunit beta C [Source:HGNC Symbol;Acc:HGNC:6068]	-
ENSG00000140015	42.6138932964417	89.5247879614945	47.0704886730081	115.728885950568	106.885099628403	137.625781314891	59.7363899769814	120.079922297954	-1.00345	0.00103415040020403	0.0133806061525482	KCNH5	14	62699454	63102037	-	12320	protein_coding	potassium voltage-gated channel subfamily H member 5 [Source:HGNC Symbol;Acc:HGNC:6254]	-
ENSG00000143458	45.8099352936748	144.616965168568	54.3925646888094	153.978263510501	175.253046237562	193.241679243512	81.6064883836841	174.157662997192	-1.0898	0.0010574183364658	0.0135448119963395	GABPB2	1	151070578	151125542	+	9189	protein_coding	GA binding protein transcription factor subunit beta 2 [Source:HGNC Symbol;Acc:HGNC:28441]	-
ENSG00000235748	27.6990306426871	21.6433553313503	21.9662280474038	2.94225981230258	2.88878647644334	9.42642337773229	23.7695380071471	5.0858232221594	2.21808954036607	0.00108667588270298	0.0138204304105909	SEPT14P12	1	197138748	197139307	-	560	processed_pseudogene	septin 14 pseudogene 12 [Source:HGNC Symbol;Acc:HGNC:51699]	-
ENSG00000269837	60.7247979474294	116.087087686334	40.794423516607	133.382444824383	162.734971506308	147.052204692624	72.5354363834566	147.723207007772	-1.02261	0.00109127012660209	0.0138377080231465	IPO5P1	19	23255053	23257939	-	2887	transcribed_processed_pseudogene	importin 5 pseudogene 1 [Source:HGNC Symbol;Acc:HGNC:49687]	-
ENSG00000059728	1349.79507016479	501.732328135848	1052.28692455658	437.415958762316	278.286430564041	347.835022638322	967.938107619073	354.512470654893	1.44898799864474	0.00109541190726733	0.0138785842232571	MXD1	2	69897688	69942945	+	6351	protein_coding	MAX dimerization protein 1 [Source:HGNC Symbol;Acc:HGNC:6761]	bHLH
ENSG00000176046	127.841679889325	309.893496789789	89.9569339084155	546.279571817512	727.974192063721	527.879709153008	175.897370195843	600.71115767808	-1.77127	0.00113036091765349	0.0142023318955383	NUPR1	16	28532708	28539174	-	5674	protein_coding	nuclear protein 1, transcriptional regulator [Source:HGNC Symbol;Acc:HGNC:29990]	-
ENSG00000215156	47.9406299584969	32.4650329970255	50.2085212512087	7.8460261661402	18.2956476841411	18.8528467554646	43.5380614022437	14.9981735352486	1.53364958059149	0.00113821811259912	0.0142418599105428	AC138409.1	5	34190056	34193653	+	3598	processed_pseudogene	integral membrane glycoprotein-like [Source:NCBI gene;Acc:646652]	-
ENSG00000214654	17.0455573185767	22.6271442100481	42.8864452354074	53.9414298922139	72.2196619110834	73.5261023463119	27.5197155880107	66.5623980498697	-1.2752	0.0011422081379849	0.0142799636109527	B3GNT10	9	120792403	120799918	+	2516	protein_coding	UDP-GlcNAc:betaGal beta-1,3-N-acetylglucosaminyltransferase 10 (putative) [Source:HGNC Symbol;Acc:HGNC:53652]	-
ENSG00000260095	69.2475766067177	19.6757775739548	36.6103800790063	11.7690392492103	9.62928825481112	16.0249197421449	41.8445780865596	12.4744157487221	1.74202835645631	0.00115052069253796	0.0143482840492667	AC106820.3	16	2452581	2452977	-	397	antisense	novel transcript, antisense to CCNF	-
ENSG00000237916	13.8495153213435	25.5785108461413	33.4723475008058	7.8460261661402	1.92585765096222	5.65585402663937	24.3001245560969	5.14257928124727	2.24286367570303	0.00117944150718777	0.0146109804154487	AC011753.4	2	109552536	109552846	+	311	processed_pseudogene	ribosomal protein L37 (RPL37) pseudogene	-
ENSG00000274070	113.992164567981	82.6382658106103	52.300542970009	40.2108841014685	42.3688683211689	30.1645548087433	82.9769911162003	37.5814357437936	1.14287233871481	0.00119115225832124	0.0147062162424974	CASTOR2	7	74964818	75024798	+	1363	protein_coding	cytosolic arginine sensor for mTORC1 subunit 2 [Source:HGNC Symbol;Acc:HGNC:37073]	-
ENSG00000104899	27.6990306426871	58.0435438431668	47.0704886730081	88.2677943690773	93.4040960716679	90.4937	44.271021052954	90.721851622325	-1.03149	0.00121144226032793	0.014874857648137	AMH	19	2249309	2252073	+	2587	protein_coding	anti-Mullerian hormone [Source:HGNC Symbol;Acc:HGNC:464]	-
ENSG00000147437	89.4891759225275	55.0921772070735	81.5888470332141	33.3456112060959	21.1844341605845	45.246832213115	75.3900667209384	33.2589591932651	1.17813190317996	0.00123524231957337	0.0150813309049689	GNRH1	8	25419260	25424654	-	1762	protein_coding	gonadotropin releasing hormone 1 [Source:HGNC Symbol;Acc:HGNC:4419]	-
ENSG00000178700	9.58812599169937	51.1570216922826	37.6563909384065	83.3640280152396	71.2567330856023	96.1495184528694	32.8005128741295	83.5900931845704	-1.34455	0.00130314302134451	0.0156957978447053	DHFR2	3	94047836	94063389	-	4659	protein_coding	dihydrofolate reductase 2 [Source:HGNC Symbol;Acc:HGNC:27309]	-
ENSG00000123609	20.2415993158098	53.124599449678	17.7821846098031	77.4795083906345	64.5162313072345	82.0098833862709	30.3827944584303	74.6685410280466	-1.29072	0.00132068453918316	0.0158807850515142	NMI	2	151270465	151290057	-	3480	protein_coding	N-myc and STAT interactor [Source:HGNC Symbol;Acc:HGNC:7854]	-
ENSG00000240668	31.9604199723312	7.87031102958193	20.9202171880036	3.9230130830701	3.85171530192445	2.82792701331969	20.2503160633056	3.53421846610475	2.51645376591561	0.0013894097008404	0.016417244487598	KRT8P36	3	138101478	138102917	-	1440	processed_pseudogene	keratin 8 pseudogene 36 [Source:HGNC Symbol;Acc:HGNC:39870]	-
ENSG00000275160	10.6534733241104	17.7081998165593	5.2300542970009	30.4033513937933	42.3688683211689	35.8204088353827	11.1972424792236	36.197542850115	-1.68608	0.00139010748085446	0.016417244487598	AL354718.1	9	41479960	41480548	+	589	processed_pseudogene	ribosomal protein L7a (RPL7A) pseudogene	-
ENSG00000231663	177.913004512644	73.7841659023306	111.923161955819	68.6527289537268	56.8128007033856	53.7306132530741	121.206777456931	59.7320476367288	1.01947295604584	0.00139925402382174	0.0164845865705889	AL355472.1	1	234372807	234373593	-	575	antisense	uncharacterized LOC101927765 [Source:NCBI gene;Acc:101927765]	-
ENSG00000223872	14.9148626537546	15.7406220591639	17.7821846098031	36.2878710183984	38.5171530192445	53.7306132530741	16.1458897742405	42.845212430239	-1.40872	0.00148055245655897	0.0172010379561021	AC006372.1	7	157501322	157503577	+	546	lincRNA	novel transcript	-
ENSG00000124203	495.386509571134	1204.15758752604	723.839514704925	1775.16342008922	1808.38033425353	1944.67114282617	807.794537267365	1842.73829905631	-1.18957	0.00148772332385745	0.0172445843865839	ZNF831	20	59123381	59259113	+	11605	protein_coding	zinc finger protein 831 [Source:HGNC Symbol;Acc:HGNC:16167]	zf-C2H2
ENSG00000166825	169.390225853356	73.7841659023306	55.4385755482096	35.3071177476309	36.5912953682823	54.6732555908473	99.5376557679653	42.1905562355868	1.23605300708864	0.00151380264942456	0.0174266009490116	ANPEP	15	89784889	89815401	-	4871	protein_coding	alanyl aminopeptidase, membrane [Source:HGNC Symbol;Acc:HGNC:500]	-
ENSG00000273473	3.19604199723312	4.91894439348871	5.2300542970009	21.5765719568856	25.0361494625089	16.0249197421449	4.44834689590758	20.8792137205131	-2.22737	0.00151927461069479	0.0174629929586706	BX649601.1	9	134168769	134169340	+	572	lincRNA	novel transcript	-
ENSG00000255150	52.202019288141	44.2704995413984	38.7024017978067	13.7305457907454	25.9991	6.5984963644126	45.058306875782	15.4427068143827	1.54616058144911	0.00153909518896084	0.0176238058948054	EID3	12	104303739	104305205	+	1467	protein_coding	EP300 interacting inhibitor of differentiation 3 [Source:HGNC Symbol;Acc:HGNC:32961]	-
ENSG00000185507	66.0515346094846	74.7679547810284	126.567313987422	47.0761569968412	41.4059394956878	41.4762628620221	89.1289344593116	43.3194531181837	1.04082023169885	0.00160555821878067	0.0182055607478393	IRF7	11	612553	615999	-	2628	protein_coding	interferon regulatory factor 7 [Source:HGNC Symbol;Acc:HGNC:6122]	IRF
ENSG00000249199	10.6534733241104	42.3029217840029	11.506119453402	51.9799233506788	77.0343060384889	54.6732555908473	21.4875048538384	61.229161660005	-1.50205	0.00161830281838389	0.0182786377485767	AC026785.3	5	17369225	17375577	-	285	lincRNA	novel transcript	-
ENSG00000179094	6307.92155520578	2247.95758782434	3470.6640314898	1717.29897711394	1231.58596779034	1519.53944849045	4008.84772483997	1489.47479779824	1.42835627675302	0.00163217919692736	0.0183970086215936	PER1	17	8140472	8156506	-	7002	protein_coding	period circadian regulator 1 [Source:HGNC Symbol;Acc:HGNC:8845]	-
ENSG00000260896	14.9148626537546	25.5785108461413	11.506119453402	50.0184168091438	43.3318	43.3615475375685	17.3331643177659	45.5705871644541	-1.38874	0.00173397629166932	0.0191726786017424	ARLNC1	16	80828735	80892595	-	2538	lincRNA	androgen receptor regulated long noncoding RNA 1 [Source:HGNC Symbol;Acc:HGNC:53032]	-
ENSG00000186487	17.0455573185767	86.5734213254013	28.2422932038049	143.189977532059	230.139989289986	217.750380025616	43.9537572825943	197.026782282553	-2.16215	0.00174814589769153	0.0192870257252609	MYT1L	2	1789113	2331664	-	35151	protein_coding	myelin transcription factor 1 like [Source:HGNC Symbol;Acc:HGNC:7623]	zf-C2HC
ENSG00000240875	21.3069466482208	71.8165881449351	50.2085212512087	100.036833618288	91.4782384207056	117.830292221654	47.7773520147882	103.115121420216	-1.10566	0.00176177108607359	0.0194090160102057	LINC00886	3	156747346	156817062	-	3822	lincRNA	long intergenic non-protein coding RNA 886 [Source:HGNC Symbol;Acc:HGNC:48572]	-
ENSG00000153879	455.968658271926	992.642978606021	586.812092123501	1382.86211178221	1381.8028645654	1547.81871862364	678.474576333816	1437.49456499042	-1.08291	0.00179875356050072	0.0197588372579713	CEBPG	19	33373330	33382686	+	4411	protein_coding	CCAAT enhancer binding protein gamma [Source:HGNC Symbol;Acc:HGNC:1837]	C/EBP
ENSG00000107317	60.7247979474294	34.432610754421	46.0244778136079	16.6728056030479	22.1473629860656	16.9675620799181	47.0606288384861	18.5959102230105	1.33758119448931	0.0018160931503574	0.0198770803531152	PTGDS	9	136975092	136981742	+	2711	protein_coding	prostaglandin D2 synthase [Source:HGNC Symbol;Acc:HGNC:9592]	-
ENSG00000265458	0	6.88652215088419	5.2300542970009	19.6150654153505	25.0361494625089	18.8528467554646	4.0388588159617	21.1680205444413	-2.37562	0.00189359631720185	0.0205468114389849	AC132938.3	17	82454273	82458521	-	456	antisense	novel transcript, antisense NARF	-
ENSG00000243368	59.6594506150183	40.3353440266074	28.2422932038049	20.595818686118	12.5180747312545	13.1969927288252	42.7456959484769	15.4369620487326	1.47004378921634	0.00190122289896855	0.0206147662251862	MCCC1-AS1	3	183016255	183017808	+	765	antisense	MCCC1 antisense RNA 1 [Source:HGNC Symbol;Acc:HGNC:40366]	-
ENSG00000170092	36.2218093019754	64.9300659940509	63.806662423411	11.7690392492103	20.2215053351033	32.0498394842898	54.9861792398125	21.3467946895345	1.36360493114516	0.0019175486120105	0.0207026766218133	SPDYE5	7	75493625	75504304	+	3325	protein_coding	speedy/RINGO cell cycle regulator family member E5 [Source:HGNC Symbol;Acc:HGNC:35464]	-
ENSG00000235027	46.8752826260858	9.83788878697742	20.9202171880036	5.88451962460515	4.81464412740556	6.5984963644126	25.8777962003556	5.76588670547444	2.16204638594234	0.00193179594977458	0.0208210659393438	AC068580.3	11	1760348	1762486	+	2015	antisense	novel transcript	-
ENSG00000131848	25.568335977865	32.4650329970255	33.4723475008058	54.9221831629814	61.6274448307912	78.239314035178	30.5019054918987	64.9296473429835	-1.08948	0.00197678806262521	0.0210722663971918	ZSCAN5A	19	56219670	56368383	-	8039	protein_coding	zinc finger and SCAN domain containing 5A [Source:HGNC Symbol;Acc:HGNC:23710]	zf-C2H2
ENSG00000258748	5.32673666205521	15.7406220591639	6.27606515640108	29.4225981230258	37.5542241937634	26.3939854576504	9.11447462587338	31.1236025914798	-1.76145	0.00204910501306886	0.0215234345187879	AL359399.1	14	104137150	104137898	-	462	antisense	novel transcript, antisense to KIF26A	-
ENSG00000226396	140.625847878257	59.0273327218645	97.2790099242168	49.0376635383763	47.1835124485745	49.9600439019811	98.9773968414463	48.7270732963106	1.02015882519364	0.00212161650625621	0.0220855602562415	AL031727.1	1	19608114	19608568	+	455	processed_pseudogene	ribosomal protein S14 (RPS14) pseudogene	-
ENSG00000148225	20.2415993158098	96.4113101123787	56.4845864076097	139.266964448989	106.885099628403	138.568423652665	57.7124986119327	128.240162576686	-1.14764	0.0021481993282277	0.0222397485247683	WDR31	9	113313222	113340298	-	4933	protein_coding	WD repeat domain 31 [Source:HGNC Symbol;Acc:HGNC:21421]	-
ENSG00000157601	23.4376413130429	57.059754964469	28.2422932038049	73.5564953075644	76.0713772130078	85.7804527373639	36.2465631604389	78.4694417526454	-1.10898	0.00216939858868503	0.0223978549644633	MX1	21	41420304	41459214	+	8616	protein_coding	MX dynamin like GTPase 1 [Source:HGNC Symbol;Acc:HGNC:7532]	-
ENSG00000266750	7.45743132687729	15.7406220591639	10.4601085940018	24.5188317691881	36.5912953682823	41.4762628620221	11.219387326681	34.1954633331642	-1.6027	0.00219902623983533	0.0225803543580917	MIR4645	6	2854031	2854107	-	77	miRNA	microRNA 4645 [Source:HGNC Symbol;Acc:HGNC:41689]	-
ENSG00000259803	73.5089659363619	47.2218661774916	72.1747492986124	37.268624289166	29.8507935899145	19.7954890932378	64.301860470822	28.9716356574394	1.15040018897613	0.00222089472708968	0.0227123300405687	SLC22A31	16	89195761	89201664	-	2610	protein_coding	solute carrier family 22 member 31 [Source:HGNC Symbol;Acc:HGNC:27091]	-
ENSG00000279744	109.730775238337	65.9138548727487	73.2207601580126	24.5188317691881	56.8128007033856	33.9351241598362	82.9551300896995	38.4222522108033	1.10864256619758	0.00225233419297112	0.0229516893189621	AC132938.5	17	82462601	82464255	+	1655	TEC	TEC	-
ENSG00000199332	36.2218093019754	24.5947219674435	62.7606515640108	16.6728056030479	15.4068612076978	11.3117080532787	41.1923942778099	14.4637916213415	1.50941890308318	0.00227318601302031	0.0230596535011015	RF00019	6	31402152	31402250	-	99	misc_RNA		-
ENSG00000236432	33.0257673047423	30.4975	44.9784669542078	70.6142354952618	79.9230925149323	66.9276059818993	36.1672	72.4883113306978	-1.00423	0.00232515820622601	0.0234310695927618	AC097662.1	2	227221052	227325201	-	3652	antisense	uncharacterized LOC654841 [Source:NCBI gene;Acc:654841]	-
ENSG00000225808	36.2218093019754	23.6109330887458	32.4263366414056	14.7112990615129	8.66635942933001	4.71321168886615	30.7530263440423	9.36362339323634	1.7180976136667	0.00233296419490706	0.0234893247175151	DNAJC19P5	2	177229191	177229506	-	316	processed_pseudogene	DnaJ heat shock protein family (Hsp40) member C19 pseudogene 5 [Source:HGNC Symbol;Acc:HGNC:45068]	-
ENSG00000225762	1.06534733241104	9.83788878697742	5.2300542970009	22.5573252276531	25.0361494625089	22.6234161065575	5.37776347212979	23.4056302655732	-2.1076	0.0023341690853925	0.0234893247175151	LINC01389	1	47380928	47408477	-	483	antisense	long intergenic non-protein coding RNA 1389 [Source:HGNC Symbol;Acc:HGNC:50661]	-
ENSG00000279700	36.2218093019754	32.4650329970255	60.6686298452105	17.6535588738155	15.4068612076978	16.9675620799181	43.1184907147371	16.6759940538105	1.36959172475721	0.00245566334770592	0.0244193101977467	AC131212.2	12	132565071	132566425	+	1355	TEC	novel transcript	-
ENSG00000100342	58.5941032826073	31.4812441183277	48.1164995324083	22.5573252276531	13.4810035567356	18.8528467554646	46.0639489777811	18.2970585132844	1.33052758488808	0.00256989011455712	0.0251579592496961	APOL1	22	36253010	36267530	+	3519	protein_coding	apolipoprotein L1 [Source:HGNC Symbol;Acc:HGNC:618]	-
ENSG00000224543	63.9208399446625	51.1570216922826	49.1625103918085	27.4610915814907	22.1473629860656	25.4513431198772	54.7467906762512	25.0199325624778	1.12923013413264	0.00257716828244461	0.0251965708856082	SNRPGP15	19	14489388	14489609	+	222	processed_pseudogene	small nuclear ribonucleoprotein polypeptide G pseudogene 15 [Source:HGNC Symbol;Acc:HGNC:49371]	-
ENSG00000251669	38.3525039667975	126.908765352009	46.0244778136079	155.939770052036	132.884177916393	149.880131705943	70.4285823774714	146.234693224791	-1.04965	0.00258319409547103	0.0252228544916309	FAM86EP	4	3941760	3955419	-	3476	transcribed_unprocessed_pseudogene	family with sequence similarity 86 member E, pseudogene [Source:HGNC Symbol;Acc:HGNC:28017]	-
ENSG00000184678	873.584812577054	278.412252671461	450.830680401478	232.438525171903	122.291960836101	156.478628070356	534.275915216664	170.40303802612	1.64856101287038	0.00266061092104602	0.0257700304006663	HIST2H2BE	1	149884459	149886652	-	2194	protein_coding	histone cluster 2 H2B family member e [Source:HGNC Symbol;Acc:HGNC:4760]	-
ENSG00000120093	13.8495153213435	71.8165881449351	33.4723475008058	98.0753270767525	101.107526675517	82.0098833862709	39.7128169890281	93.7309123795134	-1.2329	0.00268394015113289	0.025888803691368	HOXB3	17	48548870	48604912	-	7456	protein_coding	homeobox B3 [Source:HGNC Symbol;Acc:HGNC:5114]	Homeobox
ENSG00000267523	67.1168819418956	38.3677662692119	57.5305972670099	29.4225981230258	17.3327	23.5660584443307	54.3384151593725	23.4404584753388	1.21177041251956	0.0027119711849032	0.025976834258436	AC008735.2	19	55661901	55674715	-	561	antisense	novel transcript, antisense to U2AF2A	-
ENSG00000248607	9.58812599169937	17.7081998165593	13.5981411722023	40.2108841014685	42.3688683211689	29.2219124709701	13.631488993487	37.2672216312025	-1.44598	0.00274295161543634	0.0262071514964098	AC117422.1	3	126056923	126058228	+	379	antisense	novel transcript	-
ENSG00000041982	36.2218093019754	42.3029217840029	37.6563909384065	19.6150654153505	9.62928825481112	15.0822774043717	38.7270406747949	14.7755436915111	1.39175855676793	0.00282941881872855	0.0268634833197752	TNC	9	115019578	115118257	-	9636	protein_coding	tenascin C [Source:HGNC Symbol;Acc:HGNC:5318]	-
ENSG00000251136	49.0059772909079	57.059754964469	14.6441520316025	88.2677943690773	102.070455500998	77.2966716974048	40.2366280956598	89.2116405224933	-1.14628	0.00288033964708225	0.0271866931539645	AF117829.1	8	89609409	89757727	-	7481	lincRNA	uncharacterized LOC101929709 [Source:NCBI gene;Acc:101929709]	-
ENSG00000172602	45.8099352936748	20.6595664526526	26.1502714850045	12.7497925199778	6.74050177836778	9.42642337773229	30.8732577437773	9.63890589202597	1.67819658725149	0.00290285202304237	0.0273282022788661	RND1	12	48857145	48865898	-	3976	protein_coding	Rho family GTPase 1 [Source:HGNC Symbol;Acc:HGNC:18314]	-
ENSG00000213312	9.58812599169937	28.5298774822345	34.518358360206	57.864442975284	57.7757295288667	58.4438249419402	24.2121206113799	58.027999148697	-1.25787	0.00295336616839996	0.027623842596142	RPL7AP34	6	63548708	63549508	-	801	processed_pseudogene	ribosomal protein L7a pseudogene 34 [Source:HGNC Symbol;Acc:HGNC:36778]	-
ENSG00000141642	8.52277865928833	5.90273327218645	4.18404343760072	17.6535588738155	30.8137224153956	21.6807737687843	6.20318512302517	23.3826850193318	-1.91678	0.00296452704468761	0.0277110861350979	ELAC1	18	50967991	50988121	+	3970	protein_coding	elaC ribonuclease Z 1 [Source:HGNC Symbol;Acc:HGNC:14197]	-
ENSG00000224411	92.6852179197606	53.124599449678	65.8986841422114	31.3841046645608	40.4430106702067	31.1071971465166	70.5695005038833	34.3114374937614	1.0386166364609	0.00301335037335276	0.0279962029304819	HSP90AA2P	11	27888838	27891033	-	2196	processed_pseudogene	heat shock protein 90 alpha family class A member 2, pseudogene [Source:HGNC Symbol;Acc:HGNC:5256]	-
ENSG00000233622	31.9604199723312	34.432610754421	40.794423516607	19.6150654153505	9.62928825481112	9.42642337773229	35.7291514144531	12.8902590159646	1.47352353188974	0.00311812568726766	0.0287624921217088	CYP2T1P	19	40808474	40812100	-	2871	transcribed_unitary_pseudogene	cytochrome P450 family 2 subfamily T member 1, pseudogene [Source:HGNC Symbol;Acc:HGNC:18852]	-
ENSG00000183562	38.3525039667975	33.4488218757232	83.6808687520144	14.7112990615129	18.2956476841411	27.3366277954236	51.8273981981784	20.1145248470259	1.36262875422769	0.00324766367793897	0.0295891720868279	AC131971.1	11	2989863	2991344	+	1482	antisense	novel transcript, antisense to NAP1L4	-
ENSG00000276855	18.1109046509877	21.6433553313503	30.3343149226052	39.230130830701	59.7015871798289	60.3291096174867	23.3628583016477	53.0869425426722	-1.18484	0.00325854043223707	0.0296346802847553	AC015922.3	17	15789016	15789705	+	690	lincRNA	novel transcript	-
ENSG00000166669	141.691195210669	81.6544769319126	103.555075080618	30.4033513937933	80.8860213404134	50.9026862397544	108.966915741066	54.064019657987	1.00932037065655	0.00328134878163381	0.0297347642892056	ATF7IP2	16	10326434	10483638	+	6391	protein_coding	activating transcription factor 7 interacting protein 2 [Source:HGNC Symbol;Acc:HGNC:20397]	-
ENSG00000178750	11.7188206565215	12.7892554230706	28.2422932038049	2.94225981230258	5.77757295288667	0.942642337773229	17.583456427799	3.22082503432083	2.4510690832178	0.00330909912108005	0.0298787534140531	STX19	3	94014369	94028610	-	1158	protein_coding	syntaxin 19 [Source:HGNC Symbol;Acc:HGNC:19300]	-
ENSG00000279133	45.8099352936748	33.4488218757232	51.2545321106088	16.6728056030479	12.5180747312545	23.5660584443307	43.5044297600023	17.5856462595444	1.30405844125272	0.00338372856781102	0.0304072873379688	AC018628.1	17	62003700	62007518	-	3819	TEC	TEC	-
ENSG00000250068	34.0911146371533	15.7406220591639	14.6441520316025	6.86527289537268	2.88878647644334	5.65585402663937	21.4919629093066	5.13663779948513	2.06357425073059	0.00343344400202791	0.0307625999351819	AL445187.1	9	112581779	112582590	-	260	unprocessed_pseudogene	vacuolar protein sorting 33B (VPS33B) pseudogene	-
ENSG00000216937	18.1109046509877	28.5298774822345	27.1962823444047	50.9991700799113	56.8128007033856	52.7879709153008	24.6123548258756	53.5333138995326	-1.11861	0.00344235716312135	0.030769502377634	CCDC7	10	32446140	32882874	+	9573	protein_coding	coiled-coil domain containing 7 [Source:HGNC Symbol;Acc:HGNC:26533]	-
ENSG00000177173	37.2871566343865	17.7081998165593	31.3803257820054	11.7690392492103	2.88878647644334	10.3690657155055	28.7918940776504	8.34229714705305	1.78540041542071	0.00345345369072258	0.0307958422037002	NAP1L4P1	1	116532936	116534092	-	1157	processed_pseudogene	nucleosome assembly protein 1 like 4 pseudogene 1 [Source:HGNC Symbol;Acc:HGNC:39740]	-
ENSG00000171408	59.6594506150183	199.709142375642	134.935400862623	340.321384956331	332.210444790984	350.662949651641	131.434664617761	341.064926466319	-1.37474	0.00345909601248617	0.0308279694744862	PDE7B	6	135851696	136195574	+	5946	protein_coding	phosphodiesterase 7B [Source:HGNC Symbol;Acc:HGNC:8792]	-
ENSG00000259118	22.3722939806319	17.7081998165593	15.6901628910027	2.94225981230258	0.962928825481112	7.54113870218583	18.5902188960646	3.81544244665651	2.27849419689898	0.00352417088106812	0.031260471166282	AL139022.1	14	65082034	65094212	+	1377	antisense	uncharacterized LOC100506321 [Source:NCBI gene;Acc:100506321]	-
ENSG00000241278	46.8752826260858	26.562299724839	40.794423516607	18.634312144583	11.5551459057733	13.1969927288252	38.0773352891773	14.4621502597272	1.39585671603844	0.00353216983911071	0.0313130481631428	ENPP7P4	3	125848223	125909372	+	1086	transcribed_unprocessed_pseudogene	ectonucleotide pyrophosphatase/phosphodiesterase 7 pseudogene 4 [Source:HGNC Symbol;Acc:HGNC:48687]	-
ENSG00000100889	1321.03069218969	2915.95023646011	1405.83859503384	3936.74362886085	5096.78227327152	4038.27977502051	1880.93984122788	4357.26855905096	-1.21189	0.00354618754865712	0.0313820988278409	PCK2	14	24094053	24110598	+	4189	protein_coding	phosphoenolpyruvate carboxykinase 2, mitochondrial [Source:HGNC Symbol;Acc:HGNC:8725]	-
ENSG00000228925	33.0257673047423	24.5947219674435	43.9324560948076	6.86527289537268	9.62928825481112	17.9102044176914	33.8509817889978	11.4682551892917	1.55688943391012	0.00357478388831272	0.0315784384463234	AC016722.2	2	46899275	46908678	+	1835	antisense	novel transcript, antisense to MCFD2	-
ENSG00000222881	35.1564619695644	27.5460886035368	34.518358360206	13.7305457907454	5.77757295288667	14.1396350665984	32.4069696444357	11.2159179367435	1.52954647390943	0.00361050978352375	0.0318023632738703	RF00019	17	40391232	40391338	-	107	misc_RNA		-
ENSG00000231305	9.58812599169937	16.7244109378616	16.7361737504029	44.1338971845386	42.3688683211689	27.3366277954236	14.3495702266546	37.9464644337104	-1.39926	0.0036635854522663	0.0321436754038669	AC112484.1	3	128861313	128871540	-	1456	antisense	intraflagellar transport 122 homolog (Chlamydomonas) pseudogene [Source:NCBI gene;Acc:653712]	-
ENSG00000267372	13.8495153213435	27.5460886035368	14.6441520316025	51.9799233506788	50.0722989250178	34.8777664976095	18.6799186521609	45.643329591102	-1.28273	0.00392646388485473	0.0337783162319745	AC005330.1	19	1321225	1322846	+	1238	lincRNA	novel transcript	-
ENSG00000258056	35.1564619695644	51.1570216922826	21.9662280474038	81.4025214737046	70.2938042601212	68.8128906574457	36.0932372364169	73.5030721304238	-1.02222	0.00394086967030464	0.0338636981618275	AC009779.2	12	55729104	55730852	+	1443	antisense	uncharacterized LOC105369779 [Source:NCBI gene;Acc:105369779]	-
ENSG00000165782	2687.87131967306	1118.56795507933	1665.24928816509	888.562463315378	909.967740079651	847.435461658133	1823.89618763916	881.988555017721	1.04810429764409	0.00400420075021951	0.0342469334203455	PIP4P1	14	20457719	20461612	-	3803	protein_coding	phosphatidylinositol-4,5-bisphosphate 4-phosphatase 1 [Source:HGNC Symbol;Acc:HGNC:19299]	-
ENSG00000251712	23.4376413130429	20.6595664526526	51.2545321106088	6.86527289537268	3.85171530192445	16.9675620799181	31.7839132921014	9.22818342573842	1.77952818776632	0.00411163460302562	0.0349338712899001	RNU7-20P	7	148821012	148821073	+	62	snRNA	RNA, U7 small nuclear 20 pseudogene [Source:HGNC Symbol;Acc:HGNC:34116]	-
ENSG00000078237	4.26138932964417	7.87031102958193	7.32207601580126	19.6150654153505	25.0361494625089	23.5660584443307	6.48459212500912	22.7390911073967	-1.8061	0.00419990839166992	0.0354906579139401	TIGAR	12	4307763	4354593	+	4017	protein_coding	TP53 induced glycolysis regulatory phosphatase [Source:HGNC Symbol;Acc:HGNC:1185]	-
ENSG00000259442	40.4831986316196	37.3839773905142	39.7484126572068	18.634312144583	14.4439323822167	16.0249197421449	39.2051962264469	16.3677214229815	1.26038168058197	0.0042345466703921	0.0355996378416624	AC105339.3	15	82744223	82750289	+	1091	antisense	novel transcript, antisense FSD2	-
ENSG00000069493	17.0455573185767	72.8003770236329	34.518358360206	105.921353242893	77.0343060384889	91.4363067640032	41.4547642341385	91.463988681795	-1.13593	0.00423883446664712	0.0355996378416624	CLEC2D	12	9664969	9699555	+	6957	protein_coding	C-type lectin domain family 2 member D [Source:HGNC Symbol;Acc:HGNC:14351]	-
ENSG00000285721	60.7247979474294	52.1408105709803	46.0244778136079	31.3841046645608	21.1844341605845	21.6807737687843	52.9633621106725	24.7497708646432	1.09843932564022	0.00435681111632866	0.0364030956458307	AL031281.2	1	22025511	22101360	+	10598	protein_coding	novel protein, identical to cell division cycle 42 (GTP binding protein, 25kDa) CDC42	-
ENSG00000279382	9.58812599169937	18.6919886952571	16.7361737504029	29.4225981230258	43.3318	42.4189051997953	15.0054294791198	38.3911001564904	-1.35197	0.00437552437766574	0.0365392546786838	AC018665.1	17	76090308	76091669	+	1362	TEC	TEC	-
ENSG00000168389	110.796122570748	38.3677662692119	62.7606515640108	35.3071177476309	28.8878647644334	32.0498394842898	70.6415134679904	32.081607332118	1.13647262713945	0.00439061439979844	0.0366450229999743	MFSD2A	1	39955112	39969968	+	4007	protein_coding	major facilitator superfamily domain containing 2A [Source:HGNC Symbol;Acc:HGNC:25897]	-
ENSG00000185883	126.776332556914	60.9949	96.2329990648166	27.4610915814907	51.0352277504989	62.2143942930331	94.6680807003302	46.9035712083409	1.01000074242581	0.00456918954911408	0.0378221796466919	ATP6V0C	16	2513870	2520218	+	1498	protein_coding	ATPase H+ transporting V0 subunit c [Source:HGNC Symbol;Acc:HGNC:855]	-
ENSG00000228799	17.0455573185767	43.2867106627006	30.3343149226052	56.8836897045165	66.4420889581967	68.8128906574457	30.2221943012942	64.0462231067196	-1.07885	0.00459241365726326	0.0378946628559158	LINC01939	2	900216	905451	-	759	lincRNA	long intergenic non-protein coding RNA 1939 [Source:HGNC Symbol;Acc:HGNC:52762]	-
ENSG00000250116	53.2673666205521	42.3029217840029	62.7606515640108	33.3456112060959	14.4439323822167	22.6234161065575	52.7769799895219	23.4709865649567	1.16926246880662	0.00469850950739961	0.0384503858336482	AC018682.1	2	46568256	46580238	-	1519	antisense	uncharacterized LOC100506142 [Source:NCBI gene;Acc:100506142]	-
ENSG00000128965	20.2415993158098	146.584542925963	38.7024017978067	306.975773750235	342.802661871276	322.383679518444	68.5095	324.054038379985	-2.24057	0.00471889017765671	0.0385583609494053	CHAC1	15	40952962	40956519	+	2058	protein_coding	ChaC glutathione specific gamma-glutamylcyclotransferase 1 [Source:HGNC Symbol;Acc:HGNC:28680]	-
ENSG00000232931	8.52277865928833	19.6757775739548	7.32207601580126	24.5188317691881	44.2947259721311	33.9351241598362	11.8402107496815	34.2495606337185	-1.52486	0.0047220912123363	0.0385583609494053	LINC00342	2	95807118	95816215	-	2618	lincRNA	long intergenic non-protein coding RNA 342 [Source:HGNC Symbol;Acc:HGNC:42470]	-
ENSG00000250848	84.1624392604723	35.4163996331187	74.2667710174128	34.3263644768634	15.4068612076978	34.8777664976095	64.6152033036679	28.2036640607236	1.19375053873966	0.00476222043609795	0.0387410989728851	AC021087.1	5	288833	290321	-	1203	processed_pseudogene	protein phosphatase 4, regulatory subunit 2 (PPP4R2) pseudogene	-
ENSG00000277449	9.58812599169937	24.5947219674435	14.6441520316025	47.0761569968412	43.3318	32.992481822063	16.2756666635818	41.1334786551848	-1.33053	0.00477343704653968	0.0387905919131437	CEBPB-AS1	20	50184598	50191498	-	2648	antisense	CEBPB antisense RNA 1 [Source:HGNC Symbol;Acc:HGNC:51226]	-
ENSG00000276334	40.4831986316196	42.3029217840029	70.0827275798121	24.5188317691881	12.5180747312545	28.2792701331969	50.9562826651448	21.7720588778798	1.22569725404345	0.00478954502785965	0.038859905513728	AL133243.2	2	32521927	32523547	+	1621	sense_intronic	novel transcript, sense intronic to BIRC6	-
ENSG00000253616	6.39208399446625	19.6757775739548	4.18404343760072	30.4033513937933	39.4800818447256	26.3939854576504	10.0839683353406	32.0924728987231	-1.65894	0.00481165177022753	0.0389545348189551	AC107959.3	8	23071377	23074488	-	881	antisense	novel transcript	-
ENSG00000174951	15.9802099861656	93.4599434762854	35.5643692196061	169.670315842782	207.99262630392	170.618263136954	48.3348408940191	182.760401761219	-1.91677	0.00504131656850905	0.0402958751628843	FUT1	19	48748011	48755390	-	4343	protein_coding	fucosyltransferase 1 (H blood group) [Source:HGNC Symbol;Acc:HGNC:4012]	-
ENSG00000257732	28.7643779750981	32.4650329970255	24.0582497662041	49.0376635383763	73.1825907365645	52.7879709153008	28.4292202461092	58.3360750634139	-1.03574	0.00513684401420523	0.0409295715733854	AC089983.1	12	104262314	104280722	-	701	antisense	novel transcript, antisense to TXNRD1	-
ENSG00000284858	18.1109046509877	14.7568331804661	16.7361737504029	3.9230130830701	0.962928825481112	5.65585402663937	16.5346371939522	3.51393197839686	2.23110775258551	0.00519868785392032	0.0413134421198768	AC091185.2	8	25276945	25277476	-	532	processed_pseudogene	novel oocyte-secreted protein family member pseudogene	-
ENSG00000229598	35.1564619695644	9.83788878697742	28.2422932038049	6.86527289537268	4.81464412740556	8.48378103995906	24.4122146534489	6.7212326875791	1.85646	0.00523199482911271	0.0414811726182222	PRDX3P1	22	38722743	38723505	-	763	processed_pseudogene	peroxiredoxin 3 pseudogene 1 [Source:HGNC Symbol;Acc:HGNC:39264]	-
ENSG00000100359	57.5287559501962	51.1570216922826	49.1625103918085	25.4995850399557	24.0732206370278	27.3366277954236	52.6160960114291	25.6364778241357	1.03669927197672	0.00527321898605358	0.0416689689170427	SGSM3	22	40370591	40410289	+	4770	protein_coding	small G protein signaling modulator 3 [Source:HGNC Symbol;Acc:HGNC:25228]	-
ENSG00000275910	35.1564619695644	18.6919886952571	21.9662280474038	10.7882859784428	8.66635942933001	2.82792701331969	25.2715595707417	7.42752414036416	1.76872878436919	0.00527375041603062	0.0416689689170427	AC138932.5	16	15015828	15016390	-	563	antisense	novel transcript, antisense to PDXDC1	-
ENSG00000185689	42.6138932964417	19.6757775739548	42.8864452354074	14.7112990615129	8.66635942933001	15.0822774043717	35.0587053686013	12.8199786317382	1.44867764131302	0.00530100373631629	0.0418405595166688	C6orf201	6	4079206	4130951	+	3322	protein_coding	chromosome 6 open reading frame 201 [Source:HGNC Symbol;Acc:HGNC:21620]	-
ENSG00000197472	31.9604199723312	5.90273327218645	31.3803257820054	7.8460261661402	5.77757295288667	2.82792701331969	23.0811596755077	5.48384204411552	2.0733989205898	0.00543838680525618	0.0426576110853384	ZNF695	1	246945547	247008093	-	3756	protein_coding	zinc finger protein 695 [Source:HGNC Symbol;Acc:HGNC:30954]	zf-C2H2
ENSG00000237310	18.1109046509877	20.6595664526526	8.36808687520144	41.1916373722361	49.1093700995367	29.2219124709701	15.7128526596139	39.8409733142476	-1.33907	0.00546072604678074	0.0427784382091174	GS1-124K5.4	7	66493706	66495474	+	540	lincRNA	uncharacterized LOC100289098 [Source:NCBI gene;Acc:100289098]	-
ENSG00000275713	38.3525039667975	13.7730443017684	14.6441520316025	5.88451962460515	8.66635942933001	1.88528467554646	22.2565667667228	5.47872124316054	2.02264262271124	0.0054866790220859	0.042902821220294	HIST1H2BH	6	26251651	26253710	+	2060	protein_coding	histone cluster 1 H2B family member h [Source:HGNC Symbol;Acc:HGNC:4755]	-
ENSG00000232888	55.3980612853742	35.4163996331187	60.6686298452105	19.6150654153505	21.1844341605845	28.2792701331969	50.4943635879011	23.0262565697106	1.12987022275791	0.00550182428455146	0.0429767824604627	RPS11P5	12	132825701	132826184	+	484	processed_pseudogene	ribosomal protein S11 pseudogene 5 [Source:HGNC Symbol;Acc:HGNC:36312]	-
ENSG00000225975	45.8099352936748	41.3191329053051	66.9446950016115	27.4610915814907	25.0361494625089	18.8528467554646	51.3579210668638	23.7833625998214	1.11085116013617	0.00552768199009784	0.0430674810723345	LINC01534	19	36685440	36687449	-	1138	lincRNA	long intergenic non-protein coding RNA 1534 [Source:HGNC Symbol;Acc:HGNC:51281]	-
ENSG00000261067	30.8950726399202	15.7406220591639	8.36808687520144	6.86527289537268	1.92585765096222	2.82792701331969	18.3345938580952	3.87301918655153	2.24570087231663	0.00554190537259195	0.0431116313467459	AC109460.3	16	28974804	28990775	+	5296	processed_transcript	novel transcript	-
ENSG00000240036	7.45743132687729	12.7892554230706	7.32207601580126	33.3456112060959	30.8137224153956	18.8528467554646	9.18958758858306	27.6707267923187	-1.58405	0.00567187632737461	0.0439643131734704	AC104563.1	11	27581680	27582055	+	376	processed_pseudogene	novel pseudogene	-
ENSG00000258521	7.45743132687729	15.7406220591639	7.32207601580126	19.6150654153505	34.6654	35.8204088353827	10.1733764672808	30.0336373226844	-1.55556	0.0057628295388082	0.0445095393352508	AL157871.2	14	100339832	100340554	+	552	antisense	novel transcript, antisense to WARS	-
ENSG00000234962	2.13069466482208	9.83788878697742	0	17.6535588738155	13.4810035567356	29.2219124709701	3.9895278172665	20.1188249671737	-2.31535	0.00579391749824765	0.0446811545847006	LINC00700	10	2005473	2014348	-	2767	lincRNA	long intergenic non-protein coding RNA 700 [Source:HGNC Symbol;Acc:HGNC:27422]	-
ENSG00000239636	18.1109046509877	17.7081998165593	21.9662280474038	6.86527289537268	2.88878647644334	5.65585402663937	19.2617775049836	5.13663779948513	1.90737310453123	0.00587565971914981	0.0450357995207654	AC004865.2	1	35569813	35577729	-	1030	antisense	uncharacterized LOC105378645 [Source:NCBI gene;Acc:105378645]	-
ENSG00000128573	13.8495153213435	13.7730443017684	26.1502714850045	50.9991700799113	28.8878647644334	49.9600439019811	17.9242770360388	43.2823595821086	-1.27346	0.00588920821848686	0.0450710796062931	FOXP2	7	114086327	114693772	+	16152	protein_coding	forkhead box P2 [Source:HGNC Symbol;Acc:HGNC:13875]	Fork
ENSG00000250295	34.0911146371533	47.2218661774916	53.3465538294092	19.6150654153505	17.3327	23.5660584443307	44.886511548018	20.1712809061138	1.15404174743607	0.00601800958204504	0.0455950951541909	RDH10-AS1	8	73297711	73356461	-	3801	antisense	RDH10 antisense RNA 1 [Source:HGNC Symbol;Acc:HGNC:51658]	-
ENSG00000258317	24.502988645454	12.7892554230706	12.5521303128022	0.980753270767525	3.85171530192445	5.65585402663937	16.6147914604423	3.49610753311045	2.24091472293343	0.00606041082934887	0.0457329554096895	AC034102.6	12	56120033	56129619	-	1294	antisense	novel transcript, antisense to ZC3H10 and ESYT1	-
ENSG00000276517	72.4436186039508	33.4488218757232	71.1287384392123	30.4033513937933	30.8137224153956	20.738131431011	59.0070596396288	27.3184017467333	1.10961849494235	0.00609417431841786	0.0459059482304815	AL133243.3	2	32526504	32529507	+	3004	sense_intronic	novel transcript, sense intronic to BIRC6	-
ENSG00000261349	67.1168819418956	31.4812441183277	40.794423516607	21.5765719568856	14.4439323822167	23.5660584443307	46.4641831922768	19.8621875944777	1.22345755928189	0.00610221051526455	0.0459108571121073	AL031432.2	1	25266102	25267136	-	459	unprocessed_pseudogene	novel pseudogene	-
ENSG00000213018	36.2218093019754	44.2704995413984	57.5305972670099	24.5188317691881	12.5180747312545	23.5660584443307	46.0076353701279	20.2009883149244	1.18765439990221	0.00616147900362832	0.0462876516599612	AL590762.1	X	71420083	71420514	-	432	processed_pseudogene	pseudogene similar to part of poly(A) binding protein, nuclear 1 (PABPN1)	-
ENSG00000254165	31.9604199723312	25.5785108461413	78.4508144550135	20.595818686118	18.2956476841411	14.1396350665984	45.329915091162	17.6770338122859	1.35815584865969	0.00620823221824301	0.0465973661265674	AC090739.1	8	42537529	42538304	-	708	antisense	novel transcript	-
ENSG00000271815	27.6990306426871	12.7892554230706	12.5521303128022	3.9230130830701	0.962928825481112	6.5984963644126	17.6801387928533	3.82814609098794	2.20215429722352	0.00627941934803123	0.0469868432898475	AC008897.3	5	75363760	75364242	+	483	lincRNA	novel transcript	-
ENSG00000183250	23.4376413130429	83.622054689308	36.6103800790063	83.3640280152396	109.773886104847	100.862730141736	47.8900253604524	98.0002147539406	-1.028	0.00630569000648052	0.0471134475768428	LINC01547	21	44932814	44939913	-	2656	lincRNA	long intergenic non-protein coding RNA 1547 [Source:HGNC Symbol;Acc:HGNC:15707]	-
ENSG00000237938	37.2871566343865	21.6433553313503	29.288304063205	11.7690392492103	13.4810035567356	5.65585402663937	29.4062720096473	10.3019656108617	1.51354749528679	0.00635313908083864	0.047374295612667	AL450998.2	1	15720312	15736896	-	1533	antisense	novel transcript, antisense to SLC25A34 and PLEKHM2	-
ENSG00000250305	23.4376413130429	17.7081998165593	15.6901628910027	32.3648579353283	44.2947259721311	52.7879709153008	18.945334673535	43.1491849409201	-1.18975	0.006362458656411	0.0474203957552526	TRMT9B	8	12945642	13031503	+	14668	protein_coding	tRNA methyltransferase 9B (putative) [Source:HGNC Symbol;Acc:HGNC:26725]	-
ENSG00000171798	5.32673666205521	4.91894439348871	9.41409773460162	23.5380784984206	21.1844341605845	20.738131431011	6.55325959671518	21.820214696672	-1.73772	0.00646070898652661	0.0480063690969165	KNDC1	10	133160447	133226412	+	7985	protein_coding	kinase non-catalytic C-lobe domain containing 1 [Source:HGNC Symbol;Acc:HGNC:29374]	-
ENSG00000131069	1585.23683062763	573.548916280783	968.606055804567	488.415128842227	467.98340918382	494.887227330945	1042.46393423766	483.761921785664	1.10747702038251	0.00647825628873731	0.0480937346779295	ACSS2	20	34872146	34927962	+	5385	protein_coding	acyl-CoA synthetase short chain family member 2 [Source:HGNC Symbol;Acc:HGNC:15814]	-
ENSG00000233974	47.9406299584969	41.3191329053051	69.0367167204119	30.4033513937933	22.1473629860656	22.6234161065575	52.765493194738	25.0580434954721	1.07418023301472	0.00648550933864652	0.0481239438653128	AC138951.1	5	21481327	21484011	-	2685	processed_pseudogene	POM121 membrane glycoprotein (POM121) pseudogene	-
ENSG00000253276	10.6534733241104	37.3839773905142	18.8281954692032	61.7874560583541	53.9240142269423	41.4762628620221	22.2885487279426	52.3959110491061	-1.22561	0.00651744459744486	0.0482424951471004	CCDC71L	7	106656765	106660996	-	4232	protein_coding	coiled-coil domain containing 71 like [Source:HGNC Symbol;Acc:HGNC:26685]	-
ENSG00000186765	12.7841679889325	19.6757775739548	11.506119453402	29.4225981230258	37.5542241937634	41.4762628620221	14.6553550054298	36.1510283929371	-1.29899	0.00653480830846385	0.0483000623874969	FSCN2	17	81528396	81537130	+	2019	protein_coding	fascin actin-bundling protein 2, retinal [Source:HGNC Symbol;Acc:HGNC:3960]	-
ENSG00000117480	9.58812599169937	28.5298774822345	15.6901628910027	53.9414298922139	35.6283665428011	41.4762628620221	17.9360554549789	43.682019765679	-1.27685	0.00660132970504455	0.0486964853546845	FAAH	1	46394265	46413848	+	2776	protein_coding	fatty acid amide hydrolase [Source:HGNC Symbol;Acc:HGNC:3553]	-
ENSG00000106366	1634.24280791854	631.59246012395	892.247263068354	442.319725116154	533.462569316536	460.009460833336	1052.69417703695	478.597251755342	1.13706773586833	0.00663093014797782	0.0488195368663832	SERPINE1	7	101127089	101139266	+	3190	protein_coding	serpin family E member 1 [Source:HGNC Symbol;Acc:HGNC:8583]	-
ENSG00000279368	10.6534733241104	32.4650329970255	9.41409773460162	31.3841046645608	53.9240142269423	50.9026862397544	17.5108680185792	45.4036017104192	-1.36681	0.00663941411773929	0.0488582007739188	AL031123.3	6	6685148	6686984	+	1837	TEC	TEC	-
ENSG00000273356	46.8752826260858	29.5136663609322	32.4263366414056	14.7112990615129	18.2956476841411	11.3117080532787	36.2717618761412	14.7728849329776	1.29516389209094	0.00667519022517812	0.0490736868937584	LINC02019	3	50669989	50672048	+	2060	lincRNA	long intergenic non-protein coding RNA 2019 [Source:HGNC Symbol;Acc:HGNC:52854]	-
ENSG00000273188	26.633683310276	32.4650329970255	26.1502714850045	9.80753270767525	10.5922170802922	11.3117080532787	28.416329264102	10.5704859470821	1.42712749269313	0.00673781995938733	0.0494568642428246	AL022328.3	22	50191724	50192402	-	679	antisense	novel transcript, antisense to TRABD	-
ENSG00000162415	19.1762519833987	22.6271442100481	9.41409773460162	42.1723906430036	38.5171530192445	40.5336205242489	17.0724979760161	40.407721395499	-1.23989	0.00679943646878619	0.0497692407872655	ZSWIM5	1	45016399	45306209	-	6046	protein_coding	zinc finger SWIM-type containing 5 [Source:HGNC Symbol;Acc:HGNC:29299]	-

## Sheet: TableS4
Table S4: Differentially expressed genes of HeLa cells after coculture with the P. bivia supernatant by transcriptome sequencing
gene_id	HP1	HP2	HP3	HPC1	HPC2	HPC3	HP	HPC	log2FoldChange	pvalue	padj	gene_name	gene_chr	gene_start	gene_end	gene_strand	gene_length	gene_biotype	gene_description	tf_family
ENSG00000198763	57399.9884577356	42087.6028653014	60217.0511607431	20279.7466037504	22443.763478968	27244.625811473	53234.8808279267	23322.7119647305	1.19060803410529	1.57870273429713e-16	1.07470188637277e-12	MT-ND2	MT	4470	5511	+	1042	protein_coding	mitochondrially encoded NADH:ubiquinone oxidoreductase core subunit 2 [Source:HGNC Symbol;Acc:HGNC:7456]	-
ENSG00000198727	63805.9010839953	43298.8579958399	69692.3394996054	21809.5904203523	24013.4245119104	28103.2500215481	58932.3661931469	24642.0883179369	1.2579123713624	4.19092415279777e-16	1.90198107801139e-12	MT-CYB	MT	14747	15887	+	1141	protein_coding	mitochondrially encoded cytochrome b [Source:HGNC Symbol;Acc:HGNC:7427]	-
ENSG00000173889	301.132644824176	274.476220609271	306.129555524471	1121.95260809386	800.932267636395	563.325193685618	293.912806985973	828.73668980529	-1.49542	2.49669913429575e-13	8.49813967835914e-10	PHC3	3	170086732	170181749	-	16919	protein_coding	polyhomeotic homolog 3 [Source:HGNC Symbol;Acc:HGNC:15682]	-
ENSG00000132326	101.681152797774	142.390394309246	128.342975168335	314.227301369195	328.267959238782	363.951335486368	124.138174091785	335.482198698115	-1.43419	3.1928533910031e-13	8.69413978370145e-10	PER2	2	238244038	238290102	-	6877	protein_coding	period circadian regulator 2 [Source:HGNC Symbol;Acc:HGNC:8846]	-
ENSG00000198146	210.206229341552	251.993526770969	224.074210744716	865.132217551727	563.04187945386	472.102249132187	228.757988952412	633.425448712591	-1.46863	1.29438722737042e-12	2.20288526258104e-09	ZNF770	15	34978341	34988287	-	5439	protein_coding	zinc finger protein 770 [Source:HGNC Symbol;Acc:HGNC:26061]	zf-C2H2
ENSG00000156675	266.913026094156	201.407465634789	313.493496722654	944.696181680465	675.234726282304	509.719958226386	260.605	709.883622063052	-1.44666	1.75442737685819e-11	2.65405874843603e-08	RAB11FIP1	8	37858618	37899467	-	9602	protein_coding	RAB11 family interacting protein 1 [Source:HGNC Symbol;Acc:HGNC:30265]	-
ENSG00000049246	119.279813858927	167.683424877336	148.330815563403	390.769849138615	317.879732680592	328.214511846879	145.098018099889	345.621364555362	-1.25158	1.79792086561966e-10	2.16809757774079e-07	PER3	1	7784320	7845177	+	8099	protein_coding	period circadian regulator 3 [Source:HGNC Symbol;Acc:HGNC:8847]	-
ENSG00000187608	395.969873875946	391.573584350427	376.612992707081	145.027985247321	170.366915554304	205.01651456338	388.052150311151	173.470471788335	1.16031246678873	1.91091964251851e-10	2.16809757774079e-07	ISG15	1	1001138	1014540	+	941	protein_coding	ISG15 ubiquitin-like modifier [Source:HGNC Symbol;Acc:HGNC:4053]	-
ENSG00000278864	30.3088051608749	14.988462558868	28.4037731929922	134.956597382924	115.309314795901	78.0567463704613	24.5670136375784	109.440886183095	-2.1591	3.22220945537892e-09	1.68732237442246e-06	AC055811.4	17	17181504	17183257	+	1754	TEC	novel transcript	-
ENSG00000102908	579.778111625768	374.711563971701	561.764	1502.65106936807	982.726232404707	899.063247351337	505.417729952956	1128.14684970804	-1.15888	5.69879744151951e-09	2.34305278456077e-06	NFAT5	16	69565094	69704666	+	16401	protein_coding	nuclear factor of activated T cells 5 [Source:HGNC Symbol;Acc:HGNC:7774]	RHD
ENSG00000130119	166.209576688669	137.706	183.046538354838	394.798404284374	344.889121731885	301.882115480941	162.320871601036	347.189880499066	-1.09804	1.25714279820465e-08	3.98046492966426e-06	GNL3L	X	54530211	54561071	+	2589	protein_coding	G protein nucleolar 3 like [Source:HGNC Symbol;Acc:HGNC:25553]	-
ENSG00000092853	230.738000579564	159.252414687973	235.646118341861	501.555115646985	426.95611154158	395.926388216436	208.545511203132	441.479	-1.08335	1.34059119347205e-08	4.14821570434591e-06	CLSPN	1	35720218	35769967	-	5411	protein_coding	claspin [Source:HGNC Symbol;Acc:HGNC:19715]	-
ENSG00000214026	279.623170193878	273.539441699342	307.181547124211	149.05654039308	136.08576791228	120.376669101434	286.781386339144	135.172992468931	1.0856037220442	1.6292789635519e-08	4.71970916782108e-06	MRPL23	11	1947278	1984522	+	2975	protein_coding	mitochondrial ribosomal protein L23 [Source:HGNC Symbol;Acc:HGNC:10322]	-
ENSG00000113742	619.863950709505	680.101488608637	533.359741068408	1666.81469155775	1118.81200031699	955.489810992634	611.108393462183	1247.03883428912	-1.02835	1.91224937897134e-08	5.10495594013622e-06	CPEB4	5	173888280	173961976	+	10272	protein_coding	cytoplasmic polyadenylation element binding protein 4 [Source:HGNC Symbol;Acc:HGNC:21747]	-
ENSG00000123066	516.227391127159	513.35484264123	656.442758238041	1436.17990946305	1152.05432530319	825.70871461765	562.00833066881	1137.98098312797	-1.01804	2.4839946380138e-08	6.26288648084405e-06	MED13L	12	115953872	116277719	-	37364	protein_coding	mediator complex subunit 13 like [Source:HGNC Symbol;Acc:HGNC:22962]	-
ENSG00000166439	206.295415772406	130.212268480166	203.034378749907	646.583100894306	417.60670763921	310.346100027135	179.84735433416	458.178636186883	-1.34989	5.24907104387448e-08	1.13438257559287e-05	RNF169	11	74748868	74842413	+	7823	protein_coding	ring finger protein 169 [Source:HGNC Symbol;Acc:HGNC:26961]	-
ENSG00000151693	207.273119164693	169.556982697195	281.933748730441	649.604517253625	465.39254980688	380.879304578757	219.587950197443	498.625457213087	-1.18459	9.06027207861405e-08	1.67448545035447e-05	ASAP2	2	9206765	9405683	+	7257	protein_coding	ArfGAP with SH3 domain, ankyrin repeat and PH domain 2 [Source:HGNC Symbol;Acc:HGNC:2721]	-
ENSG00000185900	24.4425848071572	17.7987992886558	25.2477983937708	139.992291315122	111.154024172625	49.8434645498126	22.4963941631946	100.329926679187	-2.15802	1.24191239891633e-07	1.87873747902731e-05	POMK	8	43093506	43123434	+	1877	protein_coding	protein-O-mannose kinase [Source:HGNC Symbol;Acc:HGNC:26267]	-
ENSG00000100852	158.387949550378	108.666353551793	187.255	542.847805891014	361.510284224987	254.859979113193	151.436269285324	386.406023076398	-1.35269	1.79287739178223e-07	2.41683422664506e-05	ARHGAP5	14	32076114	32159728	+	10888	protein_coding	Rho GTPase activating protein 5 [Source:HGNC Symbol;Acc:HGNC:675]	-
ENSG00000064309	189.67445810354	128.338710660307	208.294336748609	395.805543070813	327.229136582963	371.474877305207	175.435835170819	364.836518986328	-1.05871	1.8164250191086e-07	2.42457123874153e-05	CDON	11	125955796	126063335	-	10600	protein_coding	cell adhesion associated, oncogene regulated [Source:HGNC Symbol;Acc:HGNC:17104]	-
ENSG00000263069	42.0412458683103	14.988462558868	23.1438151942899	95.6781847117742	117.386960107539	90.2825018260757	26.7245078738227	101.11588221513	-1.92046	2.75653540718944e-07	3.41183905171675e-05	AC124319.2	17	80351828	80415168	-	3983	antisense	uncharacterized LOC100294362 [Source:NCBI gene;Acc:100294362]	-
ENSG00000146414	60.6176103217497	89.9307753532082	78.8993699805338	294.084525640401	165.17280227521	161.756149105052	76.4825852184972	207.004492340221	-1.43558	2.97440408588263e-07	3.4612403101959e-05	SHPRH	6	145864245	145964423	-	17637	protein_coding	SNF2 histone linker PHD RING helicase [Source:HGNC Symbol;Acc:HGNC:19336]	-
ENSG00000135114	121.235220643499	95.5514488127837	98.8872103756023	32.2284411660713	38.4364382653004	35.7368236394883	105.224626610629	35.4672343569533	1.56932528027637	3.62494758888157e-07	3.93472548046816e-05	OASL	12	121019111	121039242	-	3517	protein_coding	2'-5'-oligoadenylate synthetase like [Source:HGNC Symbol;Acc:HGNC:8090]	-
ENSG00000135913	54.751389968032	50.5860611361796	98.8872103756023	271.927472338727	188.026900703226	139.185523648533	68.074887159938	199.713298896829	-1.55634	3.64139119015049e-07	3.93472548046816e-05	USP37	2	218450251	218568361	-	9290	protein_coding	ubiquitin specific peptidase 37 [Source:HGNC Symbol;Acc:HGNC:20063]	-
ENSG00000166004	336.329966946482	207.964918004294	352.417185913051	744.275563178959	599.400672407522	499.375088225481	298.904023621276	614.350441270654	-1.0404	3.81181190702697e-07	4.02308675303661e-05	CEP295	11	93661639	93730358	+	9495	protein_coding	centrosomal protein 295 [Source:HGNC Symbol;Acc:HGNC:29366]	-
ENSG00000226121	42.0412458683103	12.1781258290803	39.9756807901371	173.227871267633	104.921088237712	94.9847154628504	31.3983508291759	124.377891656065	-1.99124	4.00699080423094e-07	4.11490416781624e-05	AHCTF1P1	2	161500885	161507705	-	6821	processed_pseudogene	AT-hook containing transcription factor 1 pseudogene 1 [Source:NCBI gene;Acc:285116]	-
ENSG00000280109	122.212924035786	53.3963978659674	63.119495984427	260.84894568789	217.113935066156	180.565003652151	79.5762726287267	219.509294802066	-1.46327	4.05376663297406e-07	4.11490416781624e-05	PLAC4	21	41175231	41186788	-	10570	antisense	placenta specific 4 [Source:HGNC Symbol;Acc:HGNC:14616]	-
ENSG00000260418	212.161636126124	196.723571085143	156.746748361327	55.3926332541851	66.4846499724115	101.567814554335	188.543985190865	74.4816992603106	1.33747318641337	5.42061901735726e-07	5.08977433940131e-05	AL023284.4	6	136335714	136336087	-	374	lincRNA	novel transcript	-
ENSG00000109265	182.830534357536	98.3617855425714	159.902723160548	392.784126711494	284.637407694387	300.001230026231	147.031681020218	325.807588144037	-1.14946	7.73032132641931e-07	6.50614842265659e-05	KIAA1211	4	56049073	56328625	+	6745	protein_coding	KIAA1211 [Source:HGNC Symbol;Acc:HGNC:29219]	-
ENSG00000080200	68.4392	40.2814931269578	70.4834371826102	225.599088162499	170.366915554304	113.79357000995	59.7347225898693	169.919857908918	-1.51016	8.25433739048277e-07	6.85260997386725e-05	CRYBG3	3	97822040	97944963	+	10929	protein_coding	crystallin beta-gamma domain containing 3 [Source:HGNC Symbol;Acc:HGNC:34427]	-
ENSG00000114739	167.187280080955	145.200731039034	169.370647558213	433.069678169083	343.850299076066	242.634223657578	160.586	339.851400300909	-1.08138	8.50211788072399e-07	6.92788549216001e-05	ACVR2B	3	38453851	38493142	+	15744	protein_coding	activin A receptor type 2B [Source:HGNC Symbol;Acc:HGNC:174]	-
ENSG00000121671	129.05684778179	107.729574641864	117.82305917093	211.499145152343	252.434	249.217322749063	118.203160531528	237.716791088469	-1.0085	9.31025976349785e-07	7.29769986467733e-05	CRY2	11	45847118	45883248	+	6200	protein_coding	cryptochrome circadian regulator 2 [Source:HGNC Symbol;Acc:HGNC:2385]	-
ENSG00000172292	54.751389968032	86.1836597134912	90.4712775776787	253.798974182812	200.492772573053	140.125966375888	77.135442419734	198.139237710584	-1.36093	9.73108477098228e-07	7.52776813391612e-05	CERS6	2	168455862	168775137	+	7241	protein_coding	ceramide synthase 6 [Source:HGNC Symbol;Acc:HGNC:23826]	Homeobox
ENSG00000285976	87.9933053057658	69.3216393347646	57.8595379857248	228.620504521818	193.221013982321	127.900210920274	71.7248275420851	183.247243141471	-1.35066	1.01227317539934e-06	7.69949680617992e-05	AL135905.2	6	63572012	63583587	+	5088	protein_coding	Protein tyrosine phosphatase type IVA 1 [Source:UniProtKB/Swiss-Prot;Acc:Q93096]	-
ENSG00000162924	28.3533983763023	19.6723571085143	31.5597479922135	214.520561511662	104.921088237712	44.2008081856829	26.5285	121.214152645019	-2.19358	1.11966299600398e-06	8.3301703227291e-05	REL	2	60881521	60931610	+	13170	protein_coding	REL proto-oncogene, NF-kB subunit [Source:HGNC Symbol;Acc:HGNC:9954]	RHD
ENSG00000249839	1.95540678457257	6.55745236950476	2.1039831994809	16.1142205830357	62.3293593491358	42.319922730973	3.53894745118608	40.2545008877148	-3.48969	1.34584308259488e-06	9.20786611534133e-05	AC011330.1	15	43663654	43684339	-	3235	unprocessed_pseudogene	histidine acid phosphatase domain containing 2A (HISPPD2A) pseudogene	-
ENSG00000147050	106.569669759205	68.3848604248354	76.7953867810529	227.613365735379	190.104546014864	160.815706377697	83.9166389883645	192.84453937598	-1.19995	1.85513780474486e-06	0.000114288240776476	KDM6A	X	44873177	45112602	+	7139	protein_coding	lysine demethylase 6A [Source:HGNC Symbol;Acc:HGNC:12637]	-
ENSG00000198937	201.406898810975	183.608666346133	213.554294747311	96.6853234982139	94.5328616795226	105.329585463755	199.523286634807	98.8492568804972	1.01181674897091	2.75439403048314e-06	0.000143687849984125	CCDC167	6	37482920	37499922	-	619	protein_coding	coiled-coil domain containing 167 [Source:HGNC Symbol;Acc:HGNC:21239]	-
ENSG00000102743	89.9487120903383	93.6778909929252	117.82305917093	249.770419037053	243.084501461629	162.696591832407	100.483220751398	218.51717077703	-1.1213	3.06126073466556e-06	0.000154366907046191	SLC25A15	13	40789412	40810111	+	1837	protein_coding	solute carrier family 25 member 15 [Source:HGNC Symbol;Acc:HGNC:10985]	-
ENSG00000176986	493.740213104575	232.321169662454	464.980287085279	898.367797504238	747.952312189629	742.009311883059	397.013889950769	796.109807192309	-1.00479	3.16711135567745e-06	0.000158530224660105	SEC24C	10	73744384	73772161	+	5341	protein_coding	SEC24 homolog C, COPII coat complex component [Source:HGNC Symbol;Acc:HGNC:10705]	-
ENSG00000244687	134.923068135507	93.6778909929252	103.095176774564	231.641920881138	218.152757721975	216.30182729164	110.565378634332	222.032168631584	-1.00596	3.89344868611479e-06	0.000189318942362331	UBE2V1	20	50081124	50115959	-	4818	protein_coding	ubiquitin conjugating enzyme E2 V1 [Source:HGNC Symbol;Acc:HGNC:12494]	-
ENSG00000280138	43.0189492605966	17.7987992886558	29.4557647927326	134.956597382924	89.3387484004279	75.2354181883964	30.091171113995	99.8435879905826	-1.73181	4.3222673665783e-06	0.000200162143523686	AC027290.2	12	122870059	122888720	-	18662	TEC	novel transcript	-
ENSG00000144426	46.9297628297417	58.0802924156136	33.6637311916944	219.556255443861	131.930477289004	78.9971890978162	46.2245954790166	143.494640610227	-1.62998	5.07321146228053e-06	0.000224259006684901	NBEAL1	2	203014879	203226378	+	16376	protein_coding	neurobeachin like 1 [Source:HGNC Symbol;Acc:HGNC:20681]	-
ENSG00000152056	85.0601951289069	111.476690281581	90.4712775776787	293.077386853961	234.773920215078	142.006851830598	95.6693876627222	223.286052966546	-1.22062	5.30375956172664e-06	0.000232188702356618	AP1S3	2	223751686	223838027	-	4284	protein_coding	adaptor related protein complex 1 subunit sigma 3 [Source:HGNC Symbol;Acc:HGNC:18971]	-
ENSG00000053747	80.1716781674755	73.0687549744816	102.043185174824	198.406340928626	162.056334307753	175.862790015377	85.0945394389269	178.775155083919	-1.07378	6.64157134327615e-06	0.000275685956825319	LAMA3	18	23689443	23956222	+	14678	protein_coding	laminin subunit alpha 3 [Source:HGNC Symbol;Acc:HGNC:6483]	-
ENSG00000015479	28.3533983763023	47.7757244063918	52.5995799870225	131.935181023604	113.231669484263	97.8060436449153	42.9095675899055	114.324298050928	-1.41483	6.79367764720886e-06	0.000280290670202269	MATR3	5	139293648	139331677	+	12090	protein_coding	matrin 3 [Source:HGNC Symbol;Acc:HGNC:6912]	-
ENSG00000178502	19.5540678457257	15.9252414687973	16.8318655958472	101.721017430413	54.0187781025843	47.0221363677477	17.4370583034567	67.5873106335816	-1.95392	7.45882871063383e-06	0.000299810611794934	KLHL11	17	41853545	41865431	-	2383	protein_coding	kelch like family member 11 [Source:HGNC Symbol;Acc:HGNC:19008]	-
ENSG00000110344	164.254169904096	107.729574641864	176.734588756396	402.855514575891	306.452683466584	233.229796384029	149.572777767452	314.179331475501	-1.07197	7.90400090531651e-06	0.000310123839555862	UBE4A	11	118359585	118399211	+	6576	protein_coding	ubiquitination factor E4A [Source:HGNC Symbol;Acc:HGNC:12499]	-
ENSG00000267780	120.257517251213	79.6262073439864	150.434798762884	39.2784126711494	33.2423249862057	53.6052354592324	116.772841119361	42.0419910388625	1.46847665019912	8.60820817713952e-06	0.00032921560205549	AC021594.2	18	79792726	79816529	+	527	lincRNA	novel transcript	-
ENSG00000278962	37.1527289068789	43.0918298567456	68.3794539831293	159.127928257477	138.163413223918	91.2229445534306	49.5413375822512	129.504762011608	-1.38915	1.44007921993971e-05	0.000478075080902059	AC092645.1	2	112188364	112190635	+	2272	TEC	TEC	-
ENSG00000104899	237.581924325568	177.987992886558	220.918235945495	78.5568253422988	93.4940390237036	132.602424557049	212.162717719207	101.551096307684	1.06003304629102	1.44158154032883e-05	0.000478075080902059	AMH	19	2249309	2252073	+	2587	protein_coding	anti-Mullerian hormone [Source:HGNC Symbol;Acc:HGNC:464]	-
ENSG00000183458	98.7480426209149	33.7240407574531	125.187000369114	242.720447531975	209.842176475424	218.18271274635	85.8863612491605	223.581778917916	-1.38452	1.76799315468093e-05	0.000547073336385929	AC138932.1	16	14911551	14935708	+	6830	transcribed_unprocessed_pseudogene	polycystic kidney disease 1 (autosomal dominant) (PKD1) pseudogene	-
ENSG00000268575	64.5284238908949	42.1550509468163	62.0675043846866	118.842376799888	125.69754135409	137.304638193823	56.2503264074659	127.281518782601	-1.18105	2.2112488495074e-05	0.000636876936575608	AL031282.2	1	1702736	1737688	-	5079	processed_transcript	novel transcript, readthrough between SLC35E2 and CDK11A	-
ENSG00000097096	47.907466222028	47.7757244063918	35.7677143911753	153.085095538839	124.658718698272	72.4140900063315	43.8169683398651	116.719301414481	-1.40974	2.24063671633511e-05	0.000640888001951733	SYDE2	1	85156873	85201046	-	6451	protein_coding	synapse defective Rho GTPase homolog 2 [Source:HGNC Symbol;Acc:HGNC:25841]	-
ENSG00000100344	56.7067967526046	56.2067345957551	83.1073363794956	190.349230637109	136.08576791228	120.376669101434	65.3402892426184	148.937222550274	-1.19112	2.50465585387782e-05	0.000694519133412353	PNPLA3	22	43923739	43964488	+	3232	protein_coding	patatin like phospholipase domain containing 3 [Source:HGNC Symbol;Acc:HGNC:18590]	-
ENSG00000197714	16.6209576688669	11.241346919151	17.8838571955877	97.6924622846536	48.8246648234897	35.7368236394883	15.2487205945352	60.7513169158772	-1.99694	3.37361552793087e-05	0.000855056964873717	ZNF460	19	57280051	57293569	+	3505	protein_coding	zinc finger protein 460 [Source:HGNC Symbol;Acc:HGNC:21628]	zf-C2H2
ENSG00000196604	30.3088051608749	9.36778909929252	14.7278823963663	95.6781847117742	73.756408563144	40.4390372762631	18.1348255521779	69.9578768503937	-1.9472	3.96856697286239e-05	0.000971799268624485	POTEF	2	130074030	130129222	-	4209	protein_coding	POTE ankyrin domain family member F [Source:HGNC Symbol;Acc:HGNC:33905]	-
ENSG00000270872	45.9520594374555	72.1319760645524	84.159327979236	218.549116657421	117.386960107539	142.006851830598	67.414454493748	159.314309531853	-1.24236	4.08599990074525e-05	0.000985802638027007	SRGAP2D	1	143975087	144068350	+	1021	unprocessed_pseudogene	SLIT-ROBO Rho GTPase activating protein 2D (pseudogene) [Source:HGNC Symbol;Acc:HGNC:43932]	-
ENSG00000215458	11.7324407074354	13.1149047390095	6.3119495984427	65.4640211185823	32.2035023303868	40.4390372762631	10.3864316816292	46.0355202417441	-2.14033	4.09091803514696e-05	0.000985802638027007	AATBC	21	43805758	43812567	-	4874	antisense	apoptosis associated transcript in bladder cancer [Source:HGNC Symbol;Acc:HGNC:51526]	-
ENSG00000268606	47.907466222028	75.8790917042694	11.571907597145	6.04283271863837	7.27175859073251	8.4639845461946	45.1194885078141	7.25952528518849	2.63736878744041	4.32872550906291e-05	0.00103214707190703	MAGEA2	X	152749863	152753884	-	2272	protein_coding	MAGE family member A2 [Source:HGNC Symbol;Acc:HGNC:6800]	-
ENSG00000009694	85.0601951289069	74.9423127943401	61.0155127849461	253.798974182812	155.823398372839	110.03179910053	73.6726735693977	173.218057218727	-1.2312	4.82627951582862e-05	0.00110996276364876	TENM1	X	124375903	124963817	-	12896	protein_coding	teneurin transmembrane protein 1 [Source:HGNC Symbol;Acc:HGNC:8117]	-
ENSG00000229152	202.384602203261	124.59159502059	227.230185543937	498.533699287666	358.393816257531	261.443078204677	184.735460922596	372.790197916625	-1.01406	5.0436889119723e-05	0.00113348454876433	ANKRD10-IT1	13	110894639	110899172	-	800	sense_intronic	ANKRD10 intronic transcript 1 [Source:HGNC Symbol;Acc:HGNC:39891]	-
ENSG00000164142	45.9520594374555	33.7240407574531	39.9756807901371	163.156483403236	94.5328616795226	67.7118763695568	39.8839269950152	108.467073817438	-1.44306	5.49127864742585e-05	0.00119869410220228	FAM160A1	4	151409216	151663632	+	4932	protein_coding	family with sequence similarity 160 member A1 [Source:HGNC Symbol;Acc:HGNC:34237]	-
ENSG00000243449	138.833881704653	222.953380563162	148.330815563403	70.499715050781	71.6787632515061	99.6869290996252	170.039359277073	80.6218024673041	1.07583029759157	6.49688475245915e-05	0.00135419476927529	C4orf48	4	2041993	2043970	+	540	protein_coding	chromosome 4 open reading frame 48 [Source:HGNC Symbol;Acc:HGNC:34437]	-
ENSG00000188219	8.79933053057658	0.936778909929252	5.25995799870225	58.4140496135042	27.0093890512922	19.7492972744541	4.99868914640269	35.0575786464168	-2.81729	6.62255584566082e-05	0.00136765315050152	POTEE	2	131218067	131265278	+	4192	protein_coding	POTE ankyrin domain family member E [Source:HGNC Symbol;Acc:HGNC:33895]	-
ENSG00000227329	3.91081356914514	5.62067345957551	5.25995799870225	30.2141635931918	51.9411327909465	15.0470836376793	4.93048167580764	32.4007933406059	-2.71271	6.81610095397358e-05	0.00138923973784955	AL139396.1	X	53164391	53164557	-	167	processed_pseudogene	pseudogene similar to part of suppressor of variegation 3-9 homolog 2 (SUV39H2)	-
ENSG00000276248	47.907466222028	41.2182720368871	64.1714875841675	104.742433789732	139.202235879737	101.567814554335	51.0990752810275	115.170828074601	-1.17501	8.20925275619243e-05	0.0015876275039142	AL442125.1	13	113527260	113530621	+	3362	sense_intronic	novel transcript, sense intronic to TMCO3	-
ENSG00000171877	42.0412458683103	31.8504829375946	49.4436051878012	91.6496295660153	124.658718698272	80.8780745525261	41.111777997902	99.0621409389376	-1.27077	9.07097925265238e-05	0.00170984785872685	FRMD5	15	43870761	44195252	-	6673	protein_coding	FERM domain containing 5 [Source:HGNC Symbol;Acc:HGNC:28214]	-
ENSG00000132405	169.142686865528	107.729574641864	279.82976553096	471.340952053793	365.665574848263	308.465214572425	185.567342346117	381.823913824827	-1.04337	9.54941192338075e-05	0.00178103073064149	TBC1D14	4	6909242	7033118	+	6241	protein_coding	TBC1 domain family member 14 [Source:HGNC Symbol;Acc:HGNC:29246]	-
ENSG00000037749	118.302110466641	133.959384119883	147.278823963663	387.748432779295	226.463338968527	186.207660016281	133.180106183396	266.806477254701	-1.00236	9.96344679888981e-05	0.00185317388206127	MFAP3	5	154038906	154220478	+	7795	protein_coding	microfibril associated protein 3 [Source:HGNC Symbol;Acc:HGNC:7034]	-
ENSG00000186230	75.283161206044	50.5860611361796	68.3794539831293	178.263565199832	106.99873354935	133.542867284404	64.7495587751176	139.601722011195	-1.11021	0.000104772954449931	0.00192768077680515	ZNF749	19	57435329	57445485	+	3017	protein_coding	zinc finger protein 749 [Source:HGNC Symbol;Acc:HGNC:32783]	zf-C2H2
ENSG00000269737	22.4871780225846	9.36778909929252	14.7278823963663	49.3498005355467	46.7470195118518	57.3670063686523	15.5276165060811	51.1546088053503	-1.72313	0.000165580709484246	0.00275260239270819	AL691432.1	1	1671990	1674397	+	1819	transcribed_processed_pseudogene	ribosomal protein S7 (RPS7) pseudogene	-
ENSG00000285979	26.3979915917297	20.6091360184435	37.8716975906562	76.5425477694194	66.4846499724115	75.2354181883964	28.2929417336098	72.7542053100757	-1.36873	0.000183420109597964	0.00295184963614218	AC009090.6	16	57177349	57181390	+	3524	antisense	novel transcript, antisense to FAM192A	-
ENSG00000261706	180.875127572963	105.856016822005	218.814252746014	85.6067968473769	81.0281671538765	78.0567463704613	168.515132380327	81.5639034572382	1.04513895220707	0.000190821885355682	0.00303509342186637	LINC00165	21	44994362	44995185	-	824	lincRNA	long intergenic non-protein coding RNA 165 [Source:HGNC Symbol;Acc:HGNC:33166]	-
ENSG00000253667	7.82162713829029	7.49423127943401	5.25995799870225	40.2855514575891	24.9317437396543	28.2132818206486	6.85860547214219	31.1435256726307	-2.17831	0.000270236381349095	0.00388108473846828	AC100821.1	8	53971231	53974210	+	2479	processed_pseudogene	ESF1, nucleolar pre-rRNA processing protein, homolog (S. cerevisiae) (ESF1) pseudogene	-
ENSG00000214776	46.9297628297417	66.5113026049769	51.5475883872821	174.235010054073	105.959910893531	88.4016163713658	54.9962179406669	122.865512439657	-1.15735	0.000275029780467694	0.00392508434074177	AC092821.1	12	9480608	9576275	+	12000	transcribed_unprocessed_pseudogene	ovostatin	-
ENSG00000168477	96.7926358363423	44.9653876766041	95.731235576381	170.206454908314	157.901043684477	156.113492740923	79.1630863631091	161.406997111238	-1.03102	0.000290176236578075	0.00408135274897778	TNXB	6	32041153	32115334	-	15909	protein_coding	tenascin XB [Source:HGNC Symbol;Acc:HGNC:11976]	-
ENSG00000187242	27.375694984016	10.3045680092218	18.9358487953281	61.4354659728234	47.7858421676708	61.1287772780721	18.8720372628553	56.7833618061888	-1.59305	0.000292790770937915	0.00410117936864168	KRT12	17	40860943	40867224	-	2878	protein_coding	keratin 12 [Source:HGNC Symbol;Acc:HGNC:6414]	-
ENSG00000226744	11.7324407074354	1.8735578198585	8.4159327979236	38.2712738847097	37.3976156094815	27.2728390932937	7.34064377507251	34.3139095291616	-2.23223	0.000295581342563299	0.00412163950693659	AC005326.1	7	97870167	97870289	+	123	processed_pseudogene	pseudogene similar to asparagine synthetase ASNS	-
ENSG00000278000	91.9041188749109	106.792795731935	90.4712775776787	29.2070248067521	29.087	62.069220005427	96.3893973948415	40.1210930583697	1.25937421061511	0.000312444216364901	0.00426672819037926	AC139100.2	18	80161752	80162413	+	662	sense_intronic	novel transcript	-
ENSG00000232931	133.945364743221	89.9307753532082	117.82305917093	55.3926332541851	64.4070046607736	44.2008081856829	113.89973308912	54.6668153668805	1.06062125624412	0.000325521615493915	0.00440116861464713	LINC00342	2	95807118	95816215	-	2618	lincRNA	long intergenic non-protein coding RNA 342 [Source:HGNC Symbol;Acc:HGNC:42470]	-
ENSG00000104894	45.9520594374555	20.6091360184435	57.8595379857248	106.756711362611	98.6881523027983	93.1038300081405	41.4735778138746	99.5162312245167	-1.26851	0.000329153857805844	0.00443267039963063	CD37	19	49335171	49343335	+	4161	protein_coding	CD37 molecule [Source:HGNC Symbol;Acc:HGNC:1666]	-
ENSG00000263142	55.7290933603183	35.5975985773116	29.4557647927326	108.770988935491	102.843442926074	71.4736472789766	40.2608189101208	94.3626930468471	-1.22565	0.000341324161368328	0.00453378386051687	LRRC37A17P	17	46978481	47054569	+	5074	transcribed_unprocessed_pseudogene	leucine rich repeat containing 37 member A17, pseudogene [Source:HGNC Symbol;Acc:HGNC:48365]	-
ENSG00000188211	117.324407074354	42.1550509468163	131.498949967556	542.847805891014	397.86907717865	239.812895475514	96.992802662909	393.509926181726	-2.02135	0.000378472452609867	0.00486122871913523	NCR3LG1	11	17351726	17377341	+	6438	protein_coding	natural killer cell cytotoxicity receptor 3 ligand 1 [Source:HGNC Symbol;Acc:HGNC:42400]	-
ENSG00000151208	1380.51718990824	706.331298086656	1460.16434043975	3000.26644480395	2679.12362935702	2362.39213111565	1182.33760947821	2680.59406842554	-1.18107	0.000380313643394486	0.00487408820294244	DLG5	10	77790791	77926526	-	10271	protein_coding	discs large MAGUK scaffold protein 5 [Source:HGNC Symbol;Acc:HGNC:2904]	-
ENSG00000220323	51.8182797911732	22.482693838302	43.1316555893585	113.806682867689	79.9893444980576	85.5802881893009	39.1442097396112	93.1254385183493	-1.25351	0.000386340555384662	0.00492051137657827	HIST2H2BD	1	149842875	149846486	+	3612	transcribed_unprocessed_pseudogene	histone cluster 2 H2B family member d (pseudogene) [Source:HGNC Symbol;Acc:HGNC:20517]	-
ENSG00000227954	5.86622035371772	10.3045680092218	10.5199159974045	35.2498575253905	33.2423249862057	33.8559381847784	8.8969	34.1160402321249	-1.94049	0.000396198594186029	0.00500928517511456	TARID	6	133502252	133892802	-	7862	antisense	TCF21 antisense RNA inducing promoter demethylation [Source:HGNC Symbol;Acc:HGNC:50506]	-
ENSG00000177082	47.907466222028	42.1550509468163	63.119495984427	104.742433789732	109.076378860988	99.6869290996252	51.0606710510905	104.501913916782	-1.03636	0.000396854853462403	0.00500928517511456	WDR73	15	84639281	84654343	-	9626	protein_coding	WD repeat domain 73 [Source:HGNC Symbol;Acc:HGNC:25928]	-
ENSG00000254198	14.6655508842943	8.43101018936327	23.1438151942899	71.5068538372207	30.125857018749	53.6052354592324	15.4134587559825	51.7459821050674	-1.75682	0.00043414131596923	0.00536244977773331	AC113191.1	8	43125995	43126397	-	403	processed_pseudogene	Family with sequence similarity 9, member C (FAM9C) pseudogene	-
ENSG00000265194	3.91081356914514	15.9252414687973	10.5199159974045	52.3712168948659	48.8246648234897	22.5706254565189	10.1186570117823	41.2555023916248	-2.02186	0.000450875434054004	0.00550028158245552	AL359922.2	9	21858910	21861926	-	3017	antisense	novel transcript, antisense MTAP	-
ENSG00000226823	24.4425848071572	22.482693838302	15.7798739961068	68.4854374779015	60.2517140374979	43.2603654583279	20.9017175471886	57.3325056579091	-1.45085	0.000455898130363715	0.00552644432043658	SUGT1P1	9	33503655	33510711	-	476	unprocessed_pseudogene	SUGT1 pseudogene 1 [Source:HGNC Symbol;Acc:HGNC:19384]	-
ENSG00000139192	53.7736865757457	30.9137040276653	56.8075463859843	112.79954408125	127.775186665728	75.2354181883964	47.1649789964651	105.270049645125	-1.16021	0.0004887564396095	0.00579040781985788	TAPBPL	12	6451690	6466517	+	3188	protein_coding	TAP binding protein like [Source:HGNC Symbol;Acc:HGNC:30683]	-
ENSG00000238035	2.93311017685886	7.49423127943401	21.039831994809	61.4354659728234	42.5917288885761	28.2132818206486	10.489057817034	44.0801588940161	-2.08362	0.000491698296289817	0.00580667914759181	AC138035.1	5	181306502	181324685	+	1838	lincRNA	novel transcript	-
ENSG00000274012	638.440315162945	539.584652119249	391.340875103448	2402.02600565875	1241.39307370362	987.464863722703	523.12194746188	1543.62798102836	-1.56094	0.000546778301213889	0.00627688581030952	RN7SL2	14	49862550	49862849	-	300	misc_RNA	RNA, 7SL, cytoplasmic 2 [Source:HGNC Symbol;Acc:HGNC:23134]	-
ENSG00000175105	34.2196	23.4194727482313	14.7278823963663	63.4497435457029	69.6011179398683	56.4265636412973	24.1223246248725	63.1591417089562	-1.38369	0.00059026206438218	0.00661978418992041	ZNF654	3	88059274	88144665	+	6786	protein_coding	zinc finger protein 654 [Source:HGNC Symbol;Acc:HGNC:25612]	zf-C2H2
ENSG00000066405	15.6432542765806	16.8620203787265	25.2477983937708	71.5068538372207	42.5917288885761	47.9625790951027	19.2510243496926	54.0203872736332	-1.49309	0.000594121047372229	0.00664118067321257	CLDN18	3	137998735	138033655	+	3880	protein_coding	claudin 18 [Source:HGNC Symbol;Acc:HGNC:2039]	-
ENSG00000229953	80.1716781674755	19.6723571085143	74.691403581572	172.220732481194	126.736364009909	122.257554556144	58.1784796191872	140.404883682416	-1.27461	0.000667813270316903	0.00727382214029171	AL590666.2	1	156646507	156661424	-	758	antisense	novel transcript	-
ENSG00000272277	42.0412458683103	37.4711563971701	15.7798739961068	6.04283271863837	10.3882265581893	5.64265636412973	31.7640920871957	7.35790521365247	2.11859937808001	0.000693621789461417	0.0074949687805692	AL031963.3	6	3068045	3068894	-	850	antisense	novel transcript, antisense to RIPK1	-
ENSG00000227006	19.5540678457257	1.8735578198585	8.4159327979236	50.3569393219864	52.9799554467654	24.4515109112288	9.94785282116928	42.5961352266602	-2.10003	0.000717207442191187	0.00768880261845119	AL136988.2	1	230258694	230268483	-	861	antisense	novel transcript	-
ENSG00000119139	8.79933053057658	4.68389454964626	12.6238991968854	35.2498575253905	30.125857018749	32.9154954574234	8.70237475903608	32.7637366671876	-1.92339	0.000738264449108885	0.00785885103566652	TJP2	9	69121264	69274615	+	15465	protein_coding	tight junction protein 2 [Source:HGNC Symbol;Acc:HGNC:11828]	-
ENSG00000268592	22.4871780225846	22.482693838302	34.7157227914349	71.5068538372207	63.3681820049547	57.3670063686523	26.5618648841072	64.0806807369426	-1.27459	0.000754227446189981	0.00797267599369301	RAET1E-AS1	6	149863494	149919507	+	1210	antisense	RAET1E antisense RNA 1 [Source:NCBI gene;Acc:100652739]	-
ENSG00000279253	53.7736865757457	96.4882277227129	56.8075463859843	25.1784696609932	31.1646796745679	28.2132818206486	69.023153561481	28.1854770520699	1.29473189307714	0.000759885246179661	0.00802002916801247	AL121753.2	20	35262727	35264187	-	1461	TEC	novel transcript	-
ENSG00000279900	17.5986610611532	14.0516836489388	14.7278823963663	59.421188399944	55.0576007584033	27.2728390932937	15.4594090354861	47.250542750547	-1.60952	0.000761817276753591	0.00802176506032494	AP001767.4	11	83083687	83084138	+	452	TEC	TEC	-
ENSG00000218226	23.4648814148709	11.241346919151	15.7798739961068	70.499715050781	39.4752609211193	40.4390372762631	16.8287007767095	50.1380044160545	-1.57604	0.00081098706033767	0.00839026506572749	TATDN2P2	6	158609706	158621636	-	2226	processed_pseudogene	TatD DNase domain containing 2 pseudogene 2 [Source:HGNC Symbol;Acc:HGNC:39255]	-
ENSG00000104728	44.9743560451692	22.482693838302	36.8197059909158	100.713878643973	79.9893444980576	62.069220005427	34.7589186247957	80.9241477158191	-1.22069	0.00082911439607532	0.00851470916265237	ARHGEF10	8	1823976	1958641	+	10792	protein_coding	Rho guanine nucleotide exchange factor 10 [Source:HGNC Symbol;Acc:HGNC:14103]	-
ENSG00000146776	37.1527289068789	39.3447142170286	35.7677143911753	99.7067398575331	91.4163937120658	57.3670063686523	37.4217191716943	82.8300466460837	-1.14373	0.000838612278472395	0.00859767030979041	ATXN7L1	7	105605067	105876604	-	8295	protein_coding	ataxin 7 like 1 [Source:HGNC Symbol;Acc:HGNC:22210]	-
ENSG00000226318	19.5540678457257	15.9252414687973	9.46792439766405	70.499715050781	38.4364382653004	32.9154954574234	14.9824112373957	47.2838829245016	-1.6524	0.000855778197849895	0.00868860564036266	RPS3AP38	10	67960702	67961464	-	763	processed_pseudogene	ribosomal protein S3a pseudogene 38 [Source:HGNC Symbol;Acc:HGNC:36145]	-
ENSG00000270558	38.1304322991652	44.0286087666748	44.1836471890989	16.1142205830357	17.6599851489218	7.52354181883964	42.114229418313	13.7659158502657	1.62011622451291	0.000937022803191277	0.00928498214370396	AC025449.1	5	37286449	37286977	-	529	processed_pseudogene	chromobox homolog 3 (CBX3) pseudogene	-
ENSG00000279993	9.77703392286286	7.49423127943401	15.7798739961068	35.2498575253905	34.2811476420247	39.4985945489081	11.0170463994679	36.3431999054411	-1.73117	0.000950457319143906	0.0093568159075519	AC078925.3	12	131025561	131028060	-	2500	TEC	novel transcript	-
ENSG00000146674	120.257517251213	66.5113026049769	105.199159974045	53.3783556813056	46.7470195118518	37.6177090941982	97.3226599434117	45.9143614291185	1.08412313361268	0.000970659452209023	0.00949391411050708	IGFBP3	7	45912245	45921874	-	4571	protein_coding	insulin like growth factor binding protein 3 [Source:HGNC Symbol;Acc:HGNC:5472]	-
ENSG00000167562	28.3533983763023	36.5343774872408	24.1958067940304	78.5568253422988	59.212891381679	66.7714336422018	29.6945275525245	68.1803834553932	-1.19581	0.000992700238852591	0.00963981536664015	ZNF701	19	52555457	52587174	+	7201	protein_coding	zinc finger protein 701 [Source:HGNC Symbol;Acc:HGNC:25597]	zf-C2H2
ENSG00000246859	60.6176103217497	27.1665883879483	45.2356387888394	125.892348304966	98.6881523027983	71.4736472789766	44.3399458328458	98.684715962247	-1.15513	0.00105689049856604	0.0100311511529639	STARD4-AS1	5	111512226	111739726	+	5647	antisense	STARD4 antisense RNA 1 [Source:HGNC Symbol;Acc:HGNC:44117]	-
ENSG00000214514	31.2865085531612	36.5343774872408	30.5077563924731	54.3854944677453	78.9505218422386	86.5207309166559	32.7762141442917	73.2855824088799	-1.16019	0.00106237106575183	0.0100655407517127	KRT42P	17	41626327	41640199	-	4512	transcribed_unprocessed_pseudogene	keratin 42 pseudogene [Source:HGNC Symbol;Acc:HGNC:27581]	-
ENSG00000198780	15.6432542765806	14.988462558868	7.36394119818315	72.5139926236604	35.3199702978436	23.5110681838739	12.6652193445439	43.781677035126	-1.78213	0.00118999578712175	0.0109323836988277	FAM169A	5	74777574	74866951	-	6860	protein_coding	family with sequence similarity 169 member A [Source:HGNC Symbol;Acc:HGNC:29138]	-
ENSG00000149548	28.3533983763023	47.7757244063918	58.9115295854652	112.79954408125	94.5328616795226	78.0567463704613	45.0135507893865	95.1297173770778	-1.08121	0.00128843256070848	0.0115111859037587	CCDC15	11	124954121	125041489	+	4823	protein_coding	coiled-coil domain containing 15 [Source:HGNC Symbol;Acc:HGNC:25798]	-
ENSG00000270951	37.1527289068789	17.7987992886558	35.7677143911753	6.04283271863837	8.31058124655144	9.40442727354955	30.2397475289033	7.91928041291312	1.92854404441782	0.00136998465706805	0.0120439265583063	AL121917.2	20	58876592	58876981	-	390	antisense	novel transcript, antisense to GNAS	-
ENSG00000175305	55.7290933603183	71.1951971546231	46.2876303885798	140.999430101562	134.008122600642	75.2354181883964	57.7373069678404	116.747656963533	-1.01146	0.00139677713780829	0.0122296596342507	CCNE2	8	94879770	94896678	-	4397	protein_coding	cyclin E2 [Source:HGNC Symbol;Acc:HGNC:1590]	-
ENSG00000259845	23.4648814148709	5.62067345957551	17.8838571955877	49.3498005355467	44.669374200214	46.0816936403928	15.6564706900113	46.7002894587178	-1.58243	0.0015126576076563	0.0130310195819538	HERC2P10	15	30815271	30844153	+	2393	unprocessed_pseudogene	hect domain and RLD 2 pseudogene 10 [Source:HGNC Symbol;Acc:HGNC:39056]	-
ENSG00000189144	20.531771238012	11.241346919151	11.571907597145	46.3283841762275	55.0576007584033	28.2132818206486	14.4483419181027	43.1997555850931	-1.57696	0.00151520500760579	0.0130319116731224	ZNF573	19	37735833	37817300	-	4689	protein_coding	zinc finger protein 573 [Source:HGNC Symbol;Acc:HGNC:26420]	zf-C2H2
ENSG00000274615	7.82162713829029	23.4194727482313	13.6758907966259	38.2712738847097	28.0482117071111	78.9971890978162	14.9723302277158	48.4388915632123	-1.69269	0.00157529512207092	0.0134151005885839	AC233968.1	17	38078262	38124770	+	1300	unprocessed_pseudogene	aminopeptidase puromycin sensitive pseudogene [Source:NCBI gene;Acc:440434]	-
ENSG00000259442	14.6655508842943	9.36778909929252	13.6758907966259	38.2712738847097	39.4752609211193	32.9154954574234	12.5697435934042	36.8873434210841	-1.55556	0.00183292851068463	0.0148897617720484	AC105339.3	15	82744223	82750289	+	1091	antisense	novel transcript, antisense FSD2	-
ENSG00000272161	52.7959831834595	80.5629862539157	38.9236891903967	13.0928042237165	25.9705663954732	27.2728390932937	57.4275528759239	22.1120699041611	1.37810538846979	0.00189400959090985	0.0152315065447358	AL589739.1	1	2326201	2326693	-	493	sense_intronic	novel transcript, sense intronic to MORN1	-
ENSG00000227855	8.79933053057658	7.49423127943401	11.571907597145	26.1856084474329	28.0482117071111	38.5581518215532	9.28848980238518	30.9306573253657	-1.74222	0.00192704350942694	0.0153971228760844	DPY19L2P3	7	29650227	29742594	+	4263	transcribed_unprocessed_pseudogene	DPY19L2 pseudogene 3 [Source:HGNC Symbol;Acc:HGNC:22367]	-
ENSG00000239883	22.4871780225846	7.49423127943401	33.6637311916944	105.749572576171	42.5917288885761	42.319922730973	21.2150468312377	63.5537413985735	-1.59014	0.00196014569308987	0.0156150210974854	PARGP1	10	45854093	45972154	-	3214	transcribed_unprocessed_pseudogene	poly(ADP-ribose) glycohydrolase pseudogene 1 [Source:HGNC Symbol;Acc:HGNC:45008]	-
ENSG00000270091	41.063542476024	19.6723571085143	26.2997899935113	9.06424907795756	7.27175859073251	7.52354181883964	29.0118965260165	7.9531831625099	1.86674652370537	0.00196484680878279	0.0156166896097943	AC015726.1	17	19896590	19897287	-	698	lincRNA	novel transcript	-
ENSG00000276672	36.1750255145926	28.1033672978776	36.8197059909158	87.6210744202564	58.1741	68.6523190969117	33.6993662677953	71.4824874143427	-1.08714	0.002075949898298	0.0161466247972959	AL161891.1	13	33846190	33850825	+	4636	sense_intronic	novel transcript, sense intronic to RFC3	-
ENSG00000176894	76.2608645983303	63.7009658751891	65.2234791839079	18.1284981559151	40.5140835769382	32.9154954574234	68.3951032191425	30.5193590634256	1.16489657584828	0.00214279373713579	0.0164323170173268	PXMP2	12	132687606	132704991	+	1408	protein_coding	peroxisomal membrane protein 2 [Source:HGNC Symbol;Acc:HGNC:9716]	-
ENSG00000255585	24.4425848071572	27.1665883879483	19.9878403950686	61.4354659728234	52.9799554467654	50.7839072771676	23.8656711967247	55.0664428989188	-1.20299	0.00217723556444509	0.016612179658737	AL590627.1	9	137776539	137789235	-	5276	transcribed_processed_pseudogene	forkhead box H1 (FOXH1) pseudogene	-
ENSG00000212123	50.8405763988869	33.7240407574531	41.0276723898776	13.0928042237165	16.6211624931029	16.9279690923892	41.8640965154058	15.5473119364028	1.42781628728232	0.00218709908855105	0.016654001169252	PRR22	19	5782960	5784765	-	1806	protein_coding	proline rich 22 [Source:HGNC Symbol;Acc:HGNC:28354]	-
ENSG00000259820	39.1081356914514	29.0401462078068	54.7035631865034	102.728156216852	77.9116991864197	72.4140900063315	40.9506150285872	84.3513151365345	-1.04676	0.00229444218884321	0.0172399726275388	AC083843.2	8	134792020	134798272	-	6253	lincRNA	novel transcript	-
ENSG00000259621	20.531771238012	16.8620203787265	23.1438151942899	62.4426047592632	51.9411327909465	35.7368236394883	20.1792022703428	50.0401870632326	-1.3114	0.00243621441749723	0.0181251690132376	AC069029.1	15	98880659	98893535	-	263	antisense	novel transcript, antisense to IGF1R	-
ENSG00000213906	46.9297628297417	24.3562516581605	27.3517815932517	94.6710459253345	52.9799554467654	73.3545327336865	32.8792653603847	73.6685113685954	-1.16424	0.00244885497827956	0.0181893947241005	LTB4R2	14	24305734	24312053	+	3233	protein_coding	leukotriene B4 receptor 2 [Source:HGNC Symbol;Acc:HGNC:19260]	-
ENSG00000185245	54.751389968032	13.1149047390095	33.6637311916944	88.6282132066961	79.9893444980576	73.3545327336865	33.8433419662453	80.6574	-1.25533	0.00245923796465279	0.0182366693293833	GP1BA	17	4932297	4935030	+	2501	protein_coding	glycoprotein Ib platelet subunit alpha [Source:HGNC Symbol;Acc:HGNC:4439]	-
ENSG00000261366	10.7547373151491	11.241346919151	13.6758907966259	33.235579952511	34.2811476420247	35.7368236394883	11.890658343642	34.4178504113413	-1.53608	0.00249054699146797	0.0183887187032735	MANEA-DT	6	95575183	95577450	-	2268	antisense	MANEA divergent transcript [Source:HGNC Symbol;Acc:HGNC:43732]	-
ENSG00000204177	56.7067967526046	35.5975985773116	43.1316555893585	124.885209518526	95.5716843353415	60.1883345507171	45.1453503064249	93.548409468195	-1.05022	0.00258191432596557	0.0189095016396026	BMS1P1	10	46786674	46811989	+	4561	transcribed_unprocessed_pseudogene	BMS1, ribosome biogenesis factor pseudogene 1 [Source:HGNC Symbol;Acc:HGNC:23649]	-
ENSG00000099834	28.3533983763023	14.988462558868	21.039831994809	67.4782986914618	47.7858421676708	42.319922730973	21.4605643099931	52.5280211967018	-1.29232	0.00271092914643846	0.0196221692337904	CDHR5	11	616565	626078	-	3873	protein_coding	cadherin related family member 5 [Source:HGNC Symbol;Acc:HGNC:7521]	-
ENSG00000237004	20.531771238012	40.2814931269578	24.1958067940304	71.5068538372207	84.1446351213333	43.2603654583279	28.3363570530001	66.303951472294	-1.22068	0.00281158666806968	0.0200522537903451	ZNRF2P1	7	32728569	32753744	+	982	transcribed_processed_pseudogene	zinc and ring finger 2 pseudogene 1 [Source:HGNC Symbol;Acc:HGNC:42792]	-
ENSG00000228327	87.9933053057658	25.2930305680898	112.563101172228	148.04940160664	153.745753061202	173.981904560667	75.2831456820279	158.592353076169	-1.07936	0.00288323845696864	0.0204348212345799	AL669831.1	1	725885	778626	-	6432	transcribed_unprocessed_pseudogene	general transcription factor IIi (GTF2I) pseudogene	-
ENSG00000279289	7.82162713829029	10.3045680092218	13.6758907966259	58.4140496135042	30.125857018749	17.8684118197441	10.6006953147126	35.4694394839991	-1.74424	0.0029040775883672	0.020550424306455	AL136164.3	6	71386852	71390829	-	3978	TEC	TEC	-
ENSG00000244124	9.77703392286286	12.1781258290803	22.0918235945495	49.3498005355467	48.8246648234897	26.3323963659387	14.6823277821642	41.5022872416584	-1.50394	0.00315736211318894	0.0218210584624708	ATP1B3-AS1	3	141918252	141919021	-	376	antisense	ATP1B3 antisense RNA 1 [Source:HGNC Symbol;Acc:HGNC:40088]	-
ENSG00000226824	28.3533983763023	36.5343774872408	34.7157227914349	62.4426047592632	68.5622952840493	71.4736472789766	33.201166218326	67.4928491074297	-1.02368	0.00316267788988338	0.0218214047638799	AC006001.2	7	66654538	66669855	+	938	sense_intronic	uncharacterized LOC100996437 [Source:NCBI gene;Acc:100996437]	-
ENSG00000196859	19.5540678457257	6.55745236950476	9.46792439766405	47.3355229626672	36.3587929536625	26.3323963659387	11.8598148709648	36.6755707607562	-1.62811	0.00317509580568582	0.0218790638187872	KRT39	17	40958417	40966892	-	1936	protein_coding	keratin 39 [Source:HGNC Symbol;Acc:HGNC:32971]	-
ENSG00000126353	20.531771238012	20.6091360184435	43.1316555893585	78.5568253422988	58.1741	55.4861209139423	28.090854281938	64.0723383273671	-1.19593	0.00317668023649846	0.0218790638187872	CCR7	17	40553769	40565472	-	2508	protein_coding	C-C motif chemokine receptor 7 [Source:HGNC Symbol;Acc:HGNC:1608]	-
ENSG00000259429	34.2196	23.4194727482313	23.1438151942899	83.5925192744974	54.0187781025843	46.0816936403928	26.9276355575137	61.2309970058249	-1.18354	0.00322643459385795	0.0220632949432801	UBE2Q2P2	15	82355142	82420075	+	1855	transcribed_unprocessed_pseudogene	ubiquitin conjugating enzyme E2 Q2 pseudogene 2 [Source:HGNC Symbol;Acc:HGNC:37440]	-
ENSG00000275393	55.7290933603183	47.7757244063918	53.651571586763	13.0928042237165	14.543517181465	34.7963809121333	52.3854631178244	20.8109007724383	1.32375500130423	0.00356643232942934	0.0237326374218869	AC018695.6	16	85697335	85697868	-	534	sense_intronic	novel transcript, sense intronic to C16orf74	-
ENSG00000258559	15.6432542765806	12.1781258290803	18.9358487953281	31.2213023796316	46.7470195118518	43.2603654583279	15.5857429669963	40.4095624499371	-1.37869	0.00363294289152248	0.0240459491823425	AC005519.1	14	74289127	74294425	-	1367	sense_overlapping	novel transcript, sense overlapping ABCD4	-
ENSG00000130684	63.5507204986086	22.482693838302	42.079663989618	89.6353519931358	84.1446351213333	91.2229445534306	42.7043594421762	88.3343105559666	-1.05091	0.00366110624304836	0.0241970686888852	ZNF337	20	25674215	25696841	-	3823	protein_coding	zinc finger protein 337 [Source:HGNC Symbol;Acc:HGNC:15809]	zf-C2H2
ENSG00000280069	28.3533983763023	3.74711563971701	31.5597479922135	79.5639641287385	73.756408563144	34.7963809121333	21.2200873360776	62.705584534672	-1.56885	0.00367334956404	0.024266207818731	AC127024.8	17	30738182	30740275	+	2094	TEC	TEC	-
ENSG00000162078	80.1716781674755	50.5860611361796	119.927042370411	49.3498005355467	20.7764531163786	41.379480003618	83.5615938913555	37.1685778851811	1.16394025831249	0.00371269811092126	0.0244517173034994	ZG16B	16	2830169	2839585	+	2665	protein_coding	zymogen granule protein 16B [Source:HGNC Symbol;Acc:HGNC:30456]	-
ENSG00000163082	39.1081356914514	31.8504829375946	17.8838571955877	1.00713878643973	9.34940390237037	12.2257554556144	29.6141586082112	7.52743271480817	1.97213724041797	0.00374642908179282	0.0245655350891252	SGPP2	2	222424517	222560948	+	3336	protein_coding	sphingosine-1-phosphate phosphatase 2 [Source:HGNC Symbol;Acc:HGNC:19953]	-
ENSG00000273024	9.77703392286286	7.49423127943401	7.36394119818315	38.2712738847097	30.125857018749	15.9875263650342	8.21173546682668	28.1282190894976	-1.77319	0.00376633145900389	0.0246650326187292	INTS4P2	7	65647823	65718688	+	2019	transcribed_unprocessed_pseudogene	integrator complex subunit 4 pseudogene 2 [Source:HGNC Symbol;Acc:HGNC:22351]	-
ENSG00000260804	75.283161206044	55.2699556858259	108.355134773266	28.1998860203124	42.5917288885761	44.2008081856829	79.6360838883788	38.3308076981905	1.05139746607559	0.00385854443808159	0.0250584526251817	LINC01963	2	216217045	216220192	+	3148	lincRNA	long intergenic non-protein coding RNA 1963 [Source:HGNC Symbol;Acc:HGNC:25283]	-
ENSG00000269843	9.77703392286286	15.9252414687973	17.8838571955877	51.3640781084261	37.3976156094815	29.1537245480036	14.5287108624159	39.3051394219704	-1.43671	0.00388246085193067	0.0251593072341914	AC008537.2	19	40831221	40837210	-	482	lincRNA	novel transcript	-
ENSG00000188167	21.5094746302983	10.3045680092218	12.6238991968854	63.4497435457029	46.7470195118518	19.7492972744541	14.8126472788018	43.3153534440029	-1.54598	0.00400571703623792	0.0257862115595174	TMPPE	3	33090421	33096801	-	3966	protein_coding	transmembrane protein with metallophosphoesterase domain [Source:HGNC Symbol;Acc:HGNC:33865]	-
ENSG00000270110	16.6209576688669	0	5.25995799870225	39.2784126711494	38.4364382653004	18.8088545470991	7.29363855585637	32.1745684945163	-2.14286	0.00413710249545703	0.0263701547170635	AL353593.3	1	228295911	228302998	-	764	antisense	novel transcript, antisense to OBSCN	-
ENSG00000279806	23.4648814148709	16.8620203787265	28.4037731929922	66.4711599050221	45.7081968560329	45.1412509130378	22.9102249955299	52.4402025580309	-1.1986	0.00417471583565712	0.0265601664030242	AC018629.1	17	40473554	40475289	-	1736	TEC	TEC	-
ENSG00000279488	20.531771238012	6.55745236950476	10.5199159974045	31.2213023796316	33.2423249862057	45.1412509130378	12.5363798683071	36.5349594262917	-1.54581	0.00424831969601701	0.0269528763566037	AC004623.1	19	1372238	1374364	-	2127	TEC	TEC	-
ENSG00000130164	2282.93742098848	804.693083629227	2527.9358141763	5466.74933279485	4877.27236906987	4373.05868220054	1871.86	4905.69346135509	-1.39006	0.00433283642694722	0.0273476978876249	LDLR	19	11089362	11133816	+	7718	protein_coding	low density lipoprotein receptor [Source:HGNC Symbol;Acc:HGNC:6547]	-
ENSG00000204745	62.5730171063223	77.7526495241279	138.862891165739	31.2213023796316	58.1741	45.1412509130378	93.0628525987299	44.8455406728432	1.05173374246306	0.00433495186119845	0.0273476978876249	AC083899.1	2	87125198	87196629	+	3795	unprocessed_pseudogene	anaphase promoting complex subunit 1 (ANAPC1) pseudogene	-
ENSG00000279400	29.3311017685886	13.1149047390095	45.2356387888394	70.499715050781	62.3293593491358	65.8309909148469	29.2272150988125	66.2200217715879	-1.18778	0.0044796774679036	0.0280934171927718	AC008957.3	5	36667717	36669958	+	2242	TEC	TEC	-
ENSG00000177822	36.1750255145926	25.2930305680898	19.9878403950686	71.5068538372207	41.5529062327572	67.7118763695568	27.1519654925836	60.2572121465116	-1.14914	0.00452892888321326	0.0283240086104495	AC098864.1	4	181874438	182145249	-	5551	antisense	uncharacterized LOC90768 [Source:NCBI gene;Acc:90768]	-
ENSG00000265490	14.6655508842943	2.81033672978776	8.4159327979236	25.1784696609932	43.630551544395	21.630182729164	8.63060680400188	30.1464013115174	-1.80677	0.00471249671307262	0.0292131158865075	AP001178.2	18	706523	707648	+	326	antisense	novel transcript, antisense to ENOSF1	-
ENSG00000103226	63.5507204986086	45.9021665865333	67.3274623833888	77.5496865558591	400.985545146107	178.684118197441	58.9267831561769	219.073116633136	-1.89464	0.00473056161417727	0.0292491355027355	NOMO3	16	16232495	16294814	+	8274	protein_coding	NODAL modulator 3 [Source:HGNC Symbol;Acc:HGNC:25242]	-
ENSG00000182986	34.2196	16.8620203787265	15.7798739961068	77.5496865558591	48.8246648234897	36.6772663668432	22.2871710349511	54.3505392487307	-1.28343	0.00520261848748208	0.0312455450847237	ZNF320	19	52863790	52897693	-	8310	protein_coding	zinc finger protein 320 [Source:HGNC Symbol;Acc:HGNC:13842]	zf-C2H2
ENSG00000207652	16.6209576688669	33.7240407574531	24.1958067940304	45.3212453897878	69.6011179398683	51.7243500045225	24.8469350734501	55.5489044447262	-1.15734	0.0054263087855201	0.0322335052857138	MIR621	13	40810766	40810861	+	96	miRNA	microRNA 621 [Source:HGNC Symbol;Acc:HGNC:32877]	-
ENSG00000128709	51.8182797911732	57.1435135056844	73.6394119818315	26.1856084474329	30.125857018749	32.9154954574234	60.8670684262297	29.7423203078684	1.03055646927256	0.00549509376502303	0.0325427149242229	HOXD9	2	176122720	176124937	+	1870	protein_coding	homeobox D9 [Source:HGNC Symbol;Acc:HGNC:5140]	Homeobox
ENSG00000232611	16.6209576688669	16.8620203787265	16.8318655958472	38.2712738847097	46.7470195118518	35.7368236394883	16.7716145478135	40.2517056786833	-1.2619	0.00561810292631936	0.0330412403204484	AL683813.1	X	136840931	136847797	-	3018	lincRNA	novel transcript	-
ENSG00000260853	27.375694984016	6.55745236950476	18.9358487953281	44.314106603348	46.7470195118518	45.1412509130378	17.622998716283	45.4007923427459	-1.36963	0.00574172847981731	0.0335653212763901	AC109460.2	16	28956687	28966883	-	1092	antisense	novel transcript, antisense to NFATC2IP	-
ENSG00000183604	10.7547373151491	15.9252414687973	19.9878403950686	46.3283841762275	32.2035023303868	38.5581518215532	15.5559397263383	39.0300127760558	-1.3308	0.00577723013969701	0.0337294118147404	SMG1P5	16	30267553	30335374	-	4791	transcribed_unprocessed_pseudogene	SMG1 pseudogene 5 [Source:HGNC Symbol;Acc:HGNC:49862]	-
ENSG00000167165	23.4648814148709	18.735578198585	19.9878403950686	58.4140496135042	36.3587929536625	46.0816936403928	20.7294333361748	46.9515120691865	-1.18021	0.00605678372223534	0.0349716329000145	UGT1A6	2	233691607	233773300	+	5180	protein_coding	UDP glucuronosyltransferase family 1 member A6 [Source:HGNC Symbol;Acc:HGNC:12538]	-
ENSG00000205085	27.375694984016	38.4079353070993	33.6637311916944	9.06424907795756	16.6211624931029	11.2853127282595	33.1491204942699	12.3236	1.43089151708134	0.00640416763903692	0.0363454532744842	FAM71F2	7	128672288	128687872	+	5875	protein_coding	family with sequence similarity 71 member F2 [Source:HGNC Symbol;Acc:HGNC:27998]	-
ENSG00000272918	8.79933053057658	8.43101018936327	10.5199159974045	24.1713308745535	29.087	28.2132818206486	9.25008557244812	27.1572156860441	-1.55647	0.00647283388134888	0.0365826622227335	AC005070.3	7	105102838	105105483	-	2646	antisense	novel transcript, antisense to MLL5	-
ENSG00000205534	19.5540678457257	28.1033672978776	38.9236891903967	69.4925762643413	59.212891381679	51.7243500045225	28.8604	60.1432725501809	-1.06235	0.00653433514354046	0.0367928819330398	SMG1P2	16	29527568	29594966	-	4221	unprocessed_pseudogene	SMG1 pseudogene 2 [Source:HGNC Symbol;Acc:HGNC:49859]	-
ENSG00000200250	12.7101440997217	17.7987992886558	12.6238991968854	48.342661749107	36.3587929536625	26.3323963659387	14.3776141950876	37.0112836895694	-1.3595	0.0066767990854049	0.0373553652489627	RNU6-1147P	2	127316873	127316979	+	107	snRNA	RNA, U6 small nuclear 1147, pseudogene [Source:HGNC Symbol;Acc:HGNC:48110]	-
ENSG00000157999	19.5540678457257	11.241346919151	8.4159327979236	44.314106603348	39.4752609211193	23.5110681838739	13.0704491876001	35.7668119027804	-1.44717	0.00684610414704378	0.038052367779553	ANKRD61	7	6031376	6036386	+	1257	protein_coding	ankyrin repeat domain 61 [Source:HGNC Symbol;Acc:HGNC:22467]	-
ENSG00000270392	11.7324407074354	9.36778909929252	15.7798739961068	42.2998290304686	31.1646796745679	25.3919536385838	12.2933679342782	32.9521541145401	-1.42665	0.00711731511849358	0.0391366095873547	PFN1P2	1	120432204	120434052	-	1849	transcribed_processed_pseudogene	profilin 1 pseudogene 2 [Source:HGNC Symbol;Acc:HGNC:24298]	-
ENSG00000254595	29.3311017685886	13.1149047390095	26.2997899935113	71.5068538372207	48.8246648234897	37.6177090941982	22.9152655003698	52.6497425849695	-1.20281	0.00714361512776144	0.0392363045648771	AC084337.1	11	6488186	6489377	-	686	processed_pseudogene	voltage-dependent anion channel 1(VDAC1) pseudogene	-
ENSG00000100027	10.7547373151491	12.1781258290803	5.25995799870225	35.2498575253905	33.2423249862057	17.8684118197441	9.39760704764389	28.7868647771135	-1.60505	0.00725530757223825	0.0396551636274684	YPEL1	22	21697544	21735834	-	4713	protein_coding	yippee like 1 [Source:HGNC Symbol;Acc:HGNC:12845]	-
ENSG00000127081	31.2865085531612	25.2930305680898	43.1316555893585	83.5925192744974	77.9116991864197	43.2603654583279	33.2370649035365	68.254861306415	-1.04008	0.00737362650671517	0.0400127241486357	ZNF484	9	92845031	92878038	-	4031	protein_coding	zinc finger protein 484 [Source:HGNC Symbol;Acc:HGNC:23385]	zf-C2H2
ENSG00000256029	5.86622035371772	12.1781258290803	9.46792439766405	38.2712738847097	20.7764531163786	24.4515109112288	9.17075686015401	27.8330793041057	-1.59964	0.00741433601120296	0.0401782095090377	SNHG28	1	159834474	159873053	-	8100	protein_coding	small nucleolar RNA host gene 28 [Source:NCBI gene;Acc:284677]	-
ENSG00000121769	8.79933053057658	9.36778909929252	11.571907597145	26.1856084474329	29.087	28.2132818206486	9.91300907567135	27.8286415436705	-1.49187	0.00764765377084882	0.0410740852426456	FABP3	1	31365625	31376850	-	1026	protein_coding	fatty acid binding protein 3 [Source:HGNC Symbol;Acc:HGNC:3557]	-
ENSG00000285763	40.0858390837377	58.0802924156136	39.9756807901371	17.1213593694754	14.543517181465	28.2132818206486	46.0472707631628	19.959386123863	1.20224249606671	0.00775141993811306	0.0414678123604752	AL358777.1	6	10659498	10692860	+	3467	antisense	novel transcript, antisense to C6orf52	-
ENSG00000181027	77.2385679906166	100.23534336243	37.8716975906562	38.2712738847097	23.8929210838354	39.4985945489081	71.7818696479009	33.8875965058177	1.08365466355359	0.00783730764824889	0.0418041874112636	FKRP	19	46746046	46776988	+	5081	protein_coding	fukutin related protein [Source:HGNC Symbol;Acc:HGNC:17997]	-
ENSG00000181798	21.5094746302983	20.6091360184435	23.1438151942899	49.3498005355467	64.4070046607736	31.9750527300685	21.7541419476772	48.5772859754629	-1.15736	0.00790006017490315	0.0420425909999157	LINC00471	2	231508426	231514339	-	1282	lincRNA	long intergenic non-protein coding RNA 471 [Source:HGNC Symbol;Acc:HGNC:28668]	-
ENSG00000164008	43.0189492605966	18.735578198585	23.1438151942899	65.4640211185823	56.0964234142222	56.4265636412973	28.2994475511572	59.3290027247006	-1.06795	0.00843066904100828	0.0442667022727836	C1orf50	1	42767269	42779488	+	5263	protein_coding	chromosome 1 open reading frame 50 [Source:HGNC Symbol;Acc:HGNC:28795]	-
ENSG00000037965	58.6622035371772	65.5745236950476	41.0276723898776	26.1856084474329	32.2035023303868	21.630182729164	55.0881332073675	26.6730978356612	1.05135515759506	0.008456364791673	0.0443332332070188	HOXC8	12	54009106	54012362	+	1889	protein_coding	homeobox C8 [Source:HGNC Symbol;Acc:HGNC:5129]	Homeobox
ENSG00000237399	12.7101440997217	8.43101018936327	15.7798739961068	55.3926332541851	23.8929210838354	23.5110681838739	12.3070094283972	34.2655408406314	-1.48169	0.00853375059150538	0.044584426056541	PITRM1-AS1	10	3141632	3167972	+	4370	antisense	PITRM1 antisense RNA 1 [Source:HGNC Symbol;Acc:HGNC:44675]	-
ENSG00000233613	12.7101440997217	6.55745236950476	16.8318655958472	41.2926902440289	32.2035023303868	24.4515109112288	12.0331540216912	32.6492344952148	-1.44672	0.00853740936103725	0.04458643208689	DCUN1D2-AS	13	113468901	113476135	+	373	antisense	DCUN1D2 antisense RNA [Source:HGNC Symbol;Acc:HGNC:39889]	-
ENSG00000241170	21.5094746302983	41.2182720368871	37.8716975906562	14.0999430101562	12.4658718698272	12.2257554556144	33.5331480859472	12.9305234451993	1.37523430022664	0.00869781131700061	0.0451470457800089	AP001992.1	11	74876286	74920022	+	1532	transcribed_processed_pseudogene	ribosomal protein L31 (RPL31) pseudogene	-
ENSG00000080561	22.4871780225846	15.9252414687973	18.9358487953281	70.499715050781	22.8540984280164	46.0816936403928	19.1160894289033	46.4785023730634	-1.28363	0.00875356341571659	0.0453672500589956	MID2	X	107825755	107927193	+	3097	protein_coding	midline 2 [Source:HGNC Symbol;Acc:HGNC:7096]	-
ENSG00000244122	8.79933053057658	12.1781258290803	15.7798739961068	33.235579952511	28.0482117071111	33.8559381847784	12.2524434519212	31.7132432814668	-1.37646	0.00887904473199954	0.04571137853487	UGT1A7	2	233681938	233773299	+	4167	protein_coding	UDP glucuronosyltransferase family 1 member A7 [Source:HGNC Symbol;Acc:HGNC:12539]	-
ENSG00000267199	27.375694984016	12.1781258290803	24.1958067940304	60.4283271863837	42.5917288885761	40.4390372762631	21.2498758690422	47.819697783741	-1.17363	0.00902237947703579	0.0461964595244488	AP001029.2	18	12438890	12448205	+	5428	antisense	novel transcript, antisense SPIRE1	-
ENSG00000269825	4.88851696143143	5.62067345957551	24.1958067940304	46.3283841762275	32.2035023303868	26.3323963659387	11.5683324050124	34.9547609575177	-1.60862	0.00910021095656594	0.0464216456251949	AC022150.4	19	52650437	52653284	-	2848	sense_intronic	novel transcript, sense intronic to ZNF83	-
ENSG00000232882	13.687847492008	13.1149047390095	16.8318655958472	45.3212453897878	35.3199702978436	26.3323963659387	14.5448726089549	35.6578706845234	-1.29484	0.0093289776907803	0.0472522437723117	PHKA1P1	1	90892992	90893612	-	621	processed_pseudogene	phosphorylase kinase regulatory subunit alpha 1 pseudogene [Source:HGNC Symbol;Acc:HGNC:33919]	-
ENSG00000277687	15.6432542765806	7.49423127943401	8.4159327979236	33.235579952511	21.8152757721975	32.9154954574234	10.5178061179794	29.3221170607107	-1.48002	0.00955964104373809	0.048203031695932	AL139407.1	10	118692361	118693535	-	1175	sense_intronic	novel transcript, sense intronic to CACUL1	-
ENSG00000100461	31.2865085531612	38.4079353070993	29.4557647927326	6.04283271863837	22.8540984280164	4.70221363677477	33.0500695509977	11.1997149278099	1.57256960463444	0.00976488879208761	0.0489683097253307	RBM23	14	22893206	22919184	-	14022	protein_coding	RNA binding motif protein 23 [Source:HGNC Symbol;Acc:HGNC:20155]	-

## Sheet: TableS5
Table S5: Differentially expressed genes of macrophages after coculture with the L. iners supernatant by transcriptome sequencing
gene_id	M0L1	M0L2	M0L3	M0LC1	M0LC2	M0LC3	M0L	M0LC	log2FoldChange	pvalue	padj	gene_name	gene_chr	gene_start	gene_end	gene_strand	gene_length	gene_biotype	gene_description	tf_family
ENSG00000155660	5237.52382123063	5259.04767394993	6260.79345671876	12658.3967921917	12566.2103197141	10609.2827397293	5585.78831729977	11944.6299505451	-1.09642	2.49362549960967e-27	3.14570856775759e-23	PDIA4	7	149003062	149028641	-	3277	protein_coding	protein disulfide isomerase family A member 4 [Source:HGNC Symbol;Acc:HGNC:30167]	-
ENSG00000166598	13395.128319506	12474.8806077798	16400.4834291937	30304.7961922609	27780.2179409052	27519.6063910689	14090.1641188265	28534.8735080783	-1.018	3.67225775000643e-23	2.31627657581656e-19	HSP90B1	12	103930107	103953645	+	4695	protein_coding	heat shock protein 90 beta family member 1 [Source:HGNC Symbol;Acc:HGNC:12028]	-
ENSG00000259803	95.1532946619356	81.9072952068175	77.1152388818323	300.199133411662	232.651645736472	250.523313353179	84.7252762501951	261.124697500438	-1.6246	8.17255696046222e-16	2.57742015140577e-12	SLC22A31	16	89195761	89201664	-	2610	protein_coding	solute carrier family 22 member 31 [Source:HGNC Symbol;Acc:HGNC:27091]	-
ENSG00000172716	634.355297746237	649.26514493209	815.493651175377	1346.8117584013	1343.53807537859	1212.76058509607	699.704697951235	1301.03680629199	-0.894169	1.19673759111624e-13	2.5161407853219e-10	SLFN11	17	35350305	35373701	-	5982	protein_coding	schlafen family member 11 [Source:HGNC Symbol;Acc:HGNC:26633]	-
ENSG00000108582	4096.70743899344	3648.87011451835	4407.13590209672	6254.14861274296	6347.05918368505	6703.39653608657	4050.90448520284	6434.86811083819	-0.667647	3.08119212674725e-13	5.55274838270237e-10	CPD	17	30378905	30469989	+	12532	protein_coding	carboxypeptidase D [Source:HGNC Symbol;Acc:HGNC:2301]	-
ENSG00000071537	4691.15974220403	4209.23587806743	5979.32283480007	9925.97202685295	9960.71331746195	7856.3731486779	4959.90615169051	9247.68616433093	-0.898663	8.60886858680444e-13	1.20667641358376e-09	SEL1L	14	81471549	81533861	-	9559	protein_coding	SEL1L, ERAD E3 ligase adaptor subunit [Source:HGNC Symbol;Acc:HGNC:10717]	-
ENSG00000111335	212.815970856802	396.551173135446	290.146086292894	945.525161697956	608.318588852074	740.183	299.837743428381	764.67542242511	-1.35021	4.05593486118864e-12	4.78389976137106e-09	OAS2	12	112978395	113011723	+	6264	protein_coding	2'-5'-oligoadenylate synthetase 2 [Source:HGNC Symbol;Acc:HGNC:8087]	-
ENSG00000102580	3806.13178647742	3335.22510604346	4213.38386440611	6436.92291505822	6415.54538242999	5598.81647266573	3784.91358564233	6150.42825671798	-0.700302	8.1443044290968e-12	7.33860002664687e-09	DNAJC3	13	95677139	95794989	+	5591	protein_coding	DnaJ heat shock protein family (Hsp40) member C3 [Source:HGNC Symbol;Acc:HGNC:9439]	-
ENSG00000154874	26.6019963571003	25.9706057972836	48.1970243011452	129.677856949936	131.936647582155	137.598031955344	33.5898754851764	133.070845495812	-1.98228	1.28135670582109e-11	1.00575905307343e-08	CCDC144B	17	18537800	18625617	-	9900	transcribed_unprocessed_pseudogene	coiled-coil domain containing 144B (pseudogene) [Source:HGNC Symbol;Acc:HGNC:26704]	-
ENSG00000163527	3000.90981982212	2437.24146712969	3286.07311685208	4868.53560580546	4717.49051354821	4762.78980954395	2908.07480126796	4782.93864296587	-0.717751	1.63461589052919e-11	1.1455933032792e-08	STT3B	3	31532638	31637622	+	5012	protein_coding	STT3B, catalytic subunit of the oligosaccharyltransferase complex [Source:HGNC Symbol;Acc:HGNC:30611]	-
ENSG00000074695	3413.24076335717	3025.57557538354	3919.38201616913	5066.62619043764	6142.60773743179	6178.62611076722	3452.73278496995	5795.95334621222	-0.747282	1.87756757178889e-11	1.24660604832194e-08	LMAN1	18	59327823	59359962	-	6767	protein_coding	lectin, mannose binding 1 [Source:HGNC Symbol;Acc:HGNC:6631]	-
ENSG00000135842	1159.23314894595	1116.73604928319	1190.46650023829	2132.02649851548	2059.62171225578	1644.53371985249	1155.47856615581	1945.39397687458	-0.751242	2.46568532666769e-11	1.52419342385013e-08	FAM129A	1	184790724	184974550	-	8372	protein_coding	family with sequence similarity 129 member A [Source:HGNC Symbol;Acc:HGNC:16784]	-
ENSG00000204388	704.952903463157	771.127218288575	746.089936181728	1153.82660120809	1217.64432768569	1544.89376567793	740.723352644487	1305.45489819057	-0.817882	5.05555820936261e-11	2.89890303686861e-08	HSPA1B	6	31827735	31830255	+	2521	protein_coding	heat shock protein family A (Hsp70) member 1B [Source:HGNC Symbol;Acc:HGNC:5233]	-
ENSG00000055332	668.119370045634	807.086518623275	884.897366169026	1369.27563913278	1259.94462691051	1442.40695566982	786.701084945978	1357.20907390437	-0.786421	6.53111139209993e-11	3.22182423205342e-08	EIF2AK2	2	37099210	37157065	-	10753	protein_coding	eukaryotic translation initiation factor 2 alpha kinase 2 [Source:HGNC Symbol;Acc:HGNC:9437]	-
ENSG00000143870	4423.09347122094	4232.20987550349	5367.22062617553	9610.45661112436	7524.41751210902	7084.87521778345	4674.17465763332	8073.24978033895	-0.788319	6.73443187306414e-11	3.22182423205342e-08	PDIA6	2	10783391	10837977	-	4101	protein_coding	protein disulfide isomerase family A member 6 [Source:HGNC Symbol;Acc:HGNC:30168]	-
ENSG00000149428	9592.06599414673	9153.63967408873	10780.7103956802	21169.1443329611	17569.7314280206	13676.2954244167	9842.13868797187	17471.7237284661	-0.827925	6.89569990213574e-11	3.22182423205342e-08	HYOU1	11	119044189	119057202	-	7694	protein_coding	hypoxia up-regulated 1 [Source:HGNC Symbol;Acc:HGNC:16931]	-
ENSG00000173821	3138.01241643179	2954.65584416788	3258.11884275742	4216.0619791046	5074.02160701449	5436.54569015288	3116.92903445236	4908.87642542399	-0.655345	2.15596093453355e-10	9.37843006522095e-08	RNF213	17	80260866	80398786	+	28570	protein_coding	ring finger protein 213 [Source:HGNC Symbol;Acc:HGNC:14539]	-
ENSG00000153132	95.1532946619356	105.880162096618	154.230477763665	382.907057923038	271.930495016656	260.012832798375	118.421311507406	304.950128579356	-1.36236	4.42341111761331e-10	1.80004294350619e-07	CLGN	4	140388455	140427968	-	3127	protein_coding	calmegin [Source:HGNC Symbol;Acc:HGNC:2060]	-
ENSG00000111331	324.339724815415	538.390635566764	445.340504542582	1069.07650572112	742.269536397316	919.534434239508	436.023621641587	910.293492119315	-1.06152	4.59570829599989e-10	1.8117143798137e-07	OAS3	12	112938352	112973249	+	8251	protein_coding	2'-5'-oligoadenylate synthetase 3 [Source:HGNC Symbol;Acc:HGNC:8088]	-
ENSG00000127022	12921.4081536084	11599.8709663021	14296.2013482057	20417.6254139442	19919.4123349608	17808.0321908551	12939.1601560387	19381.7	-0.582909	1.09792790029143e-09	4.19707892793224e-07	CANX	5	179678628	179730925	+	6235	protein_coding	calnexin [Source:HGNC Symbol;Acc:HGNC:1473]	-
ENSG00000086619	878.889033490351	855.032252402876	1103.71185649623	1865.52318620104	1724.24076840191	1369.33765594181	945.877714129817	1653.03387018158	-0.804822	1.50976026419601e-09	5.53433307612867e-07	ERO1B	1	236215555	236281985	-	5361	protein_coding	endoplasmic reticulum oxidoreductase 1 beta [Source:HGNC Symbol;Acc:HGNC:14355]	-
ENSG00000173193	720.300209053792	781.115912825991	915.743461721759	1244.70320962182	1275.05187663365	1488.90560095128	805.719861200514	1336.22022906892	-0.729667	1.59039379966354e-09	5.57300493965431e-07	PARP14	3	122680618	122730840	+	10495	protein_coding	poly(ADP-ribose) polymerase family member 14 [Source:HGNC Symbol;Acc:HGNC:29232]	-
ENSG00000173110	210.769663444718	237.730929990519	273.759098030505	626.946489505988	375.666943115602	544.698416154259	240.75323048858	515.770616258617	-1.09857	2.05368610416123e-09	6.47681255099847e-07	HSPA6	1	161524540	161526910	+	2371	protein_coding	heat shock protein family A (Hsp70) member 6 [Source:HGNC Symbol;Acc:HGNC:5239]	-
ENSG00000167004	7763.69032144911	7284.75492613805	8586.78184949203	14363.609556809	11730.2758350333	10753.5234352963	7878.40903235973	12282.4696090462	-0.640556	4.46672579479303e-09	1.37433526588571e-06	PDIA3	15	43746392	43773279	+	4240	protein_coding	protein disulfide isomerase family A member 3 [Source:HGNC Symbol;Acc:HGNC:4606]	-
ENSG00000160932	433.817171361943	683.226706359307	562.941243837376	1363.14912620602	870.177584053298	1091.29473619756	559.995040519542	1108.20714881896	-0.984423	5.68320206159246e-09	1.70699033349974e-06	LY6E	8	143017982	143023832	+	2640	protein_coding	lymphocyte antigen 6 family member E [Source:HGNC Symbol;Acc:HGNC:6727]	-
ENSG00000163703	1195.04352865743	1207.63316957369	1092.14457066395	1933.93591388329	1728.26936832808	1628.40153679566	1164.94042296502	1763.53560633568	-0.598153	7.26542647867702e-09	1.99246423975023e-06	CRELD1	3	9933822	9945413	+	3778	protein_coding	cysteine rich with EGF like domains 1 [Source:HGNC Symbol;Acc:HGNC:14630]	-
ENSG00000164307	793.967275888839	869.016424755259	953.337140676652	1484.65829925359	1387.85267456649	1238.3822875981	872.106947106917	1370.29775380606	-0.651334	9.30649815467233e-09	2.44586404627482e-06	ERAP1	5	96760810	96808100	-	7945	protein_coding	endoplasmic reticulum aminopeptidase 1 [Source:HGNC Symbol;Acc:HGNC:18173]	-
ENSG00000130589	1597.14293513206	1982.75586567723	1648.33823109917	2872.31347716668	2428.23860550058	2716.84941715966	1742.74567730282	2672.46716660898	-0.616805	1.37847490254872e-08	3.34412709531771e-06	HELZ2	20	63558086	63574239	-	12066	protein_coding	helicase with zinc finger 2 [Source:HGNC Symbol;Acc:HGNC:30021]	-
ENSG00000104093	833.870270424489	691.21766198924	1037.19996296064	1305.96833888951	1482.52477283155	1620.8099212395	854.095965124792	1469.76767765352	-0.782977	1.66152527298774e-08	3.84985656314586e-06	DMXL2	15	51447711	51622833	-	13807	protein_coding	Dmx like 2 [Source:HGNC Symbol;Acc:HGNC:2938]	-
ENSG00000075275	1194.02037495139	1242.59360045465	1335.05757314172	1698.0651662027	1920.63501480282	2006.08441071447	1257.22384951592	1874.93	-0.576612	1.708054241144e-08	3.84985656314586e-06	CELSR1	22	46360834	46537170	-	12806	protein_coding	cadherin EGF LAG seven-pass G-type receptor 1 [Source:HGNC Symbol;Acc:HGNC:1850]	-
ENSG00000005700	2222.28984952391	1840.91640324591	2734.69915884698	3828.04949374259	3697.24758224498	3458.93	2265.96847053893	3661.40897125385	-0.692075	1.72398952417685e-08	3.84985656314586e-06	IBTK	6	82169983	82247754	-	8722	protein_coding	inhibitor of Bruton tyrosine kinase [Source:HGNC Symbol;Acc:HGNC:17853]	-
ENSG00000179218	19624.0880818917	20989.2438314739	20062.4933355947	34056.2642744189	30855.0468345565	25464.1764792394	20225.2750829867	30125.1625294049	-0.574785	1.73953090843689e-08	3.84985656314586e-06	CALR	19	12938578	12944489	+	2714	protein_coding	calreticulin [Source:HGNC Symbol;Acc:HGNC:1455]	-
ENSG00000033867	6900.14859354939	5873.35238800106	7838.76403233826	10139.3788938021	10251.7796621279	10252.4768085899	6870.75500462957	10214.5451215066	-0.572041	1.78594576513187e-08	3.88443203916183e-06	SLC4A7	3	27372721	27484420	-	9616	protein_coding	solute carrier family 4 member 7 [Source:HGNC Symbol;Acc:HGNC:11033]	-
ENSG00000166396	280.344115455595	265.699274695286	311.352776985398	417.62396450806	587.168439239668	848.363038400537	285.79872237876	617.718480716088	-1.11249	1.98582096296153e-08	4.24595448267114e-06	SERPINB7	18	63752935	63805376	+	2637	protein_coding	serpin family B member 7 [Source:HGNC Symbol;Acc:HGNC:13902]	-
ENSG00000185624	13581.3422940057	13820.3577619698	13682.1712586091	19684.4860337076	17866.8406725758	17938.9875591988	13694.6237715282	18496.7714218274	-0.433647	2.22813732880634e-08	4.68465873381533e-06	P4HB	17	81843159	81860694	-	5303	protein_coding	prolyl 4-hydroxylase subunit beta [Source:HGNC Symbol;Acc:HGNC:8548]	-
ENSG00000133835	985.297018918752	980.889803574327	930.202569012102	1459.13116205872	1334.4737255447	1432.91743622462	965.463130501727	1408.84077460935	-0.545365	2.98284881200116e-08	6.1686291415401e-06	HSD17B4	5	119452443	119637199	+	10664	protein_coding	hydroxysteroid 17-beta dehydrogenase 4 [Source:HGNC Symbol;Acc:HGNC:5213]	-
ENSG00000110917	3109.3641126626	2968.64001652026	3261.97460470151	4453.97489776078	4415.34551908526	4079.54440948983	3113.32624462813	4316.28827544529	-0.471208	3.74550252115574e-08	7.38273661005931e-06	MLEC	12	120686869	120701864	+	6723	protein_coding	malectin [Source:HGNC Symbol;Acc:HGNC:28973]	-
ENSG00000185658	1232.90021578099	1122.72926600565	1407.35310959344	1793.02611656761	1914.59211491357	1926.37244737482	1254.32753046003	1878	-0.58213	3.81884490426895e-08	7.41149668728504e-06	BRWD1	21	39184176	39321559	-	19794	protein_coding	bromodomain and WD repeat domain containing 1 [Source:HGNC Symbol;Acc:HGNC:12760]	-
ENSG00000197969	331.501800757711	321.63596410482	408.710766073711	539.133137555638	607.311438870531	706.969198667114	353.949510312081	617.804591697761	-0.803552	5.7172391612476e-08	1.09277230332028e-05	VPS13A	9	77177353	77421541	+	20196	protein_coding	vacuolar protein sorting 13 homolog A [Source:HGNC Symbol;Acc:HGNC:1908]	-
ENSG00000157106	1897.9501247085	1622.16399287648	2194.89248667415	2649.71684082743	3016.41419472179	3194.17224525303	1905.00220141971	2953.43442693408	-0.632567	6.23639456773316e-08	1.17421070853662e-05	SMG1	16	18804853	18926454	-	25988	protein_coding	SMG1, nonsense mediated mRNA decay associated PI3K related kinase [Source:HGNC Symbol;Acc:HGNC:30045]	-
ENSG00000121060	1622.72177778312	1833.92431706972	1774.61443476817	2399.55089631771	2555.13950317502	2419.82745852502	1743.75350987367	2458.17261933925	-0.495268	6.52327160332418e-08	1.21016281288139e-05	TRIM25	17	56836387	56914080	-	9501	protein_coding	tripartite motif containing 25 [Source:HGNC Symbol;Acc:HGNC:12932]	-
ENSG00000285938	192.352896735956	209.762585285752	249.660585879932	335.937125484479	419.981542303502	565.575358933691	217.258689300547	440.498008907224	-1.01994	7.54243816773317e-08	1.32891189065774e-05	AC072022.2	3	187743686	187746028	+	1144	antisense	BCL6 antisense 1	-
ENSG00000108342	412.330943535054	451.488993091238	376.900730034956	653.494712188652	645.583138169172	1057.13246619485	413.573555553749	785.403438850892	-0.926103	8.98381128886187e-08	1.53257800694267e-05	CSF3	17	40015361	40017813	+	2220	protein_coding	colony stimulating factor 3 [Source:HGNC Symbol;Acc:HGNC:2438]	-
ENSG00000105835	17374.1730823046	16605.2057990016	19290.3770062904	23206.2098811117	24295.4790047659	25883.613238717	17756.5852958655	24461.7673748649	-0.462172	8.99015239902952e-08	1.53257800694267e-05	NAMPT	7	106248285	106286326	-	9049	protein_coding	nicotinamide phosphoribosyltransferase [Source:HGNC Symbol;Acc:HGNC:30092]	-
ENSG00000177675	153.473055906348	145.834940246285	163.869882623894	309.388902801815	250.780345404249	324.541565025709	154.392626258842	294.903604410591	-0.933746	1.16814799125142e-07	1.96482492128488e-05	CD163L1	12	7346685	7479897	-	5690	protein_coding	CD163 molecule like 1 [Source:HGNC Symbol;Acc:HGNC:30375]	-
ENSG00000105976	2247.86869217497	2091.63263613507	2629.62964587048	3130.64810557876	3423.30278726523	4035.89262004193	2323.04365806018	3529.94783762864	-0.603657	1.49062080638209e-07	2.47423440427764e-05	MET	7	116672390	116798386	+	7039	protein_coding	MET proto-oncogene, receptor tyrosine kinase [Source:HGNC Symbol;Acc:HGNC:7029]	-
ENSG00000137965	31.7177648873119	34.9604308809587	52.0527862452368	186.858644266443	81.5791485049967	124.31270473207	39.5769940045025	130.91683250117	-1.72322	1.53880571473775e-07	2.52104338849568e-05	IFI44	1	78649796	78664078	+	2038	protein_coding	interferon induced protein 44 [Source:HGNC Symbol;Acc:HGNC:16938]	-
ENSG00000137628	547.38723273264	528.401941029347	610.174327652498	925.10345194206	807.734285197622	846.465134511497	561.987833804829	859.767623883727	-0.612994	1.99020014959301e-07	3.1780221376096e-05	DDX60	4	168216293	168318807	-	6750	protein_coding	DExD/H-box helicase 60 [Source:HGNC Symbol;Acc:HGNC:25942]	-
ENSG00000084112	1198.11298977555	1131.71909108932	1383.25459744287	1619.4415836425	1970.99251387998	2376.17566907712	1237.69555943591	1988.86992219987	-0.684414	2.26414300335514e-07	3.50900949001649e-05	SSH1	12	108778192	108857590	-	14537	protein_coding	slingshot protein phosphatase 1 [Source:HGNC Symbol;Acc:HGNC:30579]	-
ENSG00000122691	572.966075383698	627.290016949773	540.770612658849	851.585296820837	874.206183979471	884.423212292282	580.34223499744	870.071564364197	-0.584491	2.28092570892868e-07	3.50900949001649e-05	TWIST1	7	19020991	19117672	-	2033	protein_coding	twist family bHLH transcription factor 1 [Source:HGNC Symbol;Acc:HGNC:12428]	bHLH
ENSG00000157168	25472.4346656295	23786.0783019506	27598.5800553218	32420.4853229717	36909.0253736125	35431.9677044734	25619.031007634	34920.4928003525	-0.446853	3.16498251974298e-07	4.60943565962632e-05	NRG1	8	31639386	32767959	+	11328	protein_coding	neuregulin 1 [Source:HGNC Symbol;Acc:HGNC:7997]	-
ENSG00000198162	579.104997619952	493.441510148388	595.715220362155	903.66065669837	957.799632447554	766.75317117185	556.087242710165	876.071153439258	-0.655263	3.22552299845432e-07	4.62386052562514e-05	MAN1A2	1	117367449	117528872	+	9667	protein_coding	mannosidase alpha class 1A member 2 [Source:HGNC Symbol;Acc:HGNC:6822]	-
ENSG00000164400	11.2546907664655	10.9875639911584	10.6033453462519	32.6747356094326	48.3431991140721	110.078425564275	10.9485333679586	63.6987867625934	-2.54352	3.27677406815886e-07	4.644551108969e-05	CSF2	5	132073790	132076170	+	787	protein_coding	colony stimulating factor 2 [Source:HGNC Symbol;Acc:HGNC:2434]	-
ENSG00000112893	827.731348188235	765.134001566125	847.303687214133	1104.81449779394	1209.58712783335	1222.25010454127	813.389678989498	1178.88391005618	-0.535487	3.42843925656056e-07	4.80552902461238e-05	MAN2A1	5	109689366	109869625	+	11815	protein_coding	mannosidase alpha class 2A member 1 [Source:HGNC Symbol;Acc:HGNC:6824]	-
ENSG00000086598	3178.93856467348	3017.58461975361	3401.74597517483	4414.15256373678	4731.59061328981	4094.72764060214	3199.42305320064	4413.49027254291	-0.463973	3.94679071057751e-07	5.41182226238427e-05	TMED2	12	123584531	123598577	+	3830	protein_coding	transmembrane p24 trafficking protein 2 [Source:HGNC Symbol;Acc:HGNC:16996]	-
ENSG00000160710	7039.29749757115	6845.25236649171	7095.5659176146	9078.47107198329	9082.4785335563	9034.02251182674	6993.37192722582	9064.99070578878	-0.374308	4.25637218393925e-07	5.77356291402083e-05	ADAR	1	154582057	154628013	-	9691	protein_coding	adenosine deaminase, RNA specific [Source:HGNC Symbol;Acc:HGNC:225]	-
ENSG00000166794	1400.69742357193	1490.31322498258	1427.59585979992	2287.23149266028	2017.32141303097	1865.63952292556	1439.53550278481	2056.73080953894	-0.514513	4.62768613164022e-07	6.21045325006824e-05	PPIB	15	64155812	64163205	-	1911	protein_coding	peptidylprolyl isomerase B [Source:HGNC Symbol;Acc:HGNC:9255]	-
ENSG00000197442	1799.72736892844	1625.16060123771	1959.69100808456	2390.36112692755	2639.74010162465	2565.96605798104	1794.8596594169	2532.02242884441	-0.496343	5.16110833238054e-07	6.85340859084005e-05	MAP3K5	6	136557047	136792518	-	5303	protein_coding	mitogen-activated protein kinase kinase kinase 5 [Source:HGNC Symbol;Acc:HGNC:6857]	-
ENSG00000188786	1632.95331484354	1746.02380514045	1612.67243311632	2055.44508693087	2589.38260254749	2987.30072134775	1663.88318436677	2544.0428036087	-0.612812	5.56996678474889e-07	7.16295843984654e-05	MTF1	1	37809567	37859620	-	8024	protein_coding	metal regulatory transcription factor 1 [Source:HGNC Symbol;Acc:HGNC:7428]	zf-C2H2
ENSG00000145050	1387.39642539338	1415.39801595196	1414.1006929956	2419.9726060736	2054.58596234807	1783.08070375236	1405.63171144698	2085.87975739134	-0.569151	5.6213466947666e-07	7.16295843984654e-05	MANF	3	51385047	51389397	+	2383	protein_coding	mesencephalic astrocyte derived neurotrophic factor [Source:HGNC Symbol;Acc:HGNC:15461]	-
ENSG00000001629	597.521764328714	518.41324649193	637.16466126114	865.880493649964	894.349183610335	870.188933124488	584.366557360595	876.806203461595	-0.585157	6.08111877754513e-07	7.67133133787318e-05	ANKIB1	7	92246234	92401384	+	7130	protein_coding	ankyrin repeat and IBR domain containing 1 [Source:HGNC Symbol;Acc:HGNC:22215]	-
ENSG00000182670	2910.8722936904	2670.97691930524	3010.38613784953	3633.02216557379	4083.99317515755	4047.28004337616	2864.07845028172	3921.4317947025	-0.453331	6.40648271999078e-07	8.00176034779046e-05	TTC3	21	37073226	37203112	+	15883	protein_coding	tetratricopeptide repeat domain 3 [Source:HGNC Symbol;Acc:HGNC:12393]	-
ENSG00000123610	250.672657980368	318.639355743595	443.412623570536	711.696584992954	564.003989664175	596.890773102838	337.574879098166	624.197115919989	-0.885596	6.50536741679893e-07	8.04560881989397e-05	TNFAIP6	2	151357592	151380048	+	1579	protein_coding	TNF alpha induced protein 6 [Source:HGNC Symbol;Acc:HGNC:11898]	-
ENSG00000107290	3252.60563150853	2845.77907371004	3853.83406311957	4993.10803531642	4966.25655898937	4523.65391952501	3317.40625611271	4827.6728379436	-0.541121	7.09816391759604e-07	8.60993632889173e-05	SETX	9	132261356	132354985	-	12140	protein_coding	senataxin [Source:HGNC Symbol;Acc:HGNC:445]	-
ENSG00000129003	831.823963012405	785.111390640958	980.327474285294	1183.43808035414	1372.74542484334	1299.11521204735	865.754275979552	1285.09957241494	-0.569605	9.02169052105408e-07	0.000106363201797287	VPS13C	15	61852389	62060473	-	19703	protein_coding	vacuolar protein sorting 13 homolog C [Source:HGNC Symbol;Acc:HGNC:23594]	-
ENSG00000116406	1703.55092056046	1480.32453044517	1920.16944815763	2320.92731375751	2537.01080350724	2472.96876741812	1701.34829972108	2443.63562822762	-0.522233	1.06105912627369e-06	0.000120959848654348	EDEM3	1	184690231	184754913	-	7804	protein_coding	ER degradation enhancing alpha-mannosidase like protein 3 [Source:HGNC Symbol;Acc:HGNC:16787]	-
ENSG00000229644	1588.95770548372	1594.19564817172	1743.76833921543	2097.30959193046	2319.46640749392	2393.25680407847	1642.30723095696	2270.01093450095	-0.466983	1.06433160528201e-06	0.000120959848654348	NAMPTP1	10	36521721	36524234	-	2514	processed_pseudogene	nicotinamide phosphoribosyltransferase pseudogene 1 [Source:HGNC Symbol;Acc:HGNC:17633]	-
ENSG00000198855	267.043117277045	260.704927426578	343.162813024154	613.672378164656	519.689390476275	412.794095866033	290.303619242592	515.385288168988	-0.826781	1.09295976533585e-06	0.000122546961354925	FICD	12	108515185	108525837	+	4267	protein_coding	FIC domain containing [Source:HGNC Symbol;Acc:HGNC:18416]	-
ENSG00000090520	1743.45391509611	1660.12103211867	2117.77724779232	3541.12447167226	2825.05569822859	2360.9924379648	1840.45073166903	2909.05753595522	-0.660188	1.09772545644919e-06	0.000122546961354925	DNAJB11	3	186567403	186585800	+	5731	protein_coding	DnaJ heat shock protein family (Hsp40) member B11 [Source:HGNC Symbol;Acc:HGNC:14889]	-
ENSG00000095564	1684.11100014566	1390.42627960841	1628.09548089269	2015.62275290687	2344.6451570325	2428.3680260257	1567.54425354892	2262.87864532169	-0.529814	1.1486856593288e-06	0.000127023862140428	BTAF1	10	91923769	92030325	+	7582	protein_coding	B-TFIID TATA-box binding protein associated factor 1 [Source:HGNC Symbol;Acc:HGNC:17307]	-
ENSG00000165195	506.461084490947	394.553434227962	515.708160022254	707.612243041775	759.39108608355	739.233564780781	472.240892913721	735.412297968702	-0.638958	1.15796624226312e-06	0.000127023862140428	PIGA	X	15319451	15335580	-	6321	protein_coding	phosphatidylinositol glycan anchor biosynthesis class A [Source:HGNC Symbol;Acc:HGNC:8957]	-
ENSG00000068650	1543.93894241786	1399.41610469209	1570.25905173131	1892.07140888371	2236.88010900738	2270.84200323544	1504.53803294709	2133.26450704218	-0.503863	1.20296251505574e-06	0.000129704035277164	ATP11A	13	112690329	112887168	+	13733	protein_coding	ATPase phospholipid transporting 11A [Source:HGNC Symbol;Acc:HGNC:13552]	-
ENSG00000144426	154.49620961239	123.859812263968	186.04051380242	240.976175119565	340.416693761591	322.643661136669	154.798845226259	301.345510005942	-0.960694	1.2664854157337e-06	0.000135395877283734	NBEAL1	2	203014879	203226378	+	16376	protein_coding	neurobeachin like 1 [Source:HGNC Symbol;Acc:HGNC:20681]	-
ENSG00000178904	555.572462380979	527.403071575606	568.724886753513	727.012867309875	862.120384200953	896.759587571037	550.566806903366	828.630946360622	-0.5901	1.2957734430243e-06	0.000136930562534776	DPY19L3	19	32405543	32485895	+	10781	protein_coding	dpy-19 like C-mannosyltransferase 3 [Source:HGNC Symbol;Acc:HGNC:27120]	-
ENSG00000102158	1794.61160039823	1571.22165073566	2113.92148584823	3173.53369606614	2857.28449763797	2355.29872629769	1826.58491232737	2795.37230666727	-0.613593	1.30254994087777e-06	0.000136930562534776	MAGT1	X	77826364	77895593	-	4862	protein_coding	magnesium transporter 1 [Source:HGNC Symbol;Acc:HGNC:28880]	-
ENSG00000070961	23386.2242590093	20456.8464126295	26311.7195064812	32471.5395973614	31492.5727728734	32252.9786903327	23384.9300593733	32072.3636868558	-0.455738	1.59727538390226e-06	0.00016516089317973	ATP2B1	12	89588049	89709300	-	9493	protein_coding	ATPase plasma membrane Ca2+ transporting 1 [Source:HGNC Symbol;Acc:HGNC:814]	-
ENSG00000101752	1042.59362645712	935.940678155951	1119.13490427259	1373.35998108396	1501.66062248087	1513.57835150879	1032.55640296189	1462.86631835787	-0.502543	2.00235316354746e-06	0.0001988951587256	MIB1	18	21704957	21870957	+	10033	protein_coding	mindbomb E3 ubiquitin protein ligase 1 [Source:HGNC Symbol;Acc:HGNC:21086]	-
ENSG00000101596	1219.59921760244	1094.76092130088	1371.68731161059	1661.30608864209	1731.29081827271	1868.48637875912	1228.68248350464	1753.69442855797	-0.513241	2.16799260340601e-06	0.000213665833530991	SMCHD1	18	2655738	2805017	+	12435	protein_coding	structural maintenance of chromosomes flexible hinge domain containing 1 [Source:HGNC Symbol;Acc:HGNC:29090]	-
ENSG00000138316	47.0650704779466	40.9536476034088	40.485500412962	106.192890730656	118.843697822094	93.946242507442	42.8347394981058	106.327610353397	-1.3118	2.18802367940493e-06	0.000213968362137157	ADAMTS14	10	70672803	70762441	+	5269	protein_coding	ADAM metallopeptidase with thrombospondin type 1 motif 14 [Source:HGNC Symbol;Acc:HGNC:14899]	-
ENSG00000115355	1957.29303965895	1755.01363022413	2163.0824506354	2457.75276912201	2935.84219619834	3038.54412635181	1958.46304017283	2810.71303055739	-0.52124	2.31290707021547e-06	0.000222727654128001	CCDC88A	2	55287842	55419895	-	33942	protein_coding	coiled-coil domain containing 88A [Source:HGNC Symbol;Acc:HGNC:25523]	-
ENSG00000183808	362.196411938981	343.611092087137	450.160206972696	580.997642555223	602.275688962815	629.155139216505	385.322570332938	604.142823578181	-0.648351	2.44857929668958e-06	0.000232246825772474	RBM12B	8	93729356	93741017	-	7618	protein_coding	RNA binding motif protein 12B [Source:HGNC Symbol;Acc:HGNC:32310]	-
ENSG00000122591	944.37087067706	856.031121856617	1001.5341649778	1336.60090352335	1261.95892687359	1334.22643399458	933.978719170491	1310.92875479717	-0.489017	2.46879805662642e-06	0.000232417070778674	FAM126A	7	22889371	23014130	-	14499	protein_coding	family with sequence similarity 126 member A [Source:HGNC Symbol;Acc:HGNC:24587]	-
ENSG00000182158	2331.76729607044	2087.6371583201	2142.83970042892	2687.49700387583	3208.77984119654	3163.8057830284	2187.41471827315	3020.02754270026	-0.465504	2.6488191207156e-06	0.000245697450057554	CREB3L2	7	137874979	138002067	-	8788	protein_coding	cAMP responsive element binding protein 3 like 2 [Source:HGNC Symbol;Acc:HGNC:23720]	TF_bZIP
ENSG00000108679	123.80159843112	229.739974360586	195.67991866265	512.584914872974	282.001994832087	363.448594751013	183.073830484785	386.011834818691	-1.07526	2.76347948278963e-06	0.00025261807011153	LGALS3BP	17	78971238	78980109	-	3584	protein_coding	galectin 3 binding protein [Source:HGNC Symbol;Acc:HGNC:6564]	-
ENSG00000123066	2195.68785316681	1978.76038786226	2199.71218910427	2578.24085668179	3115.11489291302	3317.53599804058	2124.72014337778	3003.63058254513	-0.499581	3.07608459978665e-06	0.000277177194473632	MED13L	12	115953872	116277719	-	37364	protein_coding	mediator complex subunit 13 like [Source:HGNC Symbol;Acc:HGNC:22962]	-
ENSG00000105967	420.516173183393	441.500298553821	504.140874189979	660.642310603215	674.790487633924	704.122342833555	455.385781975731	679.851713690231	-0.577777	3.10183295439693e-06	0.000277515054749768	TFEC	7	115935148	116159896	-	8644	protein_coding	transcription factor EC [Source:HGNC Symbol;Acc:HGNC:11754]	bHLH
ENSG00000123908	9215.54543032316	8729.12015624851	9742.54649223349	11069.5877731831	12840.1551146939	13742.7220605331	9229.07069293505	12550.8	-0.443551	3.14780558450982e-06	0.000279644841187263	AGO2	8	140520156	140635619	-	15833	protein_coding	argonaute 2, RISC catalytic component [Source:HGNC Symbol;Acc:HGNC:3263]	-
ENSG00000114270	6675.05477822008	7247.79675634961	7591.99526791639	10641.7529537971	8689.69004075447	9927.93524356422	7171.6156008287	9753.12607937192	-0.443527	3.25739587857229e-06	0.000286874945878576	COL7A1	3	48564073	48595267	-	11071	protein_coding	collagen type VII alpha 1 chain [Source:HGNC Symbol;Acc:HGNC:2214]	-
ENSG00000143669	4023.04037215839	3631.88933380474	4174.8262449652	4727.62580848978	5820.31974333798	6077.08825270362	3943.25198364278	5541.67793484379	-0.490997	3.27467239052833e-06	0.000286874945878576	LYST	1	235661041	235883640	-	19614	protein_coding	lysosomal trafficking regulator [Source:HGNC Symbol;Acc:HGNC:1968]	-
ENSG00000072682	1167.41837859428	1244.59133936213	1348.55273994604	1839.99604900617	1630.57582011839	1732.78625069282	1253.52081930082	1734.45270660579	-0.468237	3.38620665659502e-06	0.000294599979123767	P4HA2	5	132191838	132295315	-	8502	protein_coding	prolyl 4-hydroxylase subunit alpha 2 [Source:HGNC Symbol;Acc:HGNC:8547]	-
ENSG00000011405	588.313380974333	608.311497328681	672.830459243987	847.500954869658	924.56368305663	916.687578405949	623.151779182334	896.250738777412	-0.524105	3.44247174508407e-06	0.000297443705919421	PIK3C2A	11	17077730	17207983	-	9204	protein_coding	phosphatidylinositol-4-phosphate 3-kinase catalytic subunit type 2 alpha [Source:HGNC Symbol;Acc:HGNC:8971]	-
ENSG00000164244	1956.26988595291	1782.98197492889	2306.70958305281	2716.08739753409	2881.45609719501	2880.06915161703	2015.32048131154	2825.87088211538	-0.487551	3.47833554130977e-06	0.000298497978596073	PRRC1	5	127517609	127555089	+	9064	protein_coding	proline rich coiled-coil 1 [Source:HGNC Symbol;Acc:HGNC:28164]	-
ENSG00000166750	2226.38246434808	2131.58741428474	2285.50289236031	3133.71136204215	3077.85034359593	2718.7473210487	2214.49092366438	2976.76967556226	-0.426584	3.78339352138242e-06	0.000318183395148261	SLFN5	17	35243036	35273655	+	10709	protein_coding	schlafen family member 5 [Source:HGNC Symbol;Acc:HGNC:28286]	-
ENSG00000101310	1050.77885610546	1029.83440680767	1046.83936782087	1416.24557157134	1474.4675729792	1354.15442482949	1042.48421024467	1414.95585646001	-0.440603	4.48948541096295e-06	0.000372597753021695	SEC23B	20	18507482	18561415	+	4385	protein_coding	Sec23 homolog B, coat complex II component [Source:HGNC Symbol;Acc:HGNC:10702]	-
ENSG00000280347	93.1069872498509	93.8937286517176	84.8267627700156	131.720027925525	203.44429627172	257.165976964816	90.6091595571947	197.443433720687	-1.12537	4.84625458057674e-06	0.000399578441398533	AC000123.3	7	127359785	127364759	-	4975	TEC	TEC	-
ENSG00000164080	1029.29262827857	971.899978490652	1043.94754636281	1311.07376632848	1382.81692465877	1483.21188928416	1015.04671771068	1392.36752675714	-0.456175	5.64598698738675e-06	0.000453656852521553	RAD54L2	3	51541144	51668667	+	11924	protein_coding	RAD54 like 2 [Source:HGNC Symbol;Acc:HGNC:29123]	-
ENSG00000181381	3125.73457195928	3003.60044740122	3605.13741772566	4134.37514008102	4356.93082015575	4752.35133815424	3244.82414569539	4414.55	-0.44411	5.74435153293133e-06	0.000458639206252714	DDX60L	4	168356735	168537786	-	12156	protein_coding	DExD/H-box 60 like [Source:HGNC Symbol;Acc:HGNC:26429]	-
ENSG00000174437	11308.9179128857	10221.4311201386	12793.418130496	16299.5876416679	15734.7041616489	14427.8653644762	11441.2557211734	15487.3857225977	-0.436799	5.83441781408917e-06	0.000462900507702735	ATP2A2	12	110280756	110351093	+	13745	protein_coding	ATPase sarcoplasmic/endoplasmic reticulum Ca2+ transporting 2 [Source:HGNC Symbol;Acc:HGNC:812]	-
ENSG00000172845	2030.96	1854.90057559829	2155.37092674721	2473.06905143893	2855.27019767489	3037.59517440729	2013.74386961317	2788.64480784037	-0.469767	5.99111454726092e-06	0.000472361937585603	SP3	2	173906459	173965702	-	10704	protein_coding	Sp3 transcription factor [Source:HGNC Symbol;Acc:HGNC:11208]	zf-C2H2
ENSG00000177409	232.255891271606	266.698144149028	263.155752684253	404.349853166728	400.845692654181	391.917153086601	254.036596034962	399.037566302504	-0.650982	6.13335025849304e-06	0.00047760625624006	SAMD9L	7	93130055	93148369	-	7135	protein_coding	sterile alpha motif domain containing 9 like [Source:HGNC Symbol;Acc:HGNC:1349]	-
ENSG00000115523	3116.5261886049	3721.78758464149	3235.94821157889	4470.3122655655	4485.84601779328	4446.78881201892	3358.08732827509	4467.64903179257	-0.41186	6.29057943147447e-06	0.000485903396468773	GNLY	2	85685175	85698854	+	3051	protein_coding	granulysin [Source:HGNC Symbol;Acc:HGNC:4414]	-
ENSG00000120742	3576.94535632394	3375.17988419313	3657.1902039709	5220.81009909465	4618.78981535698	4354.74047340052	3536.43848149599	4731.44679595071	-0.419865	6.31959064129659e-06	0.000485903396468773	SERP1	3	150541994	150603228	-	5747	protein_coding	stress associated endoplasmic reticulum protein 1 [Source:HGNC Symbol;Acc:HGNC:10759]	-
ENSG00000104805	3572.85274149977	3768.73444896735	3437.41177315768	4754.17403117244	4615.76836541235	4553.07142980512	3592.9996545416	4641.00460879664	-0.369255	6.39397255757561e-06	0.000485903396468773	NUCB1	19	48900050	48923372	+	3937	protein_coding	nucleobindin 1 [Source:HGNC Symbol;Acc:HGNC:8043]	-
ENSG00000198380	3771.34456047198	3431.11657360266	4884.28644267806	6711.59491127501	5834.41984307958	5315.07984125437	4028.91585891757	5953.69819853632	-0.563242	6.44492812278245e-06	0.000486842923765872	GFPT1	2	69319769	69387254	-	8866	protein_coding	glutamine--fructose-6-phosphate transaminase 1 [Source:HGNC Symbol;Acc:HGNC:4241]	-
ENSG00000134970	1935.80681183207	1708.06676589827	2218.99099882473	3030.58172777487	2779.73394905915	2515.6716049215	1954.28819218502	2775.32909391851	-0.505753	6.57831590407253e-06	0.000493961042439732	TMED7	5	115613508	115632992	-	3894	protein_coding	transmembrane p24 trafficking protein 7 [Source:HGNC Symbol;Acc:HGNC:24253]	-
ENSG00000129493	291.598806222061	295.665358307536	322.920062817673	426.813733898213	498.539240863869	477.322828093367	303.39474244909	467.558600951816	-0.623789	7.1489575076106e-06	0.000533633721647975	HEATR5A	14	31291791	31420582	-	10243	protein_coding	HEAT repeat containing 5A [Source:HGNC Symbol;Acc:HGNC:20276]	-
ENSG00000067167	4047.59606110341	3509.02839099451	4105.42252997155	4953.28570129242	5676.2972959773	5050.3222487334	3887.34899402316	5226.63508200104	-0.42706	7.61107842017624e-06	0.000564626210174189	TRAM1	8	70573442	70608387	-	3878	protein_coding	translocation associated membrane protein 1 [Source:HGNC Symbol;Acc:HGNC:20568]	-
ENSG00000091106	60.3660686564968	77.9118173918508	72.2955364517178	185.837558778648	152.079647213019	117.670041120432	70.1911408333551	151.862415704033	-1.11152	8.29492864707263e-06	0.000591189406117634	NLRC4	2	32224453	32265854	-	3624	protein_coding	NLR family CARD domain containing 4 [Source:HGNC Symbol;Acc:HGNC:16412]	-
ENSG00000133657	22012.1288317944	18638.9040068197	23470.9868941717	26596.2137005903	29307.0573129247	31565.9374825005	21374.0065775953	29156.4028320052	-0.447961	8.38406719734676e-06	0.00059418543648612	ATP13A3	3	194402672	194498364	-	13254	protein_coding	ATPase 13A3 [Source:HGNC Symbol;Acc:HGNC:24113]	-
ENSG00000257594	70.5976057169199	55.9366894095339	74.2234174237636	118.445916584193	154.093947176105	153.730215012178	66.9192375167392	142.090026257492	-1.08654	8.82678774296474e-06	0.000622066633393856	GALNT4	12	89519408	89524806	-	5399	protein_coding	polypeptide N-acetylgalactosaminyltransferase 4 [Source:HGNC Symbol;Acc:HGNC:4126]	-
ENSG00000253123	150.403594788221	208.76371583201	200.499621092764	347.169065850221	334.373793872332	283.736631411365	186.555643904332	321.759830377973	-0.785024	8.92699352183031e-06	0.000625633462654941	AC091182.1	8	37326575	37331984	-	4239	processed_transcript	novel transcript	-
ENSG00000162298	2800.37169343782	2754.88195341955	2699.99730135015	3533.97687325769	3789.90538054695	3401.0437691583	2751.75031606917	3574.97534098765	-0.37755	9.20312806365932e-06	0.000639659607467337	SYVN1	11	65121780	65134533	-	5496	protein_coding	synoviolin 1 [Source:HGNC Symbol;Acc:HGNC:20738]	-
ENSG00000023318	1154.11738041573	1316.50994003153	1222.27653627704	1572.47165120394	1794.74126710993	1671.10437429904	1230.96795224144	1679.43909753764	-0.448144	9.22854130472099e-06	0.000639659607467337	ERP44	9	99979179	100099040	-	4854	protein_coding	endoplasmic reticulum protein 44 [Source:HGNC Symbol;Acc:HGNC:18311]	-
ENSG00000023516	1283.03474737707	1152.6953496179	1505.67503916778	1713.38144851962	2043.50731255109	1874.18009042624	1313.80171205425	1877.02295049898	-0.514517	9.3737525523331e-06	0.00064617425381247	AKAP11	13	42272153	42323267	+	9920	protein_coding	A-kinase anchoring protein 11 [Source:HGNC Symbol;Acc:HGNC:369]	-
ENSG00000254087	2167.03954939763	2156.55915062828	2305.74564256679	2889.6719304592	2807.93414854236	2892.40552689579	2209.7814475309	2863.33720196578	-0.373726	9.83432968257229e-06	0.000673846903387911	LYN	8	55879813	56014168	+	6185	protein_coding	LYN proto-oncogene, Src family tyrosine kinase [Source:HGNC Symbol;Acc:HGNC:6735]	-
ENSG00000076641	2312.32737565564	1977.76151840852	2261.40438020973	2881.50324655684	2986.1996952755	2835.46841022461	2183.83109142463	2901.05711735232	-0.409691	1.04483466587184e-05	0.000701095176062411	PAG1	8	80967810	81112068	-	11023	protein_coding	phosphoprotein membrane anchor with glycosphingolipid microdomains 1 [Source:HGNC Symbol;Acc:HGNC:30043]	-
ENSG00000089127	95.1532946619356	141.839462431318	104.105572490474	269.566568777819	164.165446991537	256.217025020296	113.699443194576	229.983013596551	-1.01645	1.10825058689164e-05	0.000735820060717791	OAS1	12	112906777	112933222	+	4947	protein_coding	2'-5'-oligoadenylate synthetase 1 [Source:HGNC Symbol;Acc:HGNC:8086]	-
ENSG00000063438	6648.45278186298	6901.18905590125	6845.90533173467	7960.38246284802	9217.43663108309	10286.6390785926	6798.5157231663	9154.81939084125	-0.429373	1.14033023557605e-05	0.000749232600093326	AHRR	5	304176	438291	+	7678	protein_coding	aryl-hydrocarbon receptor repressor [Source:HGNC Symbol;Acc:HGNC:346]	-
ENSG00000134109	3090.94734595384	2806.82316501411	3430.66418975552	4238.52585983609	4154.49367386557	4023.55624476317	3109.47823357449	4138.85859282161	-0.412434	1.1557036626367e-05	0.000755399052029117	EDEM1	3	5187646	5219957	+	6758	protein_coding	ER degradation enhancing alpha-mannosidase like protein 1 [Source:HGNC Symbol;Acc:HGNC:18967]	-
ENSG00000116016	143.241518845925	123.859812263968	127.240144155023	203.196012071159	227.615895828756	277.093967799728	131.447158421639	235.968625233214	-0.845508	1.23418596825824e-05	0.000802538968534934	EPAS1	2	46293667	46386703	+	7302	protein_coding	endothelial PAS domain protein 1 [Source:HGNC Symbol;Acc:HGNC:3374]	Others
ENSG00000153989	3628.10304162606	3323.23867259856	4121.80951823394	6047.88934420842	4996.47105843566	4587.23369980782	3691.05041081952	5210.53136748397	-0.497245	1.26257698161753e-05	0.000812622888933934	NUS1	6	117675502	117710640	+	4676	protein_coding	NUS1, dehydrodolichyl diphosphate synthase subunit [Source:HGNC Symbol;Acc:HGNC:21042]	-
ENSG00000188313	529.993619729921	532.397418844314	594.751279876132	912.850426088523	698.96208719096	837.924567010821	552.380772816789	816.579026763435	-0.563665	1.2728088654787e-05	0.000815049941015927	PLSCR1	3	146515180	146544864	-	4340	protein_coding	phospholipid scramblase 1 [Source:HGNC Symbol;Acc:HGNC:9092]	-
ENSG00000100196	105.384831722359	120.863203902743	124.348322696955	160.310421583779	239.701695607274	299.868814468199	116.865452774019	233.293643886417	-0.998037	1.28067899187653e-05	0.000815947751642548	KDELR3	22	38468062	38483447	+	1929	protein_coding	KDEL endoplasmic reticulum protein retention receptor 3 [Source:HGNC Symbol;Acc:HGNC:6306]	-
ENSG00000135837	1383.30381056921	1286.54385641928	1712.9222436627	1965.58956400493	2269.10890841676	1996.59489126927	1460.9233035504	2077.09778789699	-0.507413	1.52765643545188e-05	0.000954029006595321	CEP350	1	179954738	180114880	+	14301	protein_coding	centrosomal protein 350 [Source:HGNC Symbol;Acc:HGNC:24238]	-
ENSG00000026950	363.219565645023	352.600917170812	369.189206146772	523.816855238716	528.753740310164	526.668329208387	361.669896320869	526.412974919089	-0.541459	1.65916995184806e-05	0.00100668602132396	BTN3A1	6	26402237	26415216	+	5547	protein_coding	butyrophilin subfamily 3 member A1 [Source:HGNC Symbol;Acc:HGNC:1138]	-
ENSG00000196878	564.78084573536	473.464121073555	456.907790374857	720.886354383107	698.96208719096	748.723084225977	498.38425239459	722.857175266681	-0.537094	1.70842017290628e-05	0.00103118279814415	LAMB3	1	209614870	209652466	-	4688	protein_coding	laminin subunit beta 3 [Source:HGNC Symbol;Acc:HGNC:6490]	-
ENSG00000274276	3.06946111812695	12.9853028986418	10.6033453462519	19.4006242681006	46.3288991509858	86.354626951285	8.88603645434023	50.6947167901238	-2.51042	1.75166354899986e-05	0.00104726235405845	CBSL	21	6444869	6468040	-	4004	protein_coding	cystathionine-beta-synthase like [Source:HGNC Symbol;Acc:HGNC:51829]	-
ENSG00000171105	908.560490965578	926.950853072276	853.08733013027	1168.12179803722	1238.7944772981	1213.70953704059	896.199558056042	1206.87527079197	-0.429575	1.81348556558712e-05	0.00105912594490192	INSR	19	7112255	7294034	-	10451	protein_coding	insulin receptor [Source:HGNC Symbol;Acc:HGNC:6091]	-
ENSG00000164309	1773.12537257134	1642.14138195132	1945.23190079422	2289.27366363587	2309.39490767849	2962.62797079024	1786.83288510562	2520.43218070153	-0.496404	1.93827556231479e-05	0.00111142482811823	CMYA5	5	79689877	79800240	+	14179	protein_coding	cardiomyopathy associated 5 [Source:HGNC Symbol;Acc:HGNC:14305]	-
ENSG00000014123	650.725757042914	660.252708923249	808.746067773217	939.398648771187	1116.92932953138	998.297445634636	706.574844579793	1018.20847464573	-0.526691	1.97059141594709e-05	0.00112484211367297	UFL1	6	96521595	96555276	+	4539	protein_coding	UFM1 specific ligase 1 [Source:HGNC Symbol;Acc:HGNC:23039]	-
ENSG00000160551	2756.37608407801	2337.35452175552	2946.76606577202	3411.44661472232	3774.7981308238	3665.80136167928	2680.16555720185	3617.34870240847	-0.432572	2.02748938829571e-05	0.00115210714564641	TAOK1	17	29390464	29551904	+	16980	protein_coding	TAO kinase 1 [Source:HGNC Symbol;Acc:HGNC:29259]	-
ENSG00000198363	6354.80766822884	5711.53553649491	6766.86221188079	7764.33404919142	8152.87910059196	8699.99142735584	6277.73513886818	8205.73485904641	-0.386399	2.04084789150593e-05	0.00115449758526221	ASPH	8	61500556	61714640	-	20047	protein_coding	aspartate beta-hydroxylase [Source:HGNC Symbol;Acc:HGNC:757]	-
ENSG00000218226	175.982437439279	114.869987180293	195.67991866265	238.934004143976	321.280844112271	345.41850780514	162.17744776074	301.877785353796	-0.896519	2.1228540391943e-05	0.0011955269510909	TATDN2P2	6	158609706	158621636	-	2226	processed_pseudogene	TatD DNase domain containing 2 pseudogene 2 [Source:HGNC Symbol;Acc:HGNC:39255]	-
ENSG00000164823	1712.75930391484	1543.25330603089	1857.51331656614	2305.61103144059	2370.83105655262	2165.50833739376	1704.50864217062	2280.65014179566	-0.419877	2.24423047063645e-05	0.00124717918004752	OSGIN2	8	89901849	89927888	+	4691	protein_coding	oxidative stress induced growth inhibitor family member 2 [Source:HGNC Symbol;Acc:HGNC:1355]	-
ENSG00000205413	689.605597872522	725.179223416457	766.332686388209	1012.91680389241	994.057031783108	966.982031465489	727.03916922573	991.318622380336	-0.446956	2.34455543185594e-05	0.00129155313418614	SAMD9	7	93099513	93118023	-	6855	protein_coding	sterile alpha motif domain containing 9 [Source:HGNC Symbol;Acc:HGNC:1348]	-
ENSG00000172292	513.623160433244	370.580567338162	529.203326826574	648.389284749678	756.36963613892	765.80421922733	471.135684865993	723.521046705309	-0.618968	2.44519521313224e-05	0.00132495097554247	CERS6	2	168455862	168775137	+	7241	protein_coding	ceramide synthase 6 [Source:HGNC Symbol;Acc:HGNC:23826]	Homeobox
ENSG00000108389	1518.3600997668	1413.40027704447	1691.7155529702	2095.26742095487	2123.07	1964.3305251556	1541.15864326049	2060.89003573449	-0.41899	2.47210643566259e-05	0.00132773771677859	MTMR4	17	58489529	58517905	-	7475	protein_coding	myotubularin related protein 4 [Source:HGNC Symbol;Acc:HGNC:7452]	-
ENSG00000061987	928.000411380383	769.129479381091	922.491045123919	1090.51930096481	1289.15197637526	1331.37957816102	873.206978628464	1237.0169518337	-0.502681	2.47482340987972e-05	0.00132773771677859	MON2	12	62466817	62600479	+	16017	protein_coding	MON2 homolog, regulator of endosome-to-Golgi trafficking [Source:HGNC Symbol;Acc:HGNC:29177]	-
ENSG00000059573	679.374060812099	657.256100562023	687.289566534331	860.77506621099	923.556533075086	1041.00028313802	674.639909302818	941.777294141365	-0.48164	2.48391677494845e-05	0.00132773771677859	ALDH18A1	10	95605929	95656706	-	3766	protein_coding	aldehyde dehydrogenase 18 family member A1 [Source:HGNC Symbol;Acc:HGNC:9722]	-
ENSG00000100731	5968.05556734484	5403.88374474247	6453.58155392334	6942.36023151663	8484.23144451966	8788.24395819616	5941.84028867022	8071.61187807749	-0.441971	2.55601015686202e-05	0.00136050920374744	PCNX1	14	70907405	71115382	+	16715	protein_coding	pecanex 1 [Source:HGNC Symbol;Acc:HGNC:19740]	-
ENSG00000100985	14348.7075735375	15449.5138410225	14133.2954060678	17425.8449347055	18760.1827062046	19669.8759060026	14643.8389402093	18618.6345156376	-0.346481	2.58884340958923e-05	0.0013664543770698	MMP9	20	46008908	46016561	+	2336	protein_coding	matrix metallopeptidase 9 [Source:HGNC Symbol;Acc:HGNC:7176]	-
ENSG00000132274	36.8335334175234	56.9355588632756	30.8460955527329	123.551344023167	88.6291983757989	93.946242507442	41.5383959445107	102.042261635469	-1.29704	2.63166109273563e-05	0.00138326686186917	TRIM22	11	5689689	5737089	+	6020	protein_coding	tripartite motif containing 22 [Source:HGNC Symbol;Acc:HGNC:16379]	-
ENSG00000070081	578.08184391391	551.375938465406	731.630828891384	1286.56771462141	1062.54323052804	723.101381723947	620.362870423567	1024.07077562447	-0.722387	2.76852408107778e-05	0.00144317897862794	NUCB2	11	17208153	17349980	+	9025	protein_coding	nucleobindin 2 [Source:HGNC Symbol;Acc:HGNC:8044]	-
ENSG00000122483	252.718965392453	205.767107470785	309.424896013352	411.497451581292	401.852842635725	419.43675947767	255.970322958863	410.929017898229	-0.682269	2.94645541037163e-05	0.00151712387762605	CCDC18	1	93179919	93278730	+	5633	protein_coding	coiled-coil domain containing 18 [Source:HGNC Symbol;Acc:HGNC:30370]	-
ENSG00000162654	20.4630741208464	19.9773890748335	17.3509287484123	66.3706	57.4075489479607	50.2944530595396	19.2637973146974	58.0241862380534	-1.59086	3.04477753465985e-05	0.00156137677234691	GBP4	1	89181148	89198932	-	6127	protein_coding	guanylate binding protein 4 [Source:HGNC Symbol;Acc:HGNC:20480]	-
ENSG00000115760	2527.18965392453	2005.72986311329	2628.66570538446	3062.23537789651	3339.70933879715	3415.2780483261	2387.19507414076	3272.40758833992	-0.455046	3.07994868033517e-05	0.00157253466492438	BIRC6	2	32357028	32618899	+	17858	protein_coding	baculoviral IAP repeat containing 6 [Source:HGNC Symbol;Acc:HGNC:13516]	-
ENSG00000006283	222.024354211183	275.687969232703	264.119693170276	339.000381947863	396.817092728009	576.962782267926	253.944005538054	437.593418981266	-0.785724	3.09146727626829e-05	0.00157253466492438	CACNA1G	17	50561068	50627474	+	9709	protein_coding	calcium voltage-gated channel subunit alpha1 G [Source:HGNC Symbol;Acc:HGNC:1394]	-
ENSG00000132256	111.523753958613	148.83154860751	142.66319193139	240.976175119565	228.623045810299	223.952658906629	134.339498165837	231.183959945498	-0.782119	3.21294345814933e-05	0.00162776231825517	TRIM5	11	5663557	5938619	-	4804	protein_coding	tripartite motif containing 5 [Source:HGNC Symbol;Acc:HGNC:16276]	-
ENSG00000005810	1179.69622306679	1106.74735474578	1396.74976424719	1642.92654986178	1648.70451978617	1736.5820584709	1227.73111401992	1676.07104270628	-0.448906	3.22975212984574e-05	0.00162973292472016	MYCBP2	13	77044655	77327050	-	15945	protein_coding	MYC binding protein 2, E3 ubiquitin protein ligase [Source:HGNC Symbol;Acc:HGNC:23386]	-
ENSG00000213462	519.762082669498	404.542128765379	492.573588357704	519.732513287537	912.477883278112	1000.19534952368	472.29259993086	810.801915363108	-0.780145	3.40933215827103e-05	0.00171078383812205	ERV3-1	7	64990809	65006743	-	4574	protein_coding	endogenous retrovirus group 3 member 1, envelope [Source:HGNC Symbol;Acc:HGNC:3454]	-
ENSG00000091436	1957.29303965895	1845.91075051462	1953.90736516843	2220.86093595362	2806.92699856081	2771.8886299418	1919.03705178067	2599.89218815208	-0.438201	3.41749922478603e-05	0.00171078383812205	MAP3K20	2	173075435	173268010	+	13799	protein_coding	mitogen-activated protein kinase kinase kinase 20 [Source:HGNC Symbol;Acc:HGNC:17797]	-
ENSG00000107249	7196.86316830167	6642.48186738215	7214.13059739541	7929.74989821417	11316.3371926191	9902.31354106219	7017.82521102641	9716.13354396514	-0.469375	3.44801202077952e-05	0.00171923603328591	GLIS3	9	3824127	4348392	-	11826	protein_coding	GLIS family zinc finger 3 [Source:HGNC Symbol;Acc:HGNC:28510]	zf-C2H2
ENSG00000117500	3878.77569960643	3429.11883469518	4119.88163726189	5334.15058823987	4864.53441085351	4791.25836787954	3809.2587238545	4996.64778899097	-0.391353	3.48748106575867e-05	0.00173206982852542	TMED5	1	93149742	93180728	-	9423	protein_coding	transmembrane p24 trafficking protein 5 [Source:HGNC Symbol;Acc:HGNC:24251]	-
ENSG00000165521	96.1764483679779	78.9106868455925	106.033453462519	135.804369876704	171.215496862339	298.919862523679	93.7068628920299	201.979909754241	-1.10918	3.82706107991293e-05	0.00189326962835693	EML5	14	88612431	88792752	-	11000	protein_coding	echinoderm microtubule associated protein like 5 [Source:HGNC Symbol;Acc:HGNC:18197]	-
ENSG00000103313	162.681439260729	144.836070792543	146.518953875481	233.828576705002	234.665945699559	293.226150856561	151.345487976251	253.906891087041	-0.74768	3.8620605857709e-05	0.00189437785149372	MEFV	16	3242028	3256627	-	4819	protein_coding	MEFV, pyrin innate immunity regulator [Source:HGNC Symbol;Acc:HGNC:6998]	-
ENSG00000154305	1182.76568418492	1169.6761303315	1279.14902495239	1618.42049815471	1618.49002033987	1530.65948651014	1210.53027982294	1589.19000166824	-0.392388	3.86515103672993e-05	0.00189437785149372	MIA3	1	222618086	222668012	+	10171	protein_coding	MIA SH3 domain ER export factor 3 [Source:HGNC Symbol;Acc:HGNC:24008]	-
ENSG00000109756	778.619970298204	717.188267786524	798.142722426965	1013.93788938021	1092.75772997434	1003.04220535723	764.650320170564	1036.57927490393	-0.438784	3.87435184847704e-05	0.00189437785149372	RAPGEF2	4	159103013	159360174	+	13275	protein_coding	Rap guanine nucleotide exchange factor 2 [Source:HGNC Symbol;Acc:HGNC:16854]	-
ENSG00000169926	1792.56529298614	1833.92431706972	1788.10960157249	2194.31271327096	2460.46740490996	2334.42178351825	1804.86640387612	2329.73396723306	-0.368314	4.0346271988301e-05	0.00195006981276788	KLF13	15	31326855	31435665	+	9409	protein_coding	Kruppel like factor 13 [Source:HGNC Symbol;Acc:HGNC:13672]	zf-C2H2
ENSG00000166439	260.904195040791	236.732060536777	288.218205320848	374.73837402068	395.809942746466	427.977326978347	261.951486966139	399.508547915164	-0.608922	4.22905822316763e-05	0.00201773532329222	RNF169	11	74748868	74842413	+	7823	protein_coding	ring finger protein 169 [Source:HGNC Symbol;Acc:HGNC:26961]	-
ENSG00000114127	725.415977584003	647.267406024607	832.844579923789	940.419734258982	1108.87212967903	1080.85626480784	735.175987844133	1043.38270958195	-0.504964	4.23860373105381e-05	0.00201773532329222	XRN1	3	142306607	142448062	-	11982	protein_coding	5'-3' exoribonuclease 1 [Source:HGNC Symbol;Acc:HGNC:30654]	-
ENSG00000155158	467.581243661339	442.499168007563	486.789945441567	620.819976579219	637.525938316826	731.641949224624	465.623452370156	663.329288040223	-0.510887	4.26229328064917e-05	0.0020213845765184	TTC39B	9	15163622	15307360	-	12208	protein_coding	tetratricopeptide repeat domain 39B [Source:HGNC Symbol;Acc:HGNC:23704]	-
ENSG00000205212	43.9956093598197	39.9547781496671	54.9446077033055	102.108548779477	115.822247877464	90.1504347293635	46.2983317375974	102.693743795435	-1.14738	4.31125910340941e-05	0.00202944671847463	CCDC144NL	17	20836447	20896140	-	3436	protein_coding	coiled-coil domain containing 144 family, N-terminal like [Source:HGNC Symbol;Acc:HGNC:33735]	-
ENSG00000128585	2611.09	2070.6563776065	2719.27611107061	3079.59383118902	3364.88808833573	3926.76314642217	2467.00691549903	3457.08168864897	-0.486881	4.31146825645027e-05	0.00202944671847463	MKLN1	7	131110096	131496636	+	12878	protein_coding	muskelin 1 [Source:HGNC Symbol;Acc:HGNC:7109]	-
ENSG00000167548	1345.44712344565	1183.66030268389	1331.20181119763	1618.42049815471	1700.06916884487	1790.67231930852	1286.76974577572	1703.05399543603	-0.404514	4.53817938152152e-05	0.00212240937382466	KMT2D	12	49018975	49059774	-	20485	protein_coding	lysine methyltransferase 2D [Source:HGNC Symbol;Acc:HGNC:7133]	-
ENSG00000138829	3063.3221958907	2438.24033658343	3190.64300873581	3613.62154130569	4469.73161808859	3940.04847364545	2897.40184706998	4007.80054434657	-0.468018	4.54261221508251e-05	0.00212240937382466	FBN2	5	128257909	128659185	-	13196	protein_coding	fibrillin 2 [Source:HGNC Symbol;Acc:HGNC:3604]	-
ENSG00000163840	697.790827520861	734.169048500133	761.512983958094	1097.66689937938	911.470733296568	1008.73591702435	731.157619993029	1005.9578499001	-0.460078	4.64068521342838e-05	0.00215228838115437	DTX3L	3	122564238	122575203	+	5868	protein_coding	deltex E3 ubiquitin ligase 3L [Source:HGNC Symbol;Acc:HGNC:30323]	-
ENSG00000147650	3488.9541376043	3083.51000370056	3540.55340516213	4097.61606252041	4407.28831923291	4548.32667008252	3371.00584882233	4351.07701727861	-0.368236	5.0776114546768e-05	0.00233773972630466	LRP12	8	104489231	104589024	-	9777	protein_coding	LDL receptor related protein 12 [Source:HGNC Symbol;Acc:HGNC:31708]	-
ENSG00000228477	797.036737006966	650.264014385832	766.332686388209	1004.74811999005	995.064181764651	1043.84713897158	737.877812593669	1014.55314690876	-0.459526	5.14809903251375e-05	0.00236157342891494	AL663070.1	1	39962680	39963404	+	725	processed_pseudogene	ribosomal protein S2 (RPS2) pseudogene	-
ENSG00000145734	694.721366402734	487.448293425938	668.974697299896	887.323288893654	993.049881801565	853.107798123135	617.048119042856	911.160322939451	-0.562198	5.29261454673128e-05	0.00241907001837011	BDP1	5	71455615	71567820	+	12436	protein_coding	B double prime 1, subunit of RNA polymerase III transcription initiation factor IIIB [Source:HGNC Symbol;Acc:HGNC:13652]	-
ENSG00000155850	547.38723273264	464.47429598988	632.344958831025	730.07612377326	869.170434071755	799.966489230036	548.068829184515	799.73768235835	-0.544872	5.33890122602694e-05	0.00243141656918158	SLC26A2	5	149960737	149993455	+	8606	protein_coding	solute carrier family 26 member 2 [Source:HGNC Symbol;Acc:HGNC:10994]	-
ENSG00000174718	5343.93180665903	5086.24325845262	5537.83809220158	5755.85889469911	7956.48485419104	9970.6380810676	5322.67105243774	7894.32727665259	-0.568739	5.36830158391655e-05	0.00243359512747858	KIAA1551	12	31959370	31993107	+	6646	protein_coding	KIAA1551 [Source:HGNC Symbol;Acc:HGNC:25559]	-
ENSG00000197535	1062.03354687193	1039.82310134509	981.291414771316	1295.75748401156	1342.53092539704	1431.9684842801	1027.71602099611	1356.75229789624	-0.401066	5.46278771516576e-05	0.00246118096524343	MYO5A	15	52307283	52529050	-	12988	protein_coding	myosin VA [Source:HGNC Symbol;Acc:HGNC:7602]	-
ENSG00000094975	1279.96528625894	1145.7032634417	1472.9	1672.53802900783	1870.27751572567	1765.99956875101	1299.52320411455	1769.60503782817	-0.445256	5.55418987712376e-05	0.00249122716447582	SUCO	1	172532349	172611833	+	7894	protein_coding	SUN domain containing ossification factor [Source:HGNC Symbol;Acc:HGNC:1240]	-
ENSG00000155380	687.559290460438	587.335238800106	802.962424857079	1032.31742816051	928.592282982802	1002.09325341271	692.618984705874	987.667654852009	-0.511635	5.56897392296616e-05	0.00249122716447582	SLC16A1	1	112911847	112957013	-	5312	protein_coding	solute carrier family 16 member 1 [Source:HGNC Symbol;Acc:HGNC:10922]	-
ENSG00000270872	228.163276447437	154.82476532996	214.958728383108	316.536501216378	318.259394167642	338.775844193503	199.315590053501	324.523913192508	-0.703552	5.62662201888354e-05	0.002508121440573	SRGAP2D	1	143975087	144068350	+	1021	unprocessed_pseudogene	SLIT-ROBO Rho GTPase activating protein 2D (pseudogene) [Source:HGNC Symbol;Acc:HGNC:43932]	-
ENSG00000188647	660.957294103338	587.335238800106	767.296626874232	850.564211333042	1034.34303104484	1000.19534952368	671.863053259225	961.700863967184	-0.517274	6.02956977637074e-05	0.00264107717808739	PTAR1	9	69709522	69759959	-	12200	protein_coding	protein prenyltransferase alpha subunit repeat containing 1 [Source:HGNC Symbol;Acc:HGNC:30449]	-
ENSG00000100815	847.171268603039	788.107999002183	932.130449984148	1056.82347986759	1206.56567788872	1261.15713426657	855.803239196457	1174.84876400762	-0.457178	6.0689264614339e-05	0.00264911790003421	TRIP11	14	91965991	92040896	-	10372	protein_coding	thyroid hormone receptor interactor 11 [Source:HGNC Symbol;Acc:HGNC:12305]	-
ENSG00000135114	14.3241518845925	27.968344704767	15.4230477763665	64.3283857310704	44.3145991878995	70.2224438944516	19.2385147885753	59.6218096044738	-1.63274	6.09196006625964e-05	0.00265000262882294	OASL	12	121019111	121039242	-	3517	protein_coding	2'-5'-oligoadenylate synthetase like [Source:HGNC Symbol;Acc:HGNC:8090]	-
ENSG00000044574	83188.5352234767	79109.4618668871	109678.112440172	231490.290937952	180117.695549199	140993.382012835	90658.7031768453	184200.456166662	-1.02276	6.32662466120067e-05	0.00272612702020097	HSPA5	9	125234853	125241330	-	3908	protein_coding	heat shock protein family A (Hsp70) member 5 [Source:HGNC Symbol;Acc:HGNC:5238]	-
ENSG00000158517	2825.95053608888	3048.5495728196	2823.38168356109	3468.62740203883	3760.6980310822	3835.66375974829	2899.29393082319	3688.32973095644	-0.347351	6.35060348883108e-05	0.00272612702020097	NCF1	7	74773962	74789315	+	3462	protein_coding	neutrophil cytosolic factor 1 [Source:HGNC Symbol;Acc:HGNC:7660]	-
ENSG00000178726	40399.2240830809	39687.0811360643	39588.0718204747	44460.1043095598	54210.8549065426	61493.9839087601	39891.4590132066	53388.3143749542	-0.420458	6.35339947633044e-05	0.00272612702020097	THBD	20	23045633	23049741	-	4109	protein_coding	thrombomodulin [Source:HGNC Symbol;Acc:HGNC:11784]	-
ENSG00000113369	1453.90141628613	1434.37653557305	1481.5765270172	1726.65555986095	2030.41436279103	1968.12633293368	1456.61815962546	1908.39875186189	-0.389826	6.64096229633319e-05	0.00283402007800074	ARRDC3	5	91368724	91383359	-	4934	protein_coding	arrestin domain containing 3 [Source:HGNC Symbol;Acc:HGNC:29263]	-
ENSG00000161681	2574.25472440247	2745.89212833587	2325.98839277327	2935.62077740996	3578.40388442288	3933.40581003381	2548.71174850387	3482.47682395555	-0.450559	6.94985717973067e-05	0.00294202846719135	SHANK1	19	50661827	50719450	-	7567	protein_coding	SH3 and multiple ankyrin repeat domains 1 [Source:HGNC Symbol;Acc:HGNC:15474]	-
ENSG00000113742	1239.03913801725	1114.73831037571	1408.31705007946	1552.04994144805	1737.33371816197	1855.20105153585	1254.03149949081	1714.86157038196	-0.451517	6.9865664003087e-05	0.00294767676053158	CPEB4	5	173888280	173961976	+	10272	protein_coding	cytoplasmic polyadenylation element binding protein 4 [Source:HGNC Symbol;Acc:HGNC:21747]	-
ENSG00000136240	3753.95094746926	3599.93	3763.22365743342	4477.45986398006	4756.76936282839	4619.49806592149	3705.70003872923	4617.90909757665	-0.317497	7.04240348212892e-05	0.00296133066423521	KDELR2	7	6445953	6484242	-	3990	protein_coding	KDEL endoplasmic reticulum protein retention receptor 2 [Source:HGNC Symbol;Acc:HGNC:6305]	-
ENSG00000166783	1446.73934034384	1405.40932141454	1542.30477763665	1702.14950815388	2026.38576286486	2275.58676295804	1464.81781313167	2001.37401132559	-0.450457	7.17997999560682e-05	0.0029773699205828	MARF1	16	15594386	15643166	-	10919	protein_coding	meiosis regulator and mRNA stability factor 1 [Source:HGNC Symbol;Acc:HGNC:29562]	-
ENSG00000273018	56.2734538323275	51.9412115945672	59.7643101334201	95.9820358527083	109.779347988205	145.189647511501	55.9929918534382	116.983677117472	-1.06409	7.18963169208082e-05	0.0029773699205828	FAM106A	17	18511221	18551705	-	9984	processed_transcript	family with sequence similarity 106 member A [Source:NCBI gene;Acc:80039]	-
ENSG00000138685	953.57925403144	770.128348834833	995.75052206166	1544.90234303349	1421.08862395741	1057.13246619485	906.486041642645	1341.04114439525	-0.564558	7.19855589201549e-05	0.0029773699205828	FGF2	4	122826708	122898236	+	6775	protein_coding	fibroblast growth factor 2 [Source:HGNC Symbol;Acc:HGNC:3676]	-
ENSG00000100934	680.397214518141	643.27192820964	787.539377080713	843.416612918479	1063.55038050959	1129.25281397834	703.736173269498	1012.07326913547	-0.52429	7.37427120648687e-05	0.00304007945326248	SEC23A	14	39031919	39109646	-	8945	protein_coding	Sec23 homolog A, coat complex II component [Source:HGNC Symbol;Acc:HGNC:10701]	-
ENSG00000147526	4872.25794817352	4293.14091218173	5270.82657757324	5899.83194847817	6490.07448106418	6334.25422966844	4812.07514597616	6241.3868864036	-0.37518	7.414708748081e-05	0.00304679318752579	TACC1	8	38728186	38853028	+	12609	protein_coding	transforming acidic coiled-coil containing protein 1 [Source:HGNC Symbol;Acc:HGNC:11522]	-
ENSG00000120868	446.095015834451	366.585089523195	388.46801586723	516.669256824153	641.554538242999	591.197061435721	400.382707074959	583.140285500958	-0.542934	8.42572154889431e-05	0.00343315325604256	APAF1	12	98645141	98735433	+	7908	protein_coding	apoptotic peptidase activating factor 1 [Source:HGNC Symbol;Acc:HGNC:576]	-
ENSG00000166197	823.638733364066	829.061646605592	786.57543659469	1019.04331681918	1085.70768010354	1128.30386203382	813.091938854783	1077.68495298551	-0.40676	8.59235944118978e-05	0.00346302282270316	NOLC1	10	102152176	102163871	+	3970	protein_coding	nucleolar and coiled-body phosphoprotein 1 [Source:HGNC Symbol;Acc:HGNC:15608]	-
ENSG00000152332	2499.56450386138	2234.47096802013	2797.35529043847	3164.34392667599	3348.77368863104	3338.41294082001	2510.46358743999	3283.84351870901	-0.387352	8.87813073896809e-05	0.00355547997689151	UHMK1	1	162497251	162529629	+	9246	protein_coding	U2AF homology motif kinase 1 [Source:HGNC Symbol;Acc:HGNC:19683]	-
ENSG00000166669	465.534936249255	448.492384730013	468.475076207131	660.642310603215	639.540238279913	608.278196437074	460.834132395466	636.153581773401	-0.464857	9.09181862708627e-05	0.00361868670688227	ATF7IP2	16	10326434	10483638	+	6391	protein_coding	activating transcription factor 7 interacting protein 2 [Source:HGNC Symbol;Acc:HGNC:20397]	-
ENSG00000136731	1887.71858764808	1719.05432988943	2141.87575994289	2728.34042338762	2743.47654972359	2282.22942656968	1916.2162258268	2584.68213322696	-0.431437	9.09333084488054e-05	0.00361868670688227	UGGT1	2	128091200	128195677	+	11349	protein_coding	UDP-glucose glycoprotein glucosyltransferase 1 [Source:HGNC Symbol;Acc:HGNC:15663]	-
ENSG00000102908	1604.30501107435	1390.42627960841	1927.88097204581	1972.73716241949	2549.09660328576	2446.39811297157	1640.87075424286	2322.74395955894	-0.501297	9.46041990847406e-05	0.00375293072784278	NFAT5	16	69565094	69704666	+	16401	protein_coding	nuclear factor of activated T cells 5 [Source:HGNC Symbol;Acc:HGNC:7774]	RHD
ENSG00000055609	1314.75251226438	1111.74170201449	1377.47095452673	1460.15224754652	1888.40621539344	2030.75716127198	1267.98838960187	1793.10520807065	-0.500086	0.000101167165850204	0.00398152421258188	KMT2C	7	152134922	152436005	-	20114	protein_coding	lysine methyltransferase 2C [Source:HGNC Symbol;Acc:HGNC:13726]	-
ENSG00000113282	1184.81	1204.63656121246	1292.64419175671	1658.2428321787	1739.34801812505	1462.33494650473	1227.36424818873	1619.97526560283	-0.400036	0.000103411974588049	0.00405137285536721	CLINT1	5	157785743	157859175	-	6368	protein_coding	clathrin interactor 1 [Source:HGNC Symbol;Acc:HGNC:23186]	-
ENSG00000106086	167.79720779094	148.83154860751	144.591072903436	241.99726060736	220.565845957954	296.07300669012	153.739943100629	252.878704418478	-0.719327	0.000103993517101428	0.0040530808906679	PLEKHA8	7	30027404	30130483	+	10886	protein_coding	pleckstrin homology domain containing A8 [Source:HGNC Symbol;Acc:HGNC:30037]	-
ENSG00000100426	754.064281353188	673.23801182189	659.335292439666	894.470887308217	999.092781690824	927.126049795665	695.545861871582	940.229906264902	-0.435149	0.000104098153672326	0.0040530808906679	ZBED4	22	49853842	49890078	+	6893	protein_coding	zinc finger BED-type containing 4 [Source:HGNC Symbol;Acc:HGNC:20721]	zf-BED
ENSG00000187735	2080.07148438403	1924.82143736021	2311.52928548292	3858.68205837643	2907.64199671513	2407.49108324627	2105.47406907572	3057.93837944594	-0.538172	0.000108768271854239	0.0041976273348452	TCEA1	8	53966552	54022529	-	4415	protein_coding	transcription elongation factor A1 [Source:HGNC Symbol;Acc:HGNC:11612]	-
ENSG00000198431	2225.35931064204	2213.49470949156	2375.14935756044	2766.12058643603	2790.81259885612	3271.98630470364	2271.33445923134	2942.97316333193	-0.373849	0.000108992977871358	0.0041976273348452	TXNRD1	12	104215779	104350305	+	6708	protein_coding	thioredoxin reductase 1 [Source:HGNC Symbol;Acc:HGNC:12437]	-
ENSG00000064393	5336.76973071673	4964.38118509613	5847.26298821494	5941.69645347776	7826.56250657197	8370.70510260753	5382.80463467593	7379.65468755242	-0.455236	0.000109033750607054	0.0041976273348452	HIPK2	7	139561570	139777778	-	15402	protein_coding	homeodomain interacting protein kinase 2 [Source:HGNC Symbol;Acc:HGNC:14402]	-
ENSG00000152778	56.2734538323275	44.9491254183755	46.2691433290994	146.015224754652	89.6363483573421	89.2014827848439	49.1639075266008	108.284351965613	-1.13877	0.000109141638194945	0.0041976273348452	IFIT5	10	89414586	89421001	+	4015	protein_coding	interferon induced protein with tetratricopeptide repeats 5 [Source:HGNC Symbol;Acc:HGNC:13328]	-
ENSG00000103994	3630.14934903814	3242.33024684548	4165.18684010497	4599.99012251543	4990.42815854641	4863.37871566303	3679.22214532953	4817.93233224162	-0.388942	0.000111928071919439	0.0042787049311022	ZNF106	15	42412823	42491141	-	12226	protein_coding	zinc finger protein 106 [Source:HGNC Symbol;Acc:HGNC:12886]	-
ENSG00000072364	3047.97489030007	2595.06284082088	3439.33965412972	3635.06433654938	4292.47322133699	4354.74047340052	3027.45912841689	4094.09267709563	-0.435425	0.000113189085318291	0.00431383779845995	AFF4	5	132875379	132963634	-	11297	protein_coding	AF4/FMR2 family member 4 [Source:HGNC Symbol;Acc:HGNC:17869]	AF-4
ENSG00000136874	100.269063192147	101.884684281651	102.177691518428	172.563447437316	151.072497231475	216.361043350472	101.443812997409	179.998996006421	-0.8283	0.000115118163424651	0.00435410953294816	STX17	9	99906633	99970341	+	4740	protein_coding	syntaxin 17 [Source:HGNC Symbol;Acc:HGNC:11432]	-
ENSG00000108256	2186.47946981243	1824.93449198604	2245.98133243337	2462.85819656098	2893.54189697353	3077.45115607711	2085.79843141061	2811.28374987054	-0.430729	0.000115688909682443	0.00435410953294816	NUFIP2	17	29255836	29294118	-	10850	protein_coding	NUFIP2, FMR1 interacting protein 2 [Source:HGNC Symbol;Acc:HGNC:17634]	-
ENSG00000145416	11.2546907664655	6.99208617619174	7.71152388818323	27.5693081704588	41.2931	36.0601738917454	8.65276694361349	34.974210435158	-2.01802	0.000121274811567432	1	2025-03-01	4	163524298	164384050	-	10421	protein_coding	membrane associated ring-CH-type finger 1 [Source:HGNC Symbol;Acc:HGNC:26077]	-
ENSG00000157625	1266.66428808039	1127.72361327435	1356.26426383423	1485.67938474139	1798.7698670361	1765.05061680649	1250.21738839632	1683.16662286132	-0.429031	0.000122967972844804	0.00458947034744735	TAB3	X	30827442	30975084	-	12711	protein_coding	TGF-beta activated kinase 1 (MAP3K7) binding protein 3 [Source:HGNC Symbol;Acc:HGNC:30681]	-
ENSG00000187079	2210.01200505141	1929.81578462892	2338.51961909157	2643.59032790066	2983.17824533087	2818.38727522326	2159.4491362573	2815.05194948493	-0.382448	0.000125438123609897	0.00465412332158484	TEAD1	11	12674591	12944483	+	10279	protein_coding	TEA domain transcription factor 1 [Source:HGNC Symbol;Acc:HGNC:11714]	TEA
ENSG00000121073	1183.78883789096	1066.79257659611	1302.28359661694	1929.85157193211	1741.36231808814	1352.25652094045	1184.28833703467	1674.4901369869	-0.49927	0.00012612357261782	0.00465674665721285	SLC35B1	17	49700934	49709014	-	5928	protein_coding	solute carrier family 35 member B1 [Source:HGNC Symbol;Acc:HGNC:20798]	-
ENSG00000066230	226.116969035352	202.77049910956	214.958728383108	261.397884875461	360.559693392455	431.773134756425	214.615398842673	351.243571008114	-0.711793	0.000127108847383249	0.00465729737603698	SLC9A3	5	470458	524332	-	5635	protein_coding	solute carrier family 9 member A3 [Source:HGNC Symbol;Acc:HGNC:11073]	-
ENSG00000115464	2923.1501381629	2266.43479053987	3079.78985284318	3367.53993874715	3926.87777803682	3996.0366383721	2756.45826051532	3763.48478505202	-0.449273	0.000127169346327467	0.00465729737603698	USP34	2	61187463	61470769	-	18125	protein_coding	ubiquitin specific peptidase 34 [Source:HGNC Symbol;Acc:HGNC:20066]	-
ENSG00000147548	1543.93894241786	1464.3426191853	1713.88618414872	1861.43884424986	2243.93015887818	2142.73349072529	1574.05591525063	2082.70083128445	-0.403926	0.000129912420948627	0.00470932525938773	NSD3	8	38269697	38382272	-	15252	protein_coding	nuclear receptor binding SET domain protein 3 [Source:HGNC Symbol;Acc:HGNC:12767]	-
ENSG00000118200	1464.13295334656	1306.52124549411	1585.68209950768	1863.48101522545	1979.04971373233	1853.30314764681	1452.11209944945	1898.61129220153	-0.386618	0.000131017821235124	0.00472225661394597	CAMSAP2	1	200739558	200860704	+	7777	protein_coding	calmodulin regulated spectrin associated protein family member 2 [Source:HGNC Symbol;Acc:HGNC:29188]	-
ENSG00000129315	537.155695672217	471.466382166072	564.869124809422	687.190533285879	722.126536766453	764.85526728281	524.497067549237	724.724112445047	-0.466571	0.000132414331323466	0.00474642483724714	CCNT1	12	48688458	48716998	-	7381	protein_coding	cyclin T1 [Source:HGNC Symbol;Acc:HGNC:1599]	-
ENSG00000086758	4640.00205690191	4408.01089936202	4782.10875115963	5322.91864787413	6242.31558560457	5941.38812463731	4610.04056914119	5835.54078603867	-0.340099	0.000132912671966004	0.00474983953782191	HUWE1	X	53532096	53686729	-	17380	protein_coding	HECT, UBA and WWE domain containing 1, E3 ubiquitin protein ligase [Source:HGNC Symbol;Acc:HGNC:30892]	-
ENSG00000178607	444.048708422366	475.461859981038	452.088087944742	605.503694262298	638.533088298369	633.899898939103	457.199552116049	625.978893833257	-0.453352	0.000138472284878318	0.00493454201621463	ERN1	17	64039142	64130819	-	10864	protein_coding	endoplasmic reticulum to nucleus signaling 1 [Source:HGNC Symbol;Acc:HGNC:3449]	-
ENSG00000180867	318.200802579161	293.667619400053	379.792551493024	617.756720115835	459.260391583685	445.058	330.553657824079	507.35852455974	-0.617137	0.000138907025443526	0.00493609049569038	PDIA3P1	1	147172744	147179622	+	3328	transcribed_processed_pseudogene	protein disulfide isomerase family A member 3 pseudogene 1 [Source:HGNC Symbol;Acc:HGNC:4607]	-
ENSG00000078177	469.627551073424	411.534214941571	524.38362439646	666.768823529984	696.947787227873	619.665619771309	468.515130137152	661.127410176389	-0.496265	0.000140198310239577	0.00496582980146174	N4BP2	4	40056826	40158252	+	9835	protein_coding	NEDD4 binding protein 2 [Source:HGNC Symbol;Acc:HGNC:29851]	-
ENSG00000048707	1087.61238952298	1068.79031550359	1299.39177515887	1450.96247815637	1597.33987072747	1543.94481373342	1151.93149339515	1530.74905420575	-0.409943	0.000144861742454061	0.00508126914333323	VPS13D	1	12230030	12512047	+	20768	protein_coding	vacuolar protein sorting 13 homolog D [Source:HGNC Symbol;Acc:HGNC:23595]	-
ENSG00000091039	3860.35893289767	3311.25223915366	4306.88609155034	5092.15332763251	5218.04405437516	4738.11705898644	3826.16575453389	5016.10481366471	-0.390556	0.000145006491605229	0.00508126914333323	OSBPL8	12	76351797	76559809	-	9198	protein_coding	oxysterol binding protein like 8 [Source:HGNC Symbol;Acc:HGNC:16396]	-
ENSG00000154310	851.263883427209	836.053732781784	852.123389644247	997.600521575489	1153.18672886693	1301.01311593639	846.480335284413	1150.60012212627	-0.443242	0.000146858817637748	0.00511808936577814	TNIK	3	171061339	171460408	-	8523	protein_coding	TRAF2 and NCK interacting kinase [Source:HGNC Symbol;Acc:HGNC:30765]	-
ENSG00000170581	1505.05910158825	1562.23182565198	1524.95384888823	1992.13778668759	1890.42051535653	1914.03607209607	1530.74825870949	1932.1981247134	-0.335948	0.000152215929735195	0.00526083274961502	STAT2	12	56341597	56360155	-	6109	protein_coding	signal transducer and activator of transcription 2 [Source:HGNC Symbol;Acc:HGNC:11363]	STAT
ENSG00000134900	1538.82317388765	1299.52915931792	1711.95830317668	2184.10185839301	2046.52876249572	1894.10808126115	1516.77021212742	2041.57956738329	-0.428409	0.000156286001591155	0.00538674292369515	TPP2	13	102597003	102679958	+	6752	protein_coding	tripeptidyl peptidase 2 [Source:HGNC Symbol;Acc:HGNC:12016]	-
ENSG00000184432	3982.1142239167	3854.63722198913	4461.12	5072.75270336441	5004.52825828801	5469.75900821107	4099.28933840661	5182.34665662116	-0.338212	0.000158049559939969	0.00541792173544216	COPB2	3	139355600	139389732	-	8177	protein_coding	coatomer protein complex subunit beta 2 [Source:HGNC Symbol;Acc:HGNC:2232]	-
ENSG00000178104	1956.26988595291	1790.97293055883	1947.15978176627	2379.12918656181	2447.3744551499	2345.80920685249	1898.13	2390.7709495214	-0.332849	0.000163658347180554	0.00557986499914239	PDE4DIP	1	148808181	149048286	+	27623	protein_coding	phosphodiesterase 4D interacting protein [Source:HGNC Symbol;Acc:HGNC:15580]	-
ENSG00000138688	870.703803842013	744.157743037549	1092.14457066395	1165.05854157383	1318.35932584001	1359.84813649661	902.335372514504	1281.08866797015	-0.505443	0.000164113225846027	0.00558029203247339	KIAA1109	4	122152333	122362758	+	20470	protein_coding	KIAA1109 [Source:HGNC Symbol;Acc:HGNC:26953]	-
ENSG00000145012	7729.92624914971	7042.02964887882	8330.37368020994	8263.64485272306	11390.8662912532	12282.2850179174	7700.77652607949	10645.5987206312	-0.467215	0.000172820212510155	0.00584484445258875	LPP	3	188153284	188890671	+	25535	protein_coding	LIM domain containing preferred translocation partner in lipoma [Source:HGNC Symbol;Acc:HGNC:6679]	-
ENSG00000105983	437.909786186112	412.533084395313	412.566528017803	490.121034141489	651.626038058431	709.816054500673	421.003132866409	617.187708900197	-0.55259	0.000176644639812075	0.00595821425462386	LMBR1	7	156668946	156893230	-	11819	protein_coding	limb development membrane protein 1 [Source:HGNC Symbol;Acc:HGNC:13243]	-
ENSG00000185278	185.19082079366	219.751279823169	247.732704907886	312.452159265199	337.395243816962	347.316411694179	217.558268508238	332.38793825878	-0.610803	0.000181269896323243	0.00608170144180241	ZBTB37	1	173868082	173903549	+	19464	protein_coding	zinc finger and BTB domain containing 37 [Source:HGNC Symbol;Acc:HGNC:28365]	ZBTB
ENSG00000186951	417.446712065266	391.556825866737	444.376564056559	494.205376092668	620.404388630592	749.672036170497	417.793367329521	621.427266964586	-0.573343	0.000182354570760401	0.0061018644831365	PPARA	22	46150521	46243756	+	13219	protein_coding	peroxisome proliferator activated receptor alpha [Source:HGNC Symbol;Acc:HGNC:9232]	THR-like
ENSG00000132549	1245.1780602535	1053.80727369747	1346.62	1492.82698315595	1758.48386777437	1652.12533540865	1215.20339764166	1634.47872877966	-0.427558	0.000183783280281714	0.00612698364584942	VPS13B	8	99013266	99877580	+	16716	protein_coding	vacuolar protein sorting 13 homolog B [Source:HGNC Symbol;Acc:HGNC:2183]	-
ENSG00000176853	3525.78767102183	2911.70445765699	3646.58685862465	4004.69728313108	4484.83886781173	4781.76884843434	3361.35966243449	4423.76833312572	-0.396281	0.000184076639062777	0.00612698364584942	FAM91A1	8	123768456	123815452	+	7246	protein_coding	family with sequence similarity 91 member A1 [Source:HGNC Symbol;Acc:HGNC:26306]	-
ENSG00000009413	464.511782543212	420.524040025246	541.734553144872	605.503694262298	673.78333765238	760.110507560212	475.590125237777	679.799179824964	-0.515442	0.000188774871382114	0.00621774152084951	REV3L	6	111299028	111483715	-	12425	protein_coding	REV3 like, DNA directed polymerase zeta catalytic subunit [Source:HGNC Symbol;Acc:HGNC:9968]	-
ENSG00000143970	925.954103968298	881.002858200159	943.697735816423	1041.50719755066	1477.48902292383	1293.42150038024	916.884899328293	1270.80590695158	-0.471014	0.000196821075830408	0.00643209277751588	ASXL2	2	25733753	25878516	-	13023	protein_coding	ASXL transcriptional regulator 2 [Source:HGNC Symbol;Acc:HGNC:23805]	-
ENSG00000100503	1564.4020165387	1299.52915931792	1570.25905173131	1954.35762363919	2034.4429627172	1822.93668542218	1478.06340919598	1937.24575725952	-0.390155	0.000197322227895255	0.00643209277751588	NIN	14	50719763	50831121	-	13683	protein_coding	ninein [Source:HGNC Symbol;Acc:HGNC:14906]	-
ENSG00000096433	1551.10101836015	1578.21373691185	1521.09808694414	1801.19480046997	1995.16411343702	2551.73177881325	1550.13761407205	2116.03023090675	-0.44929	0.000201462193881282	0.00655011746343396	ITPR3	6	33620365	33696574	+	9870	protein_coding	inositol 1,4,5-trisphosphate receptor type 3 [Source:HGNC Symbol;Acc:HGNC:6182]	-
ENSG00000076685	576.035536501825	474.462990527297	584.14793452988	812.784048284636	777.519785751327	683.245400054123	544.882153853001	757.849744696695	-0.475518	0.000219485669110862	0.00703844480537668	NT5C2	10	103088017	103193306	-	5156	protein_coding	5'-nucleotidase, cytosolic II [Source:HGNC Symbol;Acc:HGNC:8022]	-
ENSG00000163735	34560.0858826974	33749.8011030238	42593.6382558941	41913.5171029997	49416.8209943972	62397.3861599428	36967.8417472051	51242.5747524465	-0.471077	0.000219731817222203	0.00703844480537668	CXCL5	4	73995642	73998779	-	2538	protein_coding	C-X-C motif chemokine ligand 5 [Source:HGNC Symbol;Acc:HGNC:10642]	-
ENSG00000110344	571.942921677656	567.357849725273	724.883245489224	706.59115755398	1050.45743074953	997.348493690116	621.394672297384	918.132360664541	-0.563101	0.000228862737967464	0.00729066525116048	UBE4A	11	118359585	118399211	+	6576	protein_coding	ubiquitination factor E4A [Source:HGNC Symbol;Acc:HGNC:12499]	-
ENSG00000101347	429.724556537774	453.486731998721	446.304445028605	658.600139627626	550.911039904114	624.410379493907	443.171911188367	611.307186341882	-0.463954	0.000234495989987346	0.0074513020495979	SAMHD1	20	36889773	36951901	-	11261	protein_coding	SAM and HD domain containing deoxynucleoside triphosphate triphosphohydrolase 1 [Source:HGNC Symbol;Acc:HGNC:15925]	-
ENSG00000163349	1603.28185736831	1331.49298183766	1865.22484045432	2051.36074497969	2197.6012597272	2229.08811767658	1599.9998932201	2159.35004079449	-0.432412	0.000237299336846284	0.00750462257670897	HIPK1	1	113929192	113977869	+	9280	protein_coding	homeodomain interacting protein kinase 1 [Source:HGNC Symbol;Acc:HGNC:19006]	-
ENSG00000159140	5202.73659522519	4643.74409044506	5819.30871412027	6733.0377065187	6549.49632997523	6612.29714941268	5221.92979993017	6631.61039530221	-0.344713	0.000250597647845711	0.00786390379993444	SON	21	33542618	33577481	+	13172	protein_coding	SON DNA binding protein [Source:HGNC Symbol;Acc:HGNC:11183]	-
ENSG00000116191	322.29341740333	301.658575029986	381.72043246507	453.361956580877	476.381941269919	511.485098096073	335.224141632796	480.409665315623	-0.518909	0.000263368677972954	0.00810340456738734	RALGPS2	1	178725147	178921841	+	9178	protein_coding	Ral GEF with PH domain and SH3 binding motif 2 [Source:HGNC Symbol;Acc:HGNC:30279]	-
ENSG00000124783	1938.87627295019	1852.90283669081	1934.62855544797	2509.82812899954	2365.79530664491	2284.12733045872	1908.80255502966	2386.58358870105	-0.322159	0.000268667763532477	0.0082263199926267	SSR1	6	7268306	7347446	-	11349	protein_coding	signal sequence receptor subunit 1 [Source:HGNC Symbol;Acc:HGNC:11323]	-
ENSG00000204389	81.8522964833854	80.9084257530758	101.213751032405	182.774302315264	123.87944772981	168.913446124492	87.9914910896221	158.522398723188	-0.848484	0.00028433998031496	0.0086432502449957	HSPA1A	6	31815464	31817946	+	2483	protein_coding	heat shock protein family A (Hsp70) member 1A [Source:HGNC Symbol;Acc:HGNC:5232]	-
ENSG00000115594	938.231948440806	902.977986182476	1091.18063017793	1099.70907035497	1379.79547471414	1744.17367402705	977.463521600403	1407.89273969872	-0.526646	0.000289902744417119	0.00879116134812969	IL1R1	2	102064544	102179874	+	7083	protein_coding	interleukin 1 receptor type 1 [Source:HGNC Symbol;Acc:HGNC:5993]	-
ENSG00000152749	421.539326889435	363.58848116197	491.609647871681	631.030831457167	560.982539719545	618.716667826789	425.579151974362	603.576679667834	-0.50371	0.000292851356643515	0.00883808579918166	GPR180	13	94601903	94634645	+	8822	protein_coding	G protein-coupled receptor 180 [Source:HGNC Symbol;Acc:HGNC:28899]	-
ENSG00000188157	6374.24758864364	6755.35411565496	6495.99493530835	8447.44024052612	7654.33985972809	7897.17808229224	6541.86554653565	7999.65272751548	-0.29021	0.000298463474620591	0.00894327014807307	AGRN	1	1020123	1056118	+	10758	protein_coding	agrin [Source:HGNC Symbol;Acc:HGNC:329]	-
ENSG00000077232	1795.63475410427	1770.99554148399	2142.83970042892	2911.11472570289	2660.89025123705	2149.37615433693	1903.15666533906	2573.79371042562	-0.435158	0.000303653696177751	0.00901315618184077	DNAJC10	2	182716041	182794464	+	21835	protein_coding	DnaJ heat shock protein family (Hsp40) member C10 [Source:HGNC Symbol;Acc:HGNC:24637]	-
ENSG00000138496	276.251500631426	306.652922298695	350.874336912337	474.804751824567	382.716992986404	535.208896709063	311.259586614153	464.243547173345	-0.576677	0.000306363513507015	0.00907224348096478	PARP9	3	122527924	122564577	-	8938	protein_coding	poly(ADP-ribose) polymerase family member 9 [Source:HGNC Symbol;Acc:HGNC:24118]	-
ENSG00000164187	565.803999441402	496.438118509614	615.957970568636	697.401388163827	803.705685271449	796.170681451958	559.40002950655	765.759251629078	-0.452969	0.000311794590260969	0.00921144907761621	LMBRD2	5	36098412	36151961	-	8421	protein_coding	LMBR1 domain containing 2 [Source:HGNC Symbol;Acc:HGNC:25287]	-
ENSG00000090615	3445.98168195053	3462.08152666865	3737.1972643108	4574.46298532056	4111.18622465922	4531.24553508117	3548.42015764333	4405.63158168698	-0.312131	0.000315251354344785	0.00927015346167706	GOLGA3	12	132768909	132828858	-	10549	protein_coding	golgin A3 [Source:HGNC Symbol;Acc:HGNC:4426]	-
ENSG00000020181	178.028744851363	186.788587849694	197.607799634695	264.461141338845	293.080644629062	286.583487244924	187.475044111917	281.375091070944	-0.585576	0.000318564836818916	0.00934580329411773	ADGRA2	8	37784191	37844896	+	7061	protein_coding	adhesion G protein-coupled receptor A2 [Source:HGNC Symbol;Acc:HGNC:17849]	-
ENSG00000157741	261.927348746833	273.690230325219	366.297384688704	409.455280605702	442.138841897451	493.455	300.638321253586	448.349711217785	-0.576114	0.00032302869204021	0.00943288645853531	UBN2	7	139230356	139308236	+	16386	protein_coding	ubinuclein 2 [Source:HGNC Symbol;Acc:HGNC:21931]	-
ENSG00000101974	716.207594229623	688.221053628016	722.955364517178	906.723913161755	1003.12	882.525308403243	709.128004124939	930.790201060665	-0.392212	0.000326232310648351	0.00948372158020015	ATP11C	X	139726346	139945276	-	7407	protein_coding	ATPase phospholipid transporting 11C [Source:HGNC Symbol;Acc:HGNC:13554]	-
ENSG00000179331	69.5744520108776	74.9152090306258	79.0431198538781	115.382660120809	139.993847434501	145.189647511501	74.5109269651272	133.522051688937	-0.841674	0.000341949167492923	0.00987114129959549	RAB39A	11	107928503	107963482	+	1830	protein_coding	RAB39A, member RAS oncogene family [Source:HGNC Symbol;Acc:HGNC:16521]	-
ENSG00000108821	435.863478774027	392.555695320479	423.169873364055	590.187411945376	555.94678981183	557.034791433014	417.196349152854	567.722997730073	-0.444389	0.00034432469206098	0.00991702280901657	COL1A1	17	50183289	50201632	-	9819	protein_coding	collagen type I alpha 1 chain [Source:HGNC Symbol;Acc:HGNC:2197]	-
ENSG00000176142	1248.24752137163	1137.71230781177	1181.79103586408	1391.73951986427	1557.05387146574	1668.25751846548	1189.25028834916	1539.01696993183	-0.372282	0.000347089856762026	0.00996821164088371	TMEM39A	3	119429500	119468830	-	5333	protein_coding	transmembrane protein 39A [Source:HGNC Symbol;Acc:HGNC:25600]	-
ENSG00000197157	5174.09	5385.90409457512	5564.82842581023	6561.49534456918	6453.81708172863	6523.09566662784	5374.94027061378	6512.80269764188	-0.276985	0.000347682371937284	0.00996821164088371	SND1	7	127652180	128092609	+	6500	protein_coding	staphylococcal nuclease and tudor domain containing 1 [Source:HGNC Symbol;Acc:HGNC:30646]	-
ENSG00000129128	3344.68946505234	3144.4410403788	3654.29838251283	4537.70390775995	4289.45177139236	3958.07856059132	3381.14296264799	4261.74474658121	-0.333773	0.00035289091561426	0.0100946006813467	SPCS3	4	176319964	176332245	+	6831	protein_coding	signal peptidase complex subunit 3 [Source:HGNC Symbol;Acc:HGNC:26212]	-
ENSG00000006607	290.575652516018	357.59526443952	354.730098856429	395.160083776576	517.675090513189	590.248109491201	334.300338603989	501.027761260322	-0.584041	0.000354577580093409	0.0101199008436162	FARP2	2	241356243	241494841	+	14413	protein_coding	FERM, ARH/RhoGEF and pleckstrin domain protein 2 [Source:HGNC Symbol;Acc:HGNC:16460]	-
ENSG00000174373	440.979247304239	355.597525532037	453.052028430765	555.470505360354	554.939639830286	656.674745607574	416.54293375568	589.028296932738	-0.500183	0.000359938805593037	0.0102497246784564	RALGAPA1	14	35538352	35809304	-	14258	protein_coding	Ral GTPase activating protein catalytic alpha subunit 1 [Source:HGNC Symbol;Acc:HGNC:17770]	-
ENSG00000271254	31.7177648873119	26.9694752510253	42.4133813850078	107.213976218451	74.5290986341945	56.937116671177	33.7002071744483	79.5600638412741	-1.23605	0.000364797824275543	0.0103414034904179	AC240274.1	KI270711.1	4612	29626	-	4520	protein_coding	neuroblastoma breakpoint family member 1 [Source:NCBI gene;Acc:102724250]	-
ENSG00000159658	2122.02078633177	1941.80221807382	2098.49843807186	2297.44234753823	2752.54089955748	2960.7300669012	2054.10714749248	2670.2377713323	-0.378642	0.000370199535140904	0.0104710025466424	EFCAB14	1	46675159	46719064	-	6285	protein_coding	EF-hand calcium binding domain 14 [Source:HGNC Symbol;Acc:HGNC:29051]	-
ENSG00000137757	16.3704592966771	20.9762585285752	32.7739765247787	72.4970696334286	69.4933487264787	43.6517894479023	23.3735647833437	61.8807359359365	-1.39954	0.00037271460100082	0.0105185563571037	CASP5	11	104994235	105023168	-	1592	protein_coding	caspase 5 [Source:HGNC Symbol;Acc:HGNC:1506]	-
ENSG00000244038	3273.06870562938	3651.86672287957	3536.69764321804	4245.67345825065	4711.44761365895	4115.60458338157	3487.21102390899	4357.57521843039	-0.321352	0.000380470319785158	0.0106641224108593	DDOST	1	20651767	20661544	-	2721	protein_coding	dolichyl-diphosphooligosaccharide--protein glycosyltransferase non-catalytic subunit [Source:HGNC Symbol;Acc:HGNC:2728]	-
ENSG00000167703	465.534936249255	490.444901787163	454.979909402811	640.22060084732	671.769037689294	591.197061435721	470.319915813076	634.395566657445	-0.431524	0.000381698760845323	0.0106641224108593	SLC43A2	17	1569267	1628886	-	10606	protein_coding	solute carrier family 43 member 2 [Source:HGNC Symbol;Acc:HGNC:23087]	-
ENSG00000277945	102.315370604232	89.8982508367509	105.069512976497	115.382660120809	206.46574621635	230.595322518267	99.0943781391598	184.147909618475	-0.895051	0.00038205097088924	0.0106641224108593	AC107308.1	12	65830750	65831050	+	301	sense_intronic	novel transcript, sense intronic to HMGA2	-
ENSG00000149311	2531.2822687487	2186.52523424053	2725.05975398675	2882.52433204463	3299.42333953542	3528.20332972393	2480.95575232533	3236.71700043466	-0.383688	0.000394685875891837	0.0109187770271393	ATM	11	108222484	108369102	+	23972	protein_coding	ATM serine/threonine kinase [Source:HGNC Symbol;Acc:HGNC:795]	-
ENSG00000120370	604.68384027101	522.408724306897	631.381018345002	727.012867309875	773.491185825154	912.89177062787	586.157860974303	804.465274587633	-0.457077	0.00040530135438692	0.0111634859947402	GORAB	1	170532129	170553446	+	3773	protein_coding	golgin, RAB6 interacting [Source:HGNC Symbol;Acc:HGNC:25676]	-
ENSG00000172795	716.207594229623	681.228967451824	754.765400555934	1072.13976218451	817.805785013054	1030.5618117483	717.400654079127	973.502452981955	-0.440386	0.000412453255429667	0.0113357250920376	DCP2	5	112976702	113020970	+	9951	protein_coding	decapping mRNA 2 [Source:HGNC Symbol;Acc:HGNC:24452]	-
ENSG00000069956	3158.47549055264	2664.98370258279	3282.21735490799	3746.36265471901	3880.54887888583	3894.4987803085	3035.22551601447	3840.47010463778	-0.339457	0.000428321141944971	0.0116869850559701	MAPK6	15	51952106	52067372	+	6388	protein_coding	mitogen-activated protein kinase 6 [Source:HGNC Symbol;Acc:HGNC:6879]	-
ENSG00000163946	1742.43076139007	1599.18999544043	1987.64528217923	2247.40915863629	2271.12320837985	2291.71894601487	1776.42201300324	2270.08377101034	-0.353621	0.000428939681404215	0.0116869850559701	FAM208A	3	56620133	56683237	-	9824	protein_coding	family with sequence similarity 208 member A [Source:HGNC Symbol;Acc:HGNC:30314]	-
ENSG00000144481	135.056289197586	123.859812263968	130.131965613092	213.406866949107	194.379946437832	204.024668071717	129.682689024882	203.937160486219	-0.6532	0.000441505204071206	0.0118754544762436	TRPM8	2	233917398	234019522	+	7903	protein_coding	transient receptor potential cation channel subfamily M member 8 [Source:HGNC Symbol;Acc:HGNC:17961]	-
ENSG00000144591	633.332144040195	688.221053628016	597.643101334201	846.479869381863	788.598435548302	910.044914794312	639.73209966747	848.374406574826	-0.407644	0.000453507291540896	0.0121464851014616	GMPPA	2	219498867	219506989	+	5332	protein_coding	GDP-mannose pyrophosphorylase A [Source:HGNC Symbol;Acc:HGNC:22923]	-
ENSG00000035115	235.325352389733	166.81119877486	191.824156718558	260.376799387666	339.409543780048	320.74575724763	197.986902627717	306.844033471781	-0.632989	0.000463816226263837	0.0123962747760981	SH3YL1	2	217730	266398	-	11165	protein_coding	SH3 and SYLF domain containing 1 [Source:HGNC Symbol;Acc:HGNC:29546]	-
ENSG00000171150	333.548108169796	308.650661206178	350.874336912337	466.636067922209	447.174591805167	460.241693092014	331.02436876277	458.017450939797	-0.468257	0.00046631564343187	0.0124367269384631	SOCS5	2	46698952	46780245	+	7598	protein_coding	suppressor of cytokine signaling 5 [Source:HGNC Symbol;Acc:HGNC:16852]	-
ENSG00000196199	645.609988512703	570.354458086498	725.847185975247	825.037074138173	877.227633924101	901.504347293635	647.270544191482	867.92301845197	-0.423057	0.000467651721903423	0.0124460474088854	MPHOSPH8	13	19633681	19673459	+	4905	protein_coding	M-phase phosphoprotein 8 [Source:HGNC Symbol;Acc:HGNC:29810]	-
ENSG00000108021	1075.33454505048	900.980247274993	1100.82003503816	1178.33265291516	1449.28882344062	1513.57835150879	1025.71160912121	1380.39994262152	-0.428651	0.000470791404111713	0.0124508041150299	FAM208B	10	5684838	5763740	+	10960	protein_coding	family with sequence similarity 208 member B [Source:HGNC Symbol;Acc:HGNC:23484]	-
ENSG00000118496	973.019174446245	763.136262658641	964.904426508927	1211.0073885246	1193.47272812866	1170.05774759269	900.353287871271	1191.51262141531	-0.404147	0.000482249534002983	0.012727150358677	FBXO30	6	145793502	145814753	-	9009	protein_coding	F-box protein 30 [Source:HGNC Symbol;Acc:HGNC:15600]	-
ENSG00000127946	111.523753958613	93.8937286517176	127.240144155023	155.204994144805	168.194046917709	270.45130418809	110.885875588451	197.950115083535	-0.837054	0.00049145862917566	0.0129161470980228	HIP1	7	75533300	75738962	-	8953	protein_coding	huntingtin interacting protein 1 [Source:HGNC Symbol;Acc:HGNC:4913]	-
ENSG00000198856	995.528555979176	966.905631221943	1042.01966539076	1491.80589766816	1352.60242521248	1134.94652564546	1001.48461753063	1326.45161617536	-0.404973	0.000494176899178616	0.0129605854119298	OSTC	4	108650584	108667820	+	1617	protein_coding	oligosaccharyltransferase complex non-catalytic subunit [Source:HGNC Symbol;Acc:HGNC:24448]	-
ENSG00000116132	657.88783298521	567.357849725273	641.984363691254	799.509936943304	920.535083130457	778.140594506085	622.410015467246	832.728538193282	-0.419817	0.000500174768213014	0.0130906736535419	PRRX1	1	170662728	170739419	+	8246	protein_coding	paired related homeobox 1 [Source:HGNC Symbol;Acc:HGNC:9142]	Homeobox
ENSG00000197375	52.1808390081582	39.9547781496671	36.6297384688704	72.4970696334286	90.6434983388853	102.486810008119	42.9217852088986	88.5424593268108	-1.04736	0.000505085996864558	0.0131645864678645	SLC22A5	5	132369752	132395614	+	12788	protein_coding	solute carrier family 22 member 5 [Source:HGNC Symbol;Acc:HGNC:10969]	-
ENSG00000198265	759.18	603.317150059973	679.578042646147	821.973817674789	966.863982281443	961.288319798371	680.69174752984	916.708706584868	-0.429847	0.000519021895324861	0.0134999200196353	HELZ	17	67070438	67245989	-	15677	protein_coding	helicase with zinc finger [Source:HGNC Symbol;Acc:HGNC:16878]	-
ENSG00000225138	1153.09422670969	1163.68291360905	1111.42338038441	1336.60090352335	1417.06002403124	1925.4234954303	1142.73350690105	1559.69480766163	-0.449218	0.000529528575511614	0.0136885306968832	SLC9A3-AS1	5	473236	480884	+	4302	processed_transcript	SLC9A3 antisense RNA 1 [Source:HGNC Symbol;Acc:HGNC:40550]	-
ENSG00000196535	558.641923499106	544.383852289214	566.797005781468	687.190533285879	706.012137061762	858.801509790252	556.607593856596	750.668060045964	-0.43203	0.000543038416645785	0.0139804686244624	MYO18A	17	29071124	29180412	-	15047	protein_coding	myosin XVIIIA [Source:HGNC Symbol;Acc:HGNC:31104]	-
ENSG00000115415	1351.5860456819	1480.32453044517	1580.86239707756	1952.3154526636	1766.54106762672	1875.12904237076	1470.92432440154	1864.66185422036	-0.341969	0.000545093699394267	0.014004800443704	STAT1	2	190964358	191020960	-	6053	protein_coding	signal transducer and activator of transcription 1 [Source:HGNC Symbol;Acc:HGNC:11362]	STAT
ENSG00000078747	1618.62916295895	1357.46358763494	1599.18	1908.40877668842	1916.60641487665	1983.31	1525.09000563529	1936.10825187036	-0.344313	0.000552297468456098	0.0141219265649521	ITCH	20	34363235	34511393	+	6664	protein_coding	itchy E3 ubiquitin protein ligase [Source:HGNC Symbol;Acc:HGNC:13890]	-
ENSG00000204103	1316.79881967646	1318.50767893901	1229.0241196792	1726.65555986095	1565.11107131809	1574.31127595804	1288.11020609823	1622.02596904569	-0.332542	0.000553010838136055	0.0141219265649521	MAFB	20	40685848	40689240	-	3393	protein_coding	MAF bZIP transcription factor B [Source:HGNC Symbol;Acc:HGNC:6408]	TF_bZIP
ENSG00000106080	228.163276447437	230.738843814327	247.732704907886	265.48222682664	382.716992986404	455.496933369416	235.544941723217	367.898717727487	-0.644053	0.000573179437741108	0.0145779407401292	FKBP14	7	30010587	30026684	-	5326	protein_coding	FK506 binding protein 14 [Source:HGNC Symbol;Acc:HGNC:18625]	-
ENSG00000142188	489.067471488228	532.397418844314	577.40035112772	821.973817674789	775.505485788241	615.869811993231	532.955080486754	737.78303848542	-0.468296	0.000574432339701618	0.0145781707092466	TMEM50B	21	33432485	33480011	-	4495	protein_coding	transmembrane protein 50B [Source:HGNC Symbol;Acc:HGNC:1280]	-
ENSG00000167077	758.156896177358	850.037905134167	820.313353605491	1224.28149986593	1069.59328039885	942.309280907979	809.502718305672	1078.72802039092	-0.413708	0.000575499723599272	0.0145781707092466	MEI1	22	41699499	41799456	+	5393	protein_coding	meiotic double-stranded break formation protein 1 [Source:HGNC Symbol;Acc:HGNC:28613]	-
ENSG00000150961	3529.88	3231.34268285433	3368.97199865005	3766.7843644749	4559.36796644593	4391.74959923678	3376.73165578346	4239.30064338587	-0.328288	0.000579036895762754	0.0146091008800943	SEC24D	4	118722823	118838683	-	9920	protein_coding	SEC24 homolog D, COPII coat complex component [Source:HGNC Symbol;Acc:HGNC:10706]	-
ENSG00000165891	2745.12139331154	2430.2493809535	2575.6489786532	3001.99133411662	3353.80943853875	3268.19049692556	2583.67325097275	3207.99708986031	-0.31235	0.000600296815831768	0.0150062002526195	E2F7	12	77021247	77065580	-	6303	protein_coding	E2F transcription factor 7 [Source:HGNC Symbol;Acc:HGNC:23820]	E2F
ENSG00000114331	2030.96	1849.90622832959	2373.22147658839	2647.67466985184	2680.02610088637	2661.81020437752	2084.69593713733	2663.17032503858	-0.353145	0.000601913383101502	0.0150062002526195	ACAP2	3	195274736	195443078	-	11139	protein_coding	ArfGAP with coiled-coil, ankyrin repeat and PH domains 2 [Source:HGNC Symbol;Acc:HGNC:16469]	-
ENSG00000115306	1983.89503601605	1895.8542232017	2005.96015141366	2261.70435546541	2598.44695238138	2462.5302960284	1961.90313687714	2440.8938679584	-0.315185	0.000617822015926631	0.0153328395191326	SPTBN1	2	54456285	54671445	+	18504	protein_coding	spectrin beta, non-erythrocytic 1 [Source:HGNC Symbol;Acc:HGNC:11275]	-
ENSG00000112419	1545.98524982994	1564.22956455947	1642.55458818303	1762.39355193377	2087.82191173899	2309.74903296074	1584.25646752415	2053.32149887784	-0.374342	0.000618700209710977	0.0153328395191326	PHACTR2	6	143536845	143831185	+	11224	protein_coding	phosphatase and actin regulator 2 [Source:HGNC Symbol;Acc:HGNC:20956]	-
ENSG00000131389	2301.07268488917	2100.62246121875	2185.25308181392	2470.00579497555	2947.92799597686	2884.81391133963	2195.64940930728	2767.58256743068	-0.334122	0.000619876984126644	0.0153328395191326	SLC6A6	3	14402576	14489349	+	8254	protein_coding	solute carrier family 6 member 6 [Source:HGNC Symbol;Acc:HGNC:11052]	-
ENSG00000181192	384.705793471912	385.563609144287	362.441622744612	458.467384019851	552.925	545.647368098779	377.570341786937	519.013363995277	-0.459542	0.000624076353367993	0.0153764124955805	DHTKD1	10	12068972	12123225	+	5281	protein_coding	dehydrogenase E1 and transketolase domain containing 1 [Source:HGNC Symbol;Acc:HGNC:23537]	-
ENSG00000142552	315.131341461034	383.565870236804	319.064300873581	417.62396450806	451.20319173134	692.73491949932	339.253837523806	520.520691912907	-0.618494	0.000627742524600481	0.0153781382217713	RCN3	19	49527618	49546962	+	2093	protein_coding	reticulocalbin 3 [Source:HGNC Symbol;Acc:HGNC:21145]	-
ENSG00000158711	899.352107611198	866.019816394034	996.714462547683	1157.91094315927	1108.87212967903	1355.10337677401	920.695462184305	1207.2954832041	-0.391124	0.00062780350251385	0.0153781382217713	ELK4	1	205597556	205631962	-	12142	protein_coding	ELK4, ETS transcription factor [Source:HGNC Symbol;Acc:HGNC:3326]	ETS
ENSG00000125686	933.116179910594	799.095562993342	955.265021648698	1035.3806846239	1373.75257482488	1202.32211370635	895.825588184211	1203.81845771838	-0.426333	0.000635789976461474	0.015514894818057	MED1	17	39404285	39451286	-	7330	protein_coding	mediator complex subunit 1 [Source:HGNC Symbol;Acc:HGNC:9234]	-
ENSG00000144802	3957.55853497169	4052.41337382998	4541.1236296539	5484.2501549457	5567.52509797064	4714.39326037345	4183.69851281852	5255.38950442993	-0.328854	0.000635846264045619	0.015514894818057	NFKBIZ	3	101827991	101861022	+	5902	protein_coding	NFKB inhibitor zeta [Source:HGNC Symbol;Acc:HGNC:29805]	-
ENSG00000213694	729.508592408173	671.240272914407	718.135662087064	747.434577065771	1063.55038050959	1203.27106565087	706.294842469881	1004.75200774208	-0.508962	0.00064057733433601	0.0155779564357944	S1PR3	9	88990863	89005010	+	13578	protein_coding	sphingosine-1-phosphate receptor 3 [Source:HGNC Symbol;Acc:HGNC:3167]	-
ENSG00000114268	3617.87150456564	3693.81923993672	3645.62291813862	4187.47158544635	4385.13101963896	5148.06429901892	3652.43788754699	4573.55563470141	-0.324591	0.000641351673873418	0.0155779564357944	PFKFB4	3	48517684	48562015	-	6107	protein_coding	6-phosphofructo-2-kinase/fructose-2,6-biphosphatase 4 [Source:HGNC Symbol;Acc:HGNC:8875]	-
ENSG00000198862	1013.94532268794	811.081996438242	1082.50516580372	1258.99840645095	1273.03757667057	1310.50263538159	969.177494976633	1280.8462061677	-0.402179	0.000648161084638707	0.0156638928787687	LTN1	21	28928144	28992956	-	8876	protein_coding	listerin E3 ubiquitin protein ligase 1 [Source:HGNC Symbol;Acc:HGNC:13082]	-
ENSG00000163902	4480.39007875931	4466.94419713278	4716.56079811007	5975.39227457499	5617.8825970478	5165.14543402027	4554.63169133405	5586.14010188102	-0.294399	0.000651077043156417	0.0157042770543369	RPN1	3	128619970	128681075	-	3992	protein_coding	ribophorin I [Source:HGNC Symbol;Acc:HGNC:10381]	-
ENSG00000013375	1395.58165504172	1252.58229499206	1605.92484971416	1687.85431132475	1808.84136685153	2163.61043350472	1418.02959991598	1886.76870389367	-0.412114	0.000657063511307167	0.0158184278533204	PGM3	6	83161150	83193936	-	7335	protein_coding	phosphoglucomutase 3 [Source:HGNC Symbol;Acc:HGNC:8907]	-
ENSG00000163013	294.668267340188	283.678924862636	251.588466851978	346.147980362427	409.91004248807	429.875230867386	276.645219684934	395.311084572628	-0.515954	0.00066110914449975	0.0158648001143485	FBXO41	2	73254682	73284431	-	8011	protein_coding	F-box protein 41 [Source:HGNC Symbol;Acc:HGNC:29409]	-
ENSG00000197608	343.779645230219	392.555695320479	400.999242185528	441.10893072734	545.875289996398	653.827889774015	379.111527578742	546.937370165918	-0.529177	0.00066150494333312	0.0158648001143485	ZNF841	19	52064466	52095765	-	4287	protein_coding	zinc finger protein 841 [Source:HGNC Symbol;Acc:HGNC:27611]	zf-C2H2
ENSG00000163659	2848.45991762181	2707.93508909369	2725.05975398675	2965.23225655601	3686.17	4207.65292199998	2760.48492023408	3619.68	-0.391132	0.00068039103994983	0.0162028330237855	TIPARP	3	156673235	156706770	+	5048	protein_coding	TCDD inducible poly(ADP-ribose) polymerase [Source:HGNC Symbol;Acc:HGNC:23696]	-
ENSG00000142089	520.78523637554	591.330716615073	448.23232600065	737.223722187823	721.119386784909	664.266361163731	520.116092997088	707.536490045488	-0.444096	0.000680737336710764	0.0162028330237855	IFITM3	11	319669	327537	-	1348	protein_coding	interferon induced transmembrane protein 3 [Source:HGNC Symbol;Acc:HGNC:5414]	-
ENSG00000097033	1930.69104330185	1936.80787080511	2219.95493931075	2265.78869741659	2704.19770044341	2912.3335177307	2029.15128447257	2627.43997186357	-0.372835	0.000691512409404553	0.0164283032855714	SH3GLB1	1	86704570	86748184	+	6881	protein_coding	SH3 domain containing GRB2 like, endophilin B1 [Source:HGNC Symbol;Acc:HGNC:10833]	-
ENSG00000176018	290.575652516018	279.68344704767	351.83827739836	429.876990361598	405.881442561897	468.78226059269	307.365792320683	434.846897838728	-0.500275	0.000695027652658052	0.0164498571074697	LYSMD3	5	90515611	90529584	-	4459	protein_coding	LysM domain containing 3 [Source:HGNC Symbol;Acc:HGNC:26969]	-
ENSG00000143603	67.528144598793	64.926514493209	80.971000825924	93.9398648771187	129.922347619069	180.300869458727	71.1418866393087	134.721027318305	-0.922182	0.000712152401471351	0.0168236002707137	KCNN3	1	154697455	154870280	-	13598	protein_coding	potassium calcium-activated channel subfamily N member 3 [Source:HGNC Symbol;Acc:HGNC:6292]	-
ENSG00000048405	633.332144040195	561.364633002823	651.623768551483	760.708688407103	815.791485049967	849.311990345056	615.440181864834	808.604054600709	-0.393942	0.000715978653686697	0.0168823751705751	ZNF800	7	127346790	127431924	-	5793	protein_coding	zinc finger protein 800 [Source:HGNC Symbol;Acc:HGNC:27267]	zf-C2H2
ENSG00000114857	1607.37447219248	1494.30870279755	1653.15793352928	1734.82424376331	2124.07931107454	2410.33793907982	1584.9470361731	2089.74716463923	-0.39912	0.000728320630554344	0.0170776296550986	NKTR	3	42600614	42648741	+	17356	protein_coding	natural killer cell triggering receptor [Source:HGNC Symbol;Acc:HGNC:7833]	-
ENSG00000111886	200.538126384294	156.822504237443	205.319323522879	264.461141338845	279.987694869001	297.970910579159	187.559984714872	280.806582262335	-0.582399	0.000732177573916016	0.0171362153895186	GABRR2	6	89257208	89315299	-	2230	protein_coding	gamma-aminobutyric acid type A receptor rho2 subunit [Source:HGNC Symbol;Acc:HGNC:4091]	-
ENSG00000163539	546.364079026598	493.441510148388	637.16466126114	682.085105846906	783.562685640586	814.20076839783	558.990083478709	759.949519961774	-0.443001	0.000743898305117471	0.0172965779955414	CLASP2	3	33496245	33718356	-	15211	protein_coding	cytoplasmic linker associated protein 2 [Source:HGNC Symbol;Acc:HGNC:17078]	-
ENSG00000175054	346.849106348346	305.654052844953	331.595527191879	412.518537069087	481.417691177635	466.884356703651	328.032895461726	453.606861650124	-0.467938	0.000748023103774193	0.0173222128134819	ATR	3	142449235	142578826	-	12496	protein_coding	ATR serine/threonine kinase [Source:HGNC Symbol;Acc:HGNC:882]	-
ENSG00000115966	612.869069919348	617.301322412356	712.352019170926	857.711809747606	892.334883647248	799.017537285517	647.507470500877	849.688076893457	-0.391462	0.000752980993677713	0.0173653660607758	ATF2	2	175072250	175168382	-	5751	protein_coding	activating transcription factor 2 [Source:HGNC Symbol;Acc:HGNC:784]	TF_bZIP
ENSG00000178502	53.2039927142005	39.9547781496671	65.5479530495575	97.003121340503	121.865147766724	90.1504347293635	52.902241304475	103.006234612197	-0.959578	0.000760910307834089	0.0175074518422908	KLHL11	17	41853545	41865431	-	2383	protein_coding	kelch like family member 11 [Source:HGNC Symbol;Acc:HGNC:19008]	-
ENSG00000263001	1177.64991565471	1167.67839142402	1351.44456140411	1786.89960364085	1480.51047286846	1516.42520734235	1232.25762282761	1594.61176128388	-0.371548	0.000771013129898615	0.0176521427108367	GTF2I	7	74657667	74760692	+	10438	protein_coding	general transcription factor IIi [Source:HGNC Symbol;Acc:HGNC:4659]	GTF2I
ENSG00000131711	1828.37567269762	1672.10746556357	1878.72000725864	2556.7980614381	2686.06900077563	1908.34236042895	1793.06771517328	2383.73647421423	-0.410527	0.000776323848841076	0.0177151363314109	MAP1B	5	72107234	72209570	+	12630	protein_coding	microtubule associated protein 1B [Source:HGNC Symbol;Acc:HGNC:6836]	-
ENSG00000124198	1891.81120247225	1594.19564817172	2062.83264008902	2304.58994595279	2458.45310494688	2339.16654324085	1849.61316357766	2367.40319804684	-0.355963	0.000787671796098468	0.0179358839490653	ARFGEF2	20	48921890	49036693	+	8945	protein_coding	ADP ribosylation factor guanine nucleotide exchange factor 2 [Source:HGNC Symbol;Acc:HGNC:15853]	-
ENSG00000122884	1802.79683004656	1632.1526874139	1860.4051380242	2079.95113863794	2265.08030849059	2253.76086823409	1765.11821849489	2199.59743845421	-0.317492	0.000789123264226366	0.0179365585193074	P4HA1	10	73007217	73096974	-	3093	protein_coding	prolyl 4-hydroxylase subunit alpha 1 [Source:HGNC Symbol;Acc:HGNC:8546]	-
ENSG00000113504	137.102596609671	170.806676589827	153.266537277642	202.174926583364	233.658795718015	286.583487244924	153.725270159046	240.805736515435	-0.64827	0.000795383530895488	0.0180463367666305	SLC12A7	5	1050376	1112035	-	5984	protein_coding	solute carrier family 12 member 7 [Source:HGNC Symbol;Acc:HGNC:10915]	-
ENSG00000134352	1361.81758274233	1210.62977793491	1452.65831243652	1571.45056571615	1791.7198171653	1783.08070375236	1341.70189103792	1715.41702887794	-0.354506	0.000799181813966022	0.0180807347831969	IL6ST	5	55935095	55994993	-	9292	protein_coding	interleukin 6 signal transducer [Source:HGNC Symbol;Acc:HGNC:6021]	-
ENSG00000089916	1565.42517024475	1506.29513624245	1866.18878094034	1879.81838303017	2232.85150908121	2328.72807185114	1645.96969580918	2147.13265465417	-0.383453	0.000799766152122383	0.0180807347831969	GPATCH2L	14	76151916	76254342	+	21987	protein_coding	G-patch domain containing 2 like [Source:HGNC Symbol;Acc:HGNC:20210]	-
ENSG00000179813	235.325352389733	191.782935118402	322.920062817673	311.431073777404	419.981542303502	450.752173646818	250.009450108603	394.054929909241	-0.656138	0.000803946233265592	0.0181427222408684	FAM216B	13	42781550	42791549	+	3308	protein_coding	family with sequence similarity 216 member B [Source:HGNC Symbol;Acc:HGNC:26883]	-
ENSG00000183486	250.672657980368	325.631441919787	273.759098030505	374.73837402068	376.674093097145	488.710251427602	283.35439931022	413.374239515143	-0.545449	0.000827362637601476	0.0184728843775976	MX2	21	41361943	41409390	+	13047	protein_coding	MX dynamin like GTPase 2 [Source:HGNC Symbol;Acc:HGNC:7533]	-
ENSG00000121578	104.361678016316	131.850767893901	154.230477763665	195.027328168801	216.537246031781	209.718379738835	130.147641224627	207.094317979806	-0.668896	0.000834519880220111	0.018579854264152	B4GALT4	3	119211732	119241103	-	7145	protein_coding	beta-1,4-galactosyltransferase 4 [Source:HGNC Symbol;Acc:HGNC:927]	-
ENSG00000253729	3459.28268012908	3120.47	3793.10581250013	3796.39584362095	4672.16876437876	4960.17181400403	3457.61888870607	4476.24547400125	-0.372559	0.000842052625011622	0.018685501144815	PRKDC	8	47773108	47960183	-	15417	protein_coding	protein kinase, DNA-activated, catalytic subunit [Source:HGNC Symbol;Acc:HGNC:9413]	-
ENSG00000157601	89.0143724256817	189.785196210919	108.925274920588	289.988278533714	158.122547102278	276.145015855208	129.241614519063	241.419	-0.901548	0.000844306597236461	0.018685501144815	MX1	21	41420304	41459214	+	8616	protein_coding	MX dynamin like GTPase 1 [Source:HGNC Symbol;Acc:HGNC:7532]	-
ENSG00000108510	2158.85431974929	1771.99441093773	2001.14044898355	2270.89412485557	2642.76155156928	2643.78011743165	1977.32972655686	2519.14526461883	-0.349539	0.000862693333874789	0.0190260077042491	MED13	17	61942605	62065282	-	12677	protein_coding	mediator complex subunit 13 [Source:HGNC Symbol;Acc:HGNC:22474]	-
ENSG00000177707	3056.1601199484	2634.0187495168	3734.30544285273	3853.57663093746	4207.87262288736	4253.20261533692	3141.49477077265	4104.88395638725	-0.385812	0.000872482189785992	0.0191838738941998	NECTIN3	3	111070071	111275563	+	6184	protein_coding	nectin cell adhesion molecule 3 [Source:HGNC Symbol;Acc:HGNC:17664]	-
ENSG00000112249	943.347716971017	822.07	1017.92115324019	1135.44706242778	1242.82307722427	1220.35220065223	927.779476880201	1199.54078010143	-0.370537	0.000872892874773735	0.0191838738941998	ASCC3	6	100508194	100881372	-	11731	protein_coding	activating signal cointegrator 1 complex subunit 3 [Source:HGNC Symbol;Acc:HGNC:18697]	-
ENSG00000138434	2517.98127057014	2142.5749782759	2636.37722927264	3024.45521484811	2979.1496454047	3141.97988830445	2432.31115937289	3048.52824951908	-0.32577	0.000875370626971388	0.0192048703639027	ITPRID2	2	181891833	181930738	+	9582	protein_coding	ITPR interacting domain containing 2 [Source:HGNC Symbol;Acc:HGNC:11319]	-
ENSG00000213997	22.509381532931	11.9864334449001	12.5312263182978	41.8645049995855	39.2788492801836	49.3455	15.675680432043	43.4962851315964	-1.47645	0.000884353557354584	0.0193012458927821	PGAM1P7	X	46646594	46647330	-	737	processed_pseudogene	phosphoglycerate mutase 1 pseudogene 7 [Source:HGNC Symbol;Acc:HGNC:42454]	-
ENSG00000154447	808.291427773431	843.045818957975	935.98621192824	1043.54936852625	1160.23677873773	1113.12063092151	862.441152886549	1105.6355927285	-0.358145	0.000903333612177032	0.0196814395813701	SH3RF1	4	169094256	169271105	-	5624	protein_coding	SH3 domain containing ring finger 1 [Source:HGNC Symbol;Acc:HGNC:17650]	-
ENSG00000128731	1916.36689141726	1735.03624114929	2089.82297369766	2401.5930672933	2378.88825640497	2374.27776518808	1913.7420354214	2384.91969629545	-0.317413	0.000921293189262739	0.0199692673239681	HERC2	15	28111040	28322152	-	20163	protein_coding	HECT and RLD domain containing E3 ubiquitin protein ligase 2 [Source:HGNC Symbol;Acc:HGNC:4868]	-
ENSG00000171940	2452.49943338344	2239.46531528884	2680.7184916297	2936.64186289775	3132.23644259926	3083.14486774423	2457.56108010066	3050.67439108041	-0.311831	0.000923424947167672	0.0199811418671015	ZNF217	20	53567065	53609907	-	6181	protein_coding	zinc finger protein 217 [Source:HGNC Symbol;Acc:HGNC:13009]	zf-C2H2
ENSG00000134326	22.509381532931	26.9694752510253	17.3509287484123	71.4759841456338	40.2859992617268	54.0902608376181	22.2765951774562	55.2840814149929	-1.31225	0.000929108908374071	0.0200384886567437	CMPK2	2	6840570	6866635	-	4302	protein_coding	cytidine/uridine monophosphate kinase 2 [Source:HGNC Symbol;Acc:HGNC:27015]	-
ENSG00000082074	7.16207594229623	6.99208617619174	4.81970243011452	24.5060517070745	21.1501496124066	30.3664622246277	6.32462151620083	25.3408878480362	-2.00625	0.000938303953738664	1	FYB1	5	39105255	39274528	-	8850	protein_coding	FYN binding protein 1 [Source:HGNC Symbol;Acc:HGNC:4036]	-
ENSG00000136840	1185.83514530305	1215.62412520362	1147.08917836726	1538.77583010672	1421.08862395741	1452.84542705953	1182.84948295797	1470.90329370789	-0.314436	0.000956607246469433	0.0204479431476947	ST6GALNAC4	9	127907886	127917038	-	2630	protein_coding	ST6 N-acetylgalactosaminide alpha-2,6-sialyltransferase 4 [Source:HGNC Symbol;Acc:HGNC:17846]	-
ENSG00000269825	40.9261482416927	51.9412115945672	81.9349413119469	86.7922664625553	117.836547840551	145.189647511501	58.2674337160689	116.606153938202	-0.999562	0.00095796546970175	0.0204479431476947	AC022150.4	19	52650437	52653284	-	2848	sense_intronic	novel transcript, sense intronic to ZNF83	-
ENSG00000119699	403.122560180673	401.545520404154	395.215599269391	475.825837312362	557.961089774916	593.09496532476	399.961226618073	542.293964137346	-0.439781	0.000963625663551299	0.0205340164623305	TGFB3	14	75958099	75982991	-	4914	protein_coding	transforming growth factor beta 3 [Source:HGNC Symbol;Acc:HGNC:11769]	-
ENSG00000134321	10.2315370604232	11.9864334449001	15.4230477763665	56.1597018287123	27.1930495016656	33.2133180581866	12.5470060938966	38.8553564628548	-1.62718	0.000964192720762875	1	RSAD2	2	6865806	6898239	+	4834	protein_coding	radical S-adenosyl methionine domain containing 2 [Source:HGNC Symbol;Acc:HGNC:30908]	-
ENSG00000136244	113.570061370697	138.842854070093	160.014120679802	211.364695973517	201.429996308634	231.544274462786	137.475678706864	214.779655581646	-0.642879	0.00096665735115134	0.0205638827736495	IL6	7	22725884	22732002	+	2069	protein_coding	interleukin 6 [Source:HGNC Symbol;Acc:HGNC:6018]	-
ENSG00000159267	324.339724815415	337.617875364687	359.549801286543	462.55172597103	491.489190993067	435.568942534504	340.502467155548	463.203286499534	-0.443368	0.000976820498863229	0.0207451020086863	HLCS	21	36750888	36990236	-	7889	protein_coding	holocarboxylase synthetase [Source:HGNC Symbol;Acc:HGNC:4976]	-
ENSG00000152642	50.1345315960736	32.9626919734753	35.6657979828475	93.9398648771187	91.6506483204284	61.681876393775	39.5876738507988	82.4241298637741	-1.05807	0.000980779023590986	0.0207941636682358	GPD1L	3	32105689	32168713	+	4802	protein_coding	glycerol-3-phosphate dehydrogenase 1 like [Source:HGNC Symbol;Acc:HGNC:28956]	-
ENSG00000162924	645.609988512703	486.449423972197	670.902578271941	689.232704261469	955.785332484468	897.708539515557	600.98733025228	847.575525420498	-0.496111	0.00098297602535695	0.020805219738924	REL	2	60881521	60931610	+	13170	protein_coding	REL proto-oncogene, NF-kB subunit [Source:HGNC Symbol;Acc:HGNC:9954]	RHD
ENSG00000112159	960.741329973737	1139.71004671925	1239.62746502545	1284.52554364582	1532.8822719087	1592.34136290392	1113.35961390615	1469.91639281948	-0.400727	0.000984598984077495	0.020805219738924	MDN1	6	89642499	89819723	-	18602	protein_coding	midasin AAA ATPase 1 [Source:HGNC Symbol;Acc:HGNC:18302]	-
ENSG00000138764	478.835934427805	448.492384730013	556.193660435216	817.88947572361	753.348186194291	542.80051226522	494.507326531011	704.679391394374	-0.510063	0.000990457920793014	0.0208940245331168	CCNG2	4	77157151	77433388	+	7471	protein_coding	cyclin G2 [Source:HGNC Symbol;Acc:HGNC:1593]	-
ENSG00000173540	504.414777078863	585.337499892623	549.446077033055	897.534143771602	687.883437393985	663.317409219212	546.399451334847	749.578330128266	-0.455547	0.000995264023332737	0.020960360023944	GMPPB	3	49716844	49723951	-	6742	protein_coding	GDP-mannose pyrophosphorylase B [Source:HGNC Symbol;Acc:HGNC:22932]	-
ENSG00000146414	242.487428332029	179.796501673502	261.227871712207	274.671996216793	419.981542303502	360.601738917454	227.837267239246	351.751759145916	-0.626516	0.000997977564727007	0.0209824782983853	SHPRH	6	145864245	145964423	-	17637	protein_coding	SNF2 histone linker PHD RING helicase [Source:HGNC Symbol;Acc:HGNC:19336]	-
ENSG00000165997	803.17565924322	674.236881275632	970.688069425064	1094.60364291599	1042.40023089718	1162.46613203653	816.033536647972	1099.82333528323	-0.430362	0.001005946023425	0.0211094879101416	ARL5B	10	18659405	18681639	+	7196	protein_coding	ADP ribosylation factor like GTPase 5B [Source:HGNC Symbol;Acc:HGNC:23052]	-
ENSG00000042286	460.419167719043	455.484470906205	468.475076207131	612.651292676861	572.06118951652	636.746754772662	461.459571610793	607.153078988681	-0.396011	0.00101011627873885	0.0211320345875466	AIFM2	10	70098223	70132934	-	5135	protein_coding	apoptosis inducing factor, mitochondria associated 2 [Source:HGNC Symbol;Acc:HGNC:21411]	-
ENSG00000253710	122.778444725078	94.8925981054593	143.627132417413	173.584532925111	215.530096050238	195.484100571041	120.43272508265	194.86624318213	-0.693647	0.00101253653710038	0.0211475967144392	ALG11	13	52012398	52032171	+	10335	protein_coding	ALG11, alpha-1,2-mannosyltransferase [Source:HGNC Symbol;Acc:HGNC:32456]	-
ENSG00000151718	1523.47586829701	1346.47602364378	1666.6531003336	2037.06554815056	1996.17126341856	1764.10166486197	1512.20166409146	1932.44615881036	-0.353474	0.00102493345922187	0.021300717608046	WWC2	4	183099293	183320777	+	9966	protein_coding	WW and C2 domain containing 2 [Source:HGNC Symbol;Acc:HGNC:24148]	-
ENSG00000065150	2282.65591818041	2063.6642914303	2350.08690492384	2742.63562021675	2742.46939974205	2715.90046521514	2232.13570484485	2733.66849505798	-0.292352	0.00103037920468918	0.0213435692399902	IPO5	13	97953658	98024297	+	9671	protein_coding	importin 5 [Source:HGNC Symbol;Acc:HGNC:6402]	-
ENSG00000197563	221.001200505141	262.702666334061	281.470621918688	306.325646338431	380.702693023318	442.211606146141	255.058162919297	376.413315169297	-0.561694	0.00103368364384843	0.0213769166674557	PIGN	18	61905255	62187118	-	19003	protein_coding	phosphatidylinositol glycan anchor biosynthesis class N [Source:HGNC Symbol;Acc:HGNC:8967]	-
ENSG00000179532	286.483037691849	267.697013602769	252.552407338001	347.169065850221	360.559693392455	432.722086700945	268.910819544206	380.150281981207	-0.500548	0.0010396315768801	0.0214647337845212	DNHD1	11	6497260	6593758	+	19629	protein_coding	dynein heavy chain domain 1 [Source:HGNC Symbol;Acc:HGNC:26532]	-
ENSG00000105810	2719.54255066048	2399.28442788751	3097.14078159159	3641.19084947615	3794.94113045466	3128.69456108117	2738.65592004653	3521.60884700399	-0.362565	0.00107270935574203	0.022003623614123	CDK6	7	92604921	92836594	-	12260	protein_coding	cyclin dependent kinase 6 [Source:HGNC Symbol;Acc:HGNC:1777]	-
ENSG00000168769	627.193221803941	598.322802791265	734.522650349453	872.007006576733	846.005984496262	839.82247089986	653.346224981553	852.611820657618	-0.383585	0.00107847136734018	0.0220689162701005	TET2	4	105145875	105279816	+	16474	protein_coding	tet methylcytosine dioxygenase 2 [Source:HGNC Symbol;Acc:HGNC:25941]	-
ENSG00000152926	1205.27506571785	1042.81970970631	1228.06017919318	1258.99840645095	1578.20402107815	1858.04790736941	1158.71831820578	1565.08344496617	-0.434006	0.00107939130706714	0.0220689162701005	ZNF117	7	64971776	65006684	-	10691	protein_coding	zinc finger protein 117 [Source:HGNC Symbol;Acc:HGNC:12897]	zf-C2H2
ENSG00000118007	473.720165897593	451.488993091238	574.508529669651	781.130398162998	680.833387523183	600.686580880917	499.905896219494	687.550122189033	-0.458912	0.00108166506090692	0.0220796193257942	STAG1	3	136336233	136752403	-	7846	protein_coding	stromal antigen 1 [Source:HGNC Symbol;Acc:HGNC:11354]	-
ENSG00000253276	859.449113075547	809.084257530758	922.491045123919	1018.02223133138	1085.70768010354	1263.05503815561	863.674805243408	1122.26164986351	-0.378094	0.00109127039834113	0.0221871286029729	CCDC71L	7	106656765	106660996	-	4232	protein_coding	coiled-coil domain containing 71 like [Source:HGNC Symbol;Acc:HGNC:26685]	-
ENSG00000172071	512.600006727201	476.46072943478	604.390684736361	667.789909017779	778.52693573287	693.683871443839	531.150473632781	713.333572064829	-0.425003	0.00109220823324979	0.0221871286029729	EIF2AK3	2	88556741	88627576	-	5434	protein_coding	eukaryotic translation initiation factor 2 alpha kinase 3 [Source:HGNC Symbol;Acc:HGNC:3255]	-
ENSG00000147133	637.424758864364	609.310366782423	642.948304177277	754.582175480334	856.077484311694	825.588191732066	629.894476608021	812.082617174698	-0.36661	0.00109719813281375	0.0222061817000644	TAF1	X	71366239	71532374	+	10860	protein_coding	TATA-box binding protein associated factor 1 [Source:HGNC Symbol;Acc:HGNC:11535]	-
ENSG00000148843	957.67186885561	989.879628658002	1004.42598643587	1338.64307449894	1187.4298282394	1191.88364231664	983.992494649826	1239.31884835166	-0.332564	0.00111746265295788	0.0225548661873019	PDCD11	10	103396626	103446292	+	7670	protein_coding	programmed cell death 11 [Source:HGNC Symbol;Acc:HGNC:13408]	-
ENSG00000138061	3463.37529495325	3030.56992265225	3881.78833721424	4316.12835690849	4065.86447548978	4787.46256010146	3458.57785160658	4389.81846416657	-0.343985	0.00113963339211181	0.0228198019706198	CYP1B1	2	38066973	38109902	-	6014	protein_coding	cytochrome P450 family 1 subfamily B member 1 [Source:HGNC Symbol;Acc:HGNC:2597]	-
ENSG00000119523	687.559290460438	716.189398332782	764.404805416163	1000.66377803887	886.291983757989	896.759587571037	722.717831403128	927.905116455967	-0.360128	0.00117023157845685	0.0232846551454781	ALG2	9	99216426	99221956	-	2983	protein_coding	ALG2, alpha-1,3/1,6-mannosyltransferase [Source:HGNC Symbol;Acc:HGNC:23159]	-
ENSG00000156535	2216.15092728766	2134.58402264596	2734.69915884698	2746.71996216793	3058.71449394661	3320.38285387414	2361.81136959353	3041.93910332956	-0.365058	0.00117212910573599	0.0232856829430858	CD109	6	73695785	73828316	+	9782	protein_coding	CD109 molecule [Source:HGNC Symbol;Acc:HGNC:21685]	-
ENSG00000159733	363.219565645023	356.596394985779	267.975455114367	399.244425727755	452.210341712883	612.074004215152	329.26380524839	487.842923885263	-0.568537	0.00122322687824696	0.0241316910846755	ZFYVE28	4	2269582	2418663	-	9624	protein_coding	zinc finger FYVE-type containing 28 [Source:HGNC Symbol;Acc:HGNC:29334]	-
ENSG00000139496	1700.48145944233	1591.19903981049	1685.93191005406	1868.58644266443	2096.88626157288	2248.06715656697	1659.20413643563	2071.17995360143	-0.320173	0.00124165028363817	0.0244344213301733	NUP58	13	25301524	25349800	+	10422	protein_coding	nucleoporin 58 [Source:HGNC Symbol;Acc:HGNC:20261]	-
ENSG00000030066	680.397214518141	652.261753293315	719.099602573086	824.015988650378	873.199033997928	935.666617296341	683.919523461514	877.627213314883	-0.359926	0.00124351157304568	0.0244344213301733	NUP160	11	47778087	47848555	-	8576	protein_coding	nucleoporin 160 [Source:HGNC Symbol;Acc:HGNC:18017]	-
ENSG00000113522	13.3009981785501	15.9819112598668	20.242750206481	37.7801630484064	40.2859992617268	52.1923569485789	16.508553214966	43.4195064195707	-1.39403	0.00124981629505265	0.0245201128492833	RAD50	5	132556019	132646344	+	9771	protein_coding	RAD50 double strand break repair protein [Source:HGNC Symbol;Acc:HGNC:9816]	-
ENSG00000166734	1899.99643212058	1608.1798205241	1930.77279350388	2086.07765156471	2340.61655710633	2457.78553630581	1812.98301538285	2294.82658165895	-0.340126	0.00125320108206682	0.0245483410718524	CASC4	15	44288729	44415758	+	7095	protein_coding	cancer susceptibility 4 [Source:HGNC Symbol;Acc:HGNC:24892]	-
ENSG00000055917	1765.96329662904	1578.21373691185	1766.90291087998	2072.80354022338	2120.05071114837	2081.05161433152	1703.69331480696	2091.30195523442	-0.29571	0.00127003472964185	0.0248395164564837	PUM2	2	20248691	20352234	-	6978	protein_coding	pumilio RNA binding family member 2 [Source:HGNC Symbol;Acc:HGNC:14958]	-
ENSG00000196937	1805.86629116469	1635.14929577513	1751.47986310362	2288.25257814808	2170.40821022553	1979.51375626792	1730.83181668114	2146.05818154718	-0.310065	0.00127371858187854	0.0248730029572721	FAM3C	7	121348851	121396364	-	3422	protein_coding	family with sequence similarity 3 member C [Source:HGNC Symbol;Acc:HGNC:18664]	-
ENSG00000083223	2220.24354211183	2015.7185576507	2622.88206246832	2671.15963607112	2960.01379575538	3147.67359997157	2286.28138741029	2926.28234393269	-0.356033	0.00128004789871905	0.0249579663714695	TUT7	9	86287733	86354454	-	6707	protein_coding	terminal uridylyl transferase 7 [Source:HGNC Symbol;Acc:HGNC:25817]	-
ENSG00000132485	1202.20560459972	1059.80049041992	1290.71631078467	1382.54975047412	1526.83937201944	1636.94210429634	1184.24080193477	1515.4437422633	-0.355866	0.001285352437536	0.0250227175918467	ZRANB2	1	71063291	71081297	-	4993	protein_coding	zinc finger RANBP2-type containing 2 [Source:HGNC Symbol;Acc:HGNC:13058]	-
ENSG00000106948	482.928549251974	451.488993091238	387.504075381207	639.199515359525	602.275688962815	541.851560320701	440.640539241473	594.442254881014	-0.432077	0.00128736451332631	0.0250232717035615	AKNA	9	114334156	114394405	-	10601	protein_coding	AT-hook transcription factor [Source:HGNC Symbol;Acc:HGNC:24108]	-
ENSG00000246859	711.091825699411	561.364633002823	706.568376254789	796.44668047992	940.67808276132	890.117	659.674944985674	875.74722906688	-0.408828	0.00129536000324171	0.0251166977564662	STARD4-AS1	5	111512226	111739726	+	5647	antisense	STARD4 antisense RNA 1 [Source:HGNC Symbol;Acc:HGNC:44117]	-
ENSG00000149289	3853.19685695537	3248.32346356793	4449.54928348173	5232.0420394604	5038.77135766048	4553.07142980512	3850.35653466834	4941.29494230866	-0.359764	0.00129632603310111	0.0251166977564662	ZC3H12C	11	110093361	110171841	+	9719	protein_coding	zinc finger CCCH-type containing 12C [Source:HGNC Symbol;Acc:HGNC:29362]	-
ENSG00000076108	2775.81600449281	2573.08771283856	2578.54080011127	2941.74729033673	3354.8165885203	3483.60258833151	2642.48150581421	3260.05548906285	-0.303186	0.00129814402990218	0.0251166977564662	BAZ2A	12	56595596	56636816	-	10918	protein_coding	bromodomain adjacent to zinc finger domain 2A [Source:HGNC Symbol;Acc:HGNC:962]	MBD
ENSG00000082212	847.171268603039	849.039035680426	803.926365343102	1038.44394108728	1036.35733100792	1054.28561036129	833.378889875522	1043.02896081883	-0.323906	0.00131850164232441	0.0253550277712232	ME2	18	50878734	50954257	+	16243	protein_coding	malic enzyme 2 [Source:HGNC Symbol;Acc:HGNC:6984]	-
ENSG00000162512	1211.4139879541	1437.37314393427	1163.47616662965	1508.14326547287	1678.91901923246	1670.15542235452	1270.75443283934	1619.07256901995	-0.34966	0.00132482878991204	0.0254064482562297	SDC3	1	30869467	30908761	-	7067	protein_coding	syndecan 3 [Source:HGNC Symbol;Acc:HGNC:10660]	-
ENSG00000255666	39.9029945356504	32.9626919734753	56.8724886753513	66.3706	102.729298117403	93.946242507442	43.2460583948257	87.6820324438351	-1.0185	0.00132520356342443	0.0254064482562297	AP000943.2	11	94638045	94652884	+	2977	lincRNA	novel transcript	-
ENSG00000128607	691.651905284607	659.253839469507	747.053876667751	831.163587064942	913.485033259655	952.747752297694	699.319873807288	899.13212420743	-0.362653	0.00134617459315733	0.0257693361042181	KLHDC10	7	130070510	130135720	+	6622	protein_coding	kelch domain containing 10 [Source:HGNC Symbol;Acc:HGNC:22194]	-
ENSG00000137752	414.377250947139	355.597525532037	475.222659609292	546.280735970201	608.318588852074	543.74946420974	415.065812029489	566.116263010672	-0.447232	0.00135483121290923	0.0258957511376514	CASP1	11	105025443	105035250	-	3698	protein_coding	caspase 1 [Source:HGNC Symbol;Acc:HGNC:1499]	-
ENSG00000258571	4.09261482416927	3.99547781496671	3.85576194409162	13.274111341332	24.1715995570361	21.8258947239512	3.98128486107587	19.7572018741064	-2.31247	0.00135914953674099	1	PTTG4P	14	71085482	71085833	-	352	processed_pseudogene	pituitary tumor-transforming 4 pseudogene [Source:HGNC Symbol;Acc:HGNC:20055]	-
ENSG00000223768	366.28902676315	365.586220069454	384.612253923139	455.404127556467	496.524940900783	549.443175876858	372.162500251914	500.457414778036	-0.427696	0.00138429209930967	0.0264135282032686	LINC00205	21	45288050	45297806	+	7619	bidirectional_promoter_lncRNA	long intergenic non-protein coding RNA 205 [Source:HGNC Symbol;Acc:HGNC:16420]	-
ENSG00000065485	473.720165897593	428.514995655179	465.583254749063	669.832079993368	569.039739571891	576.013830323407	455.939472100612	604.961883296222	-0.407722	0.00138614719455468	0.0264135282032686	PDIA5	3	123067062	123225227	+	4030	protein_coding	protein disulfide isomerase family A member 5 [Source:HGNC Symbol;Acc:HGNC:24811]	-
ENSG00000092439	1285.08105478915	1241.5947310009	1547.12448006676	1589.83010449646	1872.29181568875	1763.15271291745	1357.93342195227	1741.75821103422	-0.358952	0.00139507852202462	0.0265043908965972	TRPM7	15	50552473	50686815	-	12398	protein_coding	transient receptor potential cation channel subfamily M member 7 [Source:HGNC Symbol;Acc:HGNC:17994]	-
ENSG00000181045	47.0650704779466	75.9140784843675	50.124905273191	112.319403657425	87.6220483942557	123.36375278755	57.701351411835	107.768401613077	-0.901938	0.00142598756692428	0.0270508769274433	SLC26A11	17	80219699	80253500	+	4903	protein_coding	solute carrier family 26 member 11 [Source:HGNC Symbol;Acc:HGNC:14471]	-
ENSG00000180776	1141.83953594323	896.984769460026	1083.46910628974	1297.79965498715	1384.83122462186	1317.14529899323	1040.76447056433	1333.25872620075	-0.357346	0.00143223636299211	0.0271286211999182	ZDHHC20	13	21372573	21459370	-	5574	protein_coding	zinc finger DHHC-type containing 20 [Source:HGNC Symbol;Acc:HGNC:20749]	-
ENSG00000075223	567.850306853486	522.408724306897	574.508529669651	645.326028286294	794.641335437561	747.774132281457	554.922520276678	729.247165335104	-0.394257	0.00143523072765604	0.0271445811534946	SEMA3C	7	80742538	80922359	-	6268	protein_coding	semaphorin 3C [Source:HGNC Symbol;Acc:HGNC:10725]	-
ENSG00000110395	6078.55616759741	5755.48579245954	6464.1848992696	6886.20052968792	7744.98335806697	7497.66931364949	6099.40895310885	7376.28440046813	-0.274216	0.00146094741340695	0.0274570403800897	CBL	11	119206276	119313926	+	11740	protein_coding	Cbl proto-oncogene [Source:HGNC Symbol;Acc:HGNC:1541]	-
ENSG00000102683	19.439920414804	18.9785196210919	17.3509287484123	59.2229582920966	43.3074492063563	37.009125836265	18.5897895947694	46.5131777782393	-1.32226	0.00146167285031563	0.0274570403800897	SGCG	13	23180952	23325165	+	1624	protein_coding	sarcoglycan gamma [Source:HGNC Symbol;Acc:HGNC:10809]	-
ENSG00000176542	601.614379152883	545.382721742956	635.236780289094	709.654414017364	797.66278538219	811.353912564272	594.077960394977	772.890370654609	-0.379697	0.00146263425568136	0.0274570403800897	USF3	3	113648385	113696646	-	13738	protein_coding	upstream transcription factor family member 3 [Source:HGNC Symbol;Acc:HGNC:30494]	bHLH
ENSG00000133812	427.678249125689	406.539867672863	501.24905273191	563.639189262712	600.261388999729	614.920860048711	445.155723176821	592.940479437051	-0.413306	0.00148312732119772	0.0277180017139397	SBF2	11	9778667	10294207	-	16767	protein_coding	SET binding factor 2 [Source:HGNC Symbol;Acc:HGNC:2135]	-
ENSG00000166128	1968.54773042542	1749.02041350168	2085.00327126754	2389.34004143976	2379.89540638651	2377.12462102164	1934.19047173155	2382.1200229493	-0.300424	0.00153983374083959	0.0286927660866933	RAB8B	15	63189469	63267782	+	5200	protein_coding	RAB8B, member RAS oncogene family [Source:HGNC Symbol;Acc:HGNC:30273]	-
ENSG00000269821	94.1301409558933	86.9016424755259	126.276	124.572429510962	203.44429627172	195.484100571041	102.43599570014	174.500275451241	-0.768186	0.0015526817298523	0.0288894985576501	KCNQ1OT1	11	2608328	2699994	-	91667	antisense	KCNQ1 opposite strand/antisense transcript 1 [Source:HGNC Symbol;Acc:HGNC:6295]	-
ENSG00000077044	3541.13497661246	3678.8361981306	3574.29132217293	3948.53758130237	4330.74492063563	5873.0635846319	3598.09	4717.4486955233	-0.390928	0.00156636537831914	0.0290583812463175	DGKD	2	233354507	233472104	+	9771	protein_coding	diacylglycerol kinase delta [Source:HGNC Symbol;Acc:HGNC:2851]	-
ENSG00000070367	1521.42956088493	1373.44549889481	1688.82373151213	1942.10459778565	1892.43481531962	1880.82275403788	1527.89959709729	1905.12072238105	-0.318137	0.00163460420009346	0.0300590845250423	EXOC5	14	57200507	57269008	-	12575	protein_coding	exocyst complex component 5 [Source:HGNC Symbol;Acc:HGNC:10696]	-
ENSG00000082898	2616.20402635021	2338.35339120927	2847.48019571166	3054.06669399415	3279.28033990456	3297.60800720567	2600.67920442371	3210.31834703479	-0.303792	0.00164150671321854	0.0301041263342447	XPO1	2	61477849	61538626	-	11708	protein_coding	exportin 1 [Source:HGNC Symbol;Acc:HGNC:12825]	-
ENSG00000277443	866.611189017843	766.132871019866	998.642343519729	1408.07688766899	1223.68722757495	958.441463964812	877.128801185813	1196.73519306958	-0.44766	0.00164182631137221	0.0301041263342447	MARCKS	6	113857362	113863471	+	4275	protein_coding	myristoylated alanine rich protein kinase C substrate [Source:HGNC Symbol;Acc:HGNC:6759]	-
ENSG00000162616	159.611978142602	173.803284951052	195.67991866265	214.427952436901	268.909045072026	314.103093635993	176.365060585434	265.813363714974	-0.592195	0.00165213217025993	0.0302491252943818	DNAJB4	1	77979175	78017964	+	3783	protein_coding	DnaJ heat shock protein family (Hsp40) member B4 [Source:HGNC Symbol;Acc:HGNC:14886]	-
ENSG00000008394	117.662676194867	128.854159532676	135.915608529229	150.099566705831	199.415696345548	279.940823633287	127.477481418924	209.818695561555	-0.71998	0.00167515349093262	0.0306261757798768	MGST1	12	16347142	16609259	+	7440	protein_coding	microsomal glutathione S-transferase 1 [Source:HGNC Symbol;Acc:HGNC:7061]	-
ENSG00000107771	443.025554716324	467.470904351105	472.330838151223	568.744616701686	657.66893794769	584.554397824083	460.942432406217	603.65598415782	-0.388897	0.00172510174981606	0.0313575771958641	CCSER2	10	84328558	84518521	+	8452	protein_coding	coiled-coil serine rich protein 2 [Source:HGNC Symbol;Acc:HGNC:29197]	-
ENSG00000164327	2123.04394003781	1764.0034553078	2304.78170208076	2358.70747680592	2640.74725160619	2999.63709662651	2063.94303247546	2666.36394167954	-0.369553	0.00174461931361782	0.0316082881679179	RICTOR	5	38937919	39074408	-	13550	protein_coding	RPTOR independent companion of MTOR complex 2 [Source:HGNC Symbol;Acc:HGNC:28611]	-
ENSG00000266338	699.837134932946	701.206356526657	739.342352779567	848.522040357453	860.106084237867	1092.24368814208	713.461948079723	933.623937579133	-0.388428	0.00174891677694861	0.0316082881679179	NBPF15	1	144421386	144461674	-	5306	protein_coding	NBPF member 15 [Source:HGNC Symbol;Acc:HGNC:28791]	-
ENSG00000177463	717.230747935665	705.201834341624	695.001090422514	762.750859382692	990.028431856936	1045.74504286062	705.811224233268	932.841444700082	-0.402822	0.00175371396733465	0.03163643038376	NR2C2	3	14947584	15053600	+	11821	protein_coding	nuclear receptor subfamily 2 group C member 2 [Source:HGNC Symbol;Acc:HGNC:7972]	RXR-like
ENSG00000131263	1407.85949951423	1333.49072074514	1629.05942137871	1769.54115034833	1799.77701701764	1894.10808126115	1456.80321387936	1821.14208287571	-0.321921	0.00175663687913047	0.03163643038376	RLIM	X	74585217	74614617	-	8379	protein_coding	ring finger protein, LIM domain interacting [Source:HGNC Symbol;Acc:HGNC:13429]	-
ENSG00000115808	792.944122182796	600.320541698748	809.710008259239	983.305324746362	951.756732558295	962.23727174289	734.324890713595	965.766443015849	-0.395142	0.00176904585402624	0.0317366287016777	STRN	2	36843640	36966472	-	8345	protein_coding	striatin [Source:HGNC Symbol;Acc:HGNC:11424]	-
ENSG00000138674	4803.70664986868	4440.9735913355	4803.31544185213	5119.72263580297	5939.16344116007	6096.06729159401	4682.66522768544	5718.31778951902	-0.288329	0.00177387013057777	0.0317409527620405	SEC31A	4	82818661	82901166	-	9145	protein_coding	SEC31 homolog A, COPII coat complex component [Source:HGNC Symbol;Acc:HGNC:17052]	-
ENSG00000148400	6118.45916213306	6109.0855790841	6118.13026478737	6610.50744798333	7712.75455865759	7970.24738202025	6115.22500200151	7431.16979622039	-0.281248	0.00178038252077899	0.0317686831932921	NOTCH1	9	136494433	136545786	-	10377	protein_coding	notch 1 [Source:HGNC Symbol;Acc:HGNC:7881]	-
ENSG00000165732	2355.29983130942	2141.57610882216	2783.86012363415	3082.65708765241	3064.75739383587	2974.01539412448	2426.91202125524	3040.47662520425	-0.324998	0.00178176969373066	0.0317686831932921	DDX21	10	68956128	68985073	+	5020	protein_coding	DExD-box helicase 21 [Source:HGNC Symbol;Acc:HGNC:2744]	-
ENSG00000198961	5643.71584252943	4775.59485833896	6600.10050779882	7226.22199712358	7240.40121731385	7018.44858166708	5673.13706955574	7161.6905987015	-0.336084	0.00178297484747133	0.0317686831932921	PJA2	5	109334709	109409994	-	5217	protein_coding	praja ring finger ubiquitin ligase 2 [Source:HGNC Symbol;Acc:HGNC:17481]	-
ENSG00000198677	762.249511001527	683.226706359307	813.565770203331	917.955853527497	1043.40738087872	934.717665351822	753.013995854722	965.360299919347	-0.358161	0.00179935545119891	0.0319702380519355	TTC37	5	95461755	95555007	-	10454	protein_coding	tetratricopeptide repeat domain 37 [Source:HGNC Symbol;Acc:HGNC:23639]	-
ENSG00000164323	129.940520667374	136.84511516261	144.591072903436	189.921900729827	251.787495385792	187.892485014884	137.125569577807	209.867293710168	-0.613183	0.00181557204330131	0.0322129976459156	CFAP97	4	185159665	185209504	-	7192	protein_coding	cilia and flagella associated protein 97 [Source:HGNC Symbol;Acc:HGNC:29276]	-
ENSG00000164828	1117.28384699821	1175.66934705395	1204.92560752863	1386.6340924253	1433.17442373593	1480.3650334506	1165.95960052693	1433.39118320394	-0.297902	0.00182141970521221	0.0322713617714214	SUN1	7	816615	896435	+	11811	protein_coding	Sad1 and UNC84 domain containing 1 [Source:HGNC Symbol;Acc:HGNC:18587]	-
ENSG00000145040	705.976057169199	652.261753293315	569.688827239536	736.202636700028	867.156134108669	952.747752297694	642.64221256735	852.035507702131	-0.407685	0.00184254042290143	0.0325541280600862	UCN2	3	48561727	48563773	-	1481	protein_coding	urocortin 2 [Source:HGNC Symbol;Acc:HGNC:18414]	-
ENSG00000143190	482.928549251974	536.392896659281	627.525256400911	683.106	694.933487264787	822.741335898507	548.948900770722	733.593671499331	-0.418198	0.00185088562537108	0.0326558351944841	POU2F1	1	167220829	167427345	+	16078	protein_coding	POU class 2 homeobox 1 [Source:HGNC Symbol;Acc:HGNC:9212]	Pou
ENSG00000164597	454.280245482789	451.488993091238	449.196266486673	533.006624628869	588.175589221211	669.960072830849	451.655168353567	597.047428893643	-0.403237	0.00188837032691236	0.0331779828328682	COG5	7	107201555	107564514	-	8467	protein_coding	component of oligomeric golgi complex 5 [Source:HGNC Symbol;Acc:HGNC:14857]	-
ENSG00000132953	405.168867592758	328.628050281012	412.566528017803	477.868008287952	539.832390107139	528.566233097426	382.121148630524	515.422210497506	-0.431778	0.00190358989079224	0.033352481211589	XPO4	13	20777329	20903048	-	10500	protein_coding	exportin 4 [Source:HGNC Symbol;Acc:HGNC:17796]	-
ENSG00000125676	1171.51099341845	1091.76431293965	1178.89921440601	1306.9894243773	1398.93132436346	1692.93026902299	1147.39150692137	1466.28367258792	-0.354157	0.00192787277430881	0.0336377801492471	THOC2	X	123600561	123733056	-	10277	protein_coding	THO complex 2 [Source:HGNC Symbol;Acc:HGNC:19073]	-
ENSG00000163428	979.158096682498	757.143045936191	1002.49810546382	1093.5825574282	1231.7444274273	1247.87180704329	912.93308269417	1191.06626396626	-0.383738	0.00194438041075277	0.0337977127353286	LRRC58	3	120324509	120349339	-	7903	protein_coding	leucine rich repeat containing 58 [Source:HGNC Symbol;Acc:HGNC:26968]	-
ENSG00000113712	2816.7421527345	2590.06849355217	2985.32368521293	3332.82303216213	3531.06783529035	3308.04647859538	2797.37811049987	3390.64578201595	-0.277391	0.00194507645230666	0.0337977127353286	CSNK1A1	5	149492197	149551552	-	7714	protein_coding	casein kinase 1 alpha 1 [Source:HGNC Symbol;Acc:HGNC:2451]	-
ENSG00000047188	203.607587502421	204.768238017044	225.56207372936	289.988278533714	314.230794241469	285.634535300404	211.312633082942	296.617869358529	-0.488655	0.00195127673574068	0.0338182621133487	YTHDC2	5	113513683	113595285	+	10816	protein_coding	YTH domain containing 2 [Source:HGNC Symbol;Acc:HGNC:24721]	-
ENSG00000100065	180.075052263448	201.771629655819	184.112632830375	243.018346095155	249.773195422706	348.265363638699	188.653104916547	280.352301718853	-0.572632	0.00196598250396283	0.0339737935445083	CARD10	22	37490362	37519542	-	5652	protein_coding	caspase recruitment domain family member 10 [Source:HGNC Symbol;Acc:HGNC:16422]	-
ENSG00000182325	517.715775257413	560.365763549081	527.275445854529	855.669638772016	631.483038427567	663.317409219212	535.118994887007	716.823362139598	-0.42138	0.0019778501996236	0.0341124156460141	FBXL6	8	144355431	144359376	-	3375	protein_coding	F-box and leucine rich repeat protein 6 [Source:HGNC Symbol;Acc:HGNC:13603]	-
ENSG00000170471	1353.63235309399	1286.54385641928	1369.75943063855	1572.47165120394	1672.8761193432	1644.53371985249	1336.64521338394	1629.96049679988	-0.286237	0.00199627474403294	0.0343092723378413	RALGAPB	20	38472816	38578861	+	12633	protein_coding	Ral GTPase activating protein non-catalytic beta subunit [Source:HGNC Symbol;Acc:HGNC:29221]	-
ENSG00000113615	1419.1141902807	1220.61847247233	1550.01630152483	1648.03197730076	1712.15496862339	2012.72707432611	1396.58298809262	1790.97134008342	-0.358951	0.00200634352933953	0.0344077444065203	SEC24A	5	134648789	134727823	+	7201	protein_coding	SEC24 homolog A, COPII coat complex component [Source:HGNC Symbol;Acc:HGNC:10703]	-
ENSG00000109572	586.267073562248	555.371416280372	601.498863278292	662.684481578805	815.791485049967	786.681162006761	581.045784373638	755.052376211845	-0.378097	0.00200915647415468	0.0344077444065203	CLCN3	4	169612633	169723673	+	8123	protein_coding	chloride voltage-gated channel 3 [Source:HGNC Symbol;Acc:HGNC:2021]	-
ENSG00000162746	305.922958106653	311.647269567403	354.730098856429	365.548604630527	456.238941639056	562.728503100132	324.100108843495	461.505349789905	-0.510414	0.00201170019972634	0.0344077444065203	FCRLB	1	161721563	161728143	+	2592	protein_coding	Fc receptor like B [Source:HGNC Symbol;Acc:HGNC:26431]	-
ENSG00000231119	36.8335334175234	27.968344704767	33.7379170108016	49.0121034141489	72.5147986711082	84.4567230622458	32.8465983776973	68.661208382501	-1.06562	0.00201291441712342	0.0344077444065203	AL031666.1	20	47352561	47354633	+	1809	antisense	uncharacterized LOC101927377 [Source:NCBI gene;Acc:101927377]	-
ENSG00000010818	204.630741208464	159.819112598668	174.473227970146	216.470123412491	284.016294795174	302.715670301757	179.641027259093	267.734029503141	-0.576894	0.00201904610610684	0.0344658547070877	HIVEP2	6	142751467	142956698	-	10682	protein_coding	human immunodeficiency virus type I enhancer binding protein 2 [Source:HGNC Symbol;Acc:HGNC:4921]	zf-C2H2
ENSG00000184164	1210.39083424806	1223.61508083355	1464.22559826879	3124.52159265199	2241.9158589151	1666.35961457645	1299.41050445014	2344.26568871451	-0.851158	0.00202806219237417	0.0345729791308111	CRELD2	22	49918167	49927540	+	5165	protein_coding	cysteine rich with EGF like domains 2 [Source:HGNC Symbol;Acc:HGNC:28150]	-
ENSG00000163681	929.023565086425	906.973463997443	923.454985609942	1098.68798486717	1119.95	1199.47525787279	919.81733823127	1139.37134073866	-0.309038	0.00204163432946797	0.0347105351297014	SLMAP	3	57755450	57929168	+	14147	protein_coding	sarcolemma associated protein [Source:HGNC Symbol;Acc:HGNC:16643]	-
ENSG00000198707	130.963674373417	124.85868171771	203.391442550833	229.744234753823	255.816095311965	229.646370573747	153.071266213986	238.402233546512	-0.637609	0.00205246389336785	0.0348008494823056	CEP290	12	88049014	88142216	-	10388	protein_coding	centrosomal protein 290 [Source:HGNC Symbol;Acc:HGNC:29021]	-
ENSG00000085978	432.794017655901	406.539867672863	437.628980654399	534.027710116664	554.939639830286	572.218022545328	425.654288661054	553.728457497426	-0.379637	0.00207671023747076	0.0351158664075871	ATG16L1	2	233210051	233295674	+	6047	protein_coding	autophagy related 16 like 1 [Source:HGNC Symbol;Acc:HGNC:21498]	-
ENSG00000004700	509.530545609074	396.551173135446	539.806672172826	674.937507432342	655.654637984603	609.227148381593	481.962796972449	646.60643126618	-0.423542	0.00207939375398078	0.0351158664075871	RECQL	12	21468911	21501669	-	3778	protein_coding	RecQ like helicase [Source:HGNC Symbol;Acc:HGNC:9948]	-
ENSG00000165949	0	1.99773890748335	1.92788097204581	22.4638807314849	3.02144994462951	17.0811350013531	1.30853995984305	14.1888218924892	-3.42702	0.00208720613281081	1	IFI27	14	94104836	94116698	+	4147	protein_coding	interferon alpha inducible protein 27 [Source:HGNC Symbol;Acc:HGNC:5397]	-
ENSG00000073614	741.786436880681	643.27192820964	763.44086493014	884.26003243027	935.642332853604	910.993866738831	716.16641000682	910.298744007569	-0.345966	0.00211902808491728	0.0355832571787561	KDM5A	12	280129	389454	-	12091	protein_coding	lysine demethylase 5A [Source:HGNC Symbol;Acc:HGNC:9886]	ARID
ENSG00000080200	329.455493345626	265.699274695286	419.314111419963	438.045674263956	544.868140014855	468.78226059269	338.156293153625	483.898691623834	-0.516372	0.00212117395151999	0.0355832571787561	CRYBG3	3	97822040	97944963	+	10929	protein_coding	crystallin beta-gamma domain containing 3 [Source:HGNC Symbol;Acc:HGNC:34427]	-
ENSG00000167635	1159.23314894595	1141.70778562674	1186.6107382942	1415.22448608355	1350.58812524939	1529.71053456562	1162.51722428896	1431.84104863285	-0.300776	0.00213699570858962	0.0357062263097459	ZNF146	19	36214602	36238774	+	4146	protein_coding	zinc finger protein 146 [Source:HGNC Symbol;Acc:HGNC:12931]	zf-C2H2
ENSG00000067798	2091.3261751505	1925.82030681395	2272.00772555598	2377.08701558622	2702.18340048032	2681.73819521243	2096.38473584015	2587.00287042633	-0.303368	0.00214521040293203	0.0357866978588679	NAV3	12	77324641	78213008	+	13265	protein_coding	neuron navigator 3 [Source:HGNC Symbol;Acc:HGNC:15998]	-
ENSG00000104517	5293.79727506295	4686.69547695595	5371.07638811962	5843.67224664946	6323.89473410956	6331.40737383488	5117.18971337951	6166.32478486463	-0.269076	0.00214748555522497	0.0357866978588679	UBR5	8	102253012	102412841	-	13085	protein_coding	ubiquitin protein ligase E3 component n-recognin 5 [Source:HGNC Symbol;Acc:HGNC:16806]	-
ENSG00000088827	31.7177648873119	137.843984616351	113.744977350703	488.078863165899	238.694545625731	379.580777807846	94.435575618122	368.784728866492	-1.96497	0.00215297859359634	0.0358309036388098	SIGLEC1	20	3686970	3707128	-	7886	protein_coding	sialic acid binding Ig like lectin 1 [Source:HGNC Symbol;Acc:HGNC:11127]	-
ENSG00000268615	0	0	0	2.04217097558954	5.03574990771585	13.2853272232746	0	6.78775	-5.21679	0.00217514776918687	1	AL353803.5	9	129328261	129328401	+	141	lincRNA	novel transcript	-
ENSG00000153560	1943.9920414804	1880.87118139558	2024.2750206481	2295.40017656264	2318.45925751238	2427.41907408118	1949.71274784136	2347.09283605206	-0.267637	0.00218494495554031	0.0362672113343961	UBP1	3	33388336	33441371	-	9760	protein_coding	upstream binding protein 1 [Source:HGNC Symbol;Acc:HGNC:12507]	CP2
ENSG00000081014	852.287037133251	850.037905134167	945.625616788469	1089.49821547702	1151.17242890384	1064.72408175101	882.650186351962	1101.79824204396	-0.319616	0.00219382381646393	0.0363667377722635	AP4E1	15	50908672	51005900	+	7359	protein_coding	adaptor related protein complex 4 subunit epsilon 1 [Source:HGNC Symbol;Acc:HGNC:573]	-
ENSG00000145332	415.400404653181	453.486731998721	471.367	578.955471579634	555.94678981183	610.176100326113	446.751344772368	581.692787239192	-0.380665	0.0022051311066675	0.0364583603022419	KLHL8	4	87160103	87240314	-	7354	protein_coding	kelch like family member 8 [Source:HGNC Symbol;Acc:HGNC:18644]	-
ENSG00000102931	47.0650704779466	59.9321672245006	32.7739765247787	115.382660120809	61.4361488741333	102.486810008119	46.5904047424087	93.1018730010202	-1.0003	0.00221629779353465	0.0365156344181968	ARL2BP	16	57245098	57253635	+	2155	protein_coding	ADP ribosylation factor like GTPase 2 binding protein [Source:HGNC Symbol;Acc:HGNC:17146]	-
ENSG00000163848	514.646314139286	449.491254183755	486.789945441567	598.356095847735	684.861987449355	607.329244492554	483.642504588202	630.182442596548	-0.381844	0.00221652774732417	0.0365156344181968	ZNF148	3	125225561	125375354	-	10574	protein_coding	zinc finger protein 148 [Source:HGNC Symbol;Acc:HGNC:12933]	zf-C2H2
ENSG00000110756	1058.9640857538	967.904500675685	1256.01445328784	1388.67626340089	1386.84552458494	1390.21459872124	1094.29434657244	1388.57879556902	-0.343326	0.00221727910934116	0.0365156344181968	HPS5	11	18278668	18322198	-	6433	protein_coding	HPS5, biogenesis of lysosomal organelles complex 2 subunit 2 [Source:HGNC Symbol;Acc:HGNC:17022]	-
ENSG00000066855	652.772064454999	541.387243927989	866.582496934591	1036.40177011169	947.728132632123	857.852557845733	686.91393510586	947.327486863182	-0.46309	0.00224581452666813	0.0367934418882058	MTFR1	8	65644734	65771261	+	4629	protein_coding	mitochondrial fission regulator 1 [Source:HGNC Symbol;Acc:HGNC:29510]	-
ENSG00000142185	276.251500631426	308.650661206178	227.489954701405	352.274493289195	343.438143706221	477.322828093367	270.79737217967	391.011821696261	-0.531308	0.00225811649344058	0.0369470033265278	TRPM2	21	44350163	44443081	+	6705	protein_coding	transient receptor potential cation channel subfamily M member 2 [Source:HGNC Symbol;Acc:HGNC:12339]	-
ENSG00000175066	306.946111812695	331.624658642237	367.261325174726	372.696203045091	494.510640937696	542.80051226522	335.277365209886	470.002452082669	-0.487581	0.00227949081265506	0.0372002284626696	GK5	3	142157527	142225607	-	12158	protein_coding	glycerol kinase 5 [Source:HGNC Symbol;Acc:HGNC:28635]	-
ENSG00000197043	2042.21479726047	2116.60437247861	2000.17650849753	2393.42438339094	2517.87495385792	2468.22400769552	2052.9985594122	2459.84111498146	-0.260888	0.00229241870546918	0.0373628707616197	ANXA6	5	151100712	151157882	-	5427	protein_coding	annexin A6 [Source:HGNC Symbol;Acc:HGNC:544]	-
ENSG00000048828	2102.58086591696	1896.85309265544	2168.86609355153	2303.57	2587.3683025844	2711.15570549254	2056.10001737465	2534.03095618065	-0.301623	0.00230331858147913	0.0374437679192774	FAM120A	9	93451722	93566107	+	7204	protein_coding	family with sequence similarity 120A [Source:HGNC Symbol;Acc:HGNC:13247]	-
ENSG00000112739	599.568071740798	532.397418844314	635.236780289094	760.708688407103	725.147986711082	781.936402284163	589.067423624735	755.931025800783	-0.359761	0.00232000309632078	0.0376180450643788	PRPF4B	6	4021267	4064983	+	7859	protein_coding	pre-mRNA processing factor 4B [Source:HGNC Symbol;Acc:HGNC:17346]	-
ENSG00000138757	3062.29904218466	2596.06171027462	3152.0853892949	3605.45285740333	3560.2751847551	3592.73206195127	2936.81538058472	3586.15336803657	-0.288147	0.00235095889989607	0.0379535011075266	G3BP2	4	75642782	75724525	-	7183	protein_coding	G3BP stress granule assembly factor 2 [Source:HGNC Symbol;Acc:HGNC:30291]	-
ENSG00000163945	566.827153147444	568.356719179014	645.840125635346	664.726652554394	763.419686009722	993.552685912038	593.674665987268	807.233008158718	-0.443722	0.00235573455150165	0.0379535011075266	UVSSA	4	1347266	1395992	+	15773	protein_coding	UV stimulated scaffold protein A [Source:HGNC Symbol;Acc:HGNC:29304]	-
ENSG00000144381	3212.70263697288	2937.67506345427	3601.28165578157	4417.21582020017	3861.41302923651	3797.7056819675	3250.55311873624	4025.4448438014	-0.308307	0.00238840570095127	0.0382427153590082	HSPD1	2	197486581	197516737	-	4245	protein_coding	heat shock protein family D (Hsp60) member 1 [Source:HGNC Symbol;Acc:HGNC:5261]	-
ENSG00000164164	2136.34493821636	1991.7456907609	2369.3657146443	2670.13855058332	2689.09045072026	2565.01710603652	2165.81878120719	2641.41536911337	-0.286221	0.00239322920696569	0.0382643681189762	OTUD4	4	145110838	145180161	-	9085	protein_coding	OTU deubiquitinase 4 [Source:HGNC Symbol;Acc:HGNC:24949]	-
ENSG00000110944	1729.12976321152	1783.98084438264	1924.02521010172	2881.50324655684	2724.34070007427	1757.45900125033	1812.37860589862	2454.43431596048	-0.437199	0.00241589012867675	0.0385777898395661	IL23A	12	56334174	56340410	+	1187	protein_coding	interleukin 23 subunit alpha [Source:HGNC Symbol;Acc:HGNC:15488]	-
ENSG00000227925	63.4355297746237	62.9287755857257	62.6561315914888	114.361574633014	86.6148984127126	126.210608621109	63.0068123172794	109.062360555612	-0.792445	0.0024303856050423	0.0387601952055735	LINC01655	1	221827666	221840666	-	423	lincRNA	long intergenic non-protein coding RNA 1655 [Source:HGNC Symbol;Acc:HGNC:52443]	-
ENSG00000184465	503.391623372821	495.439249055872	573.544589183628	527.901197189895	749.319586268118	1013.48067674695	524.125153870773	763.567153401654	-0.543321	0.00244210114527185	0.038897861044955	WDR27	6	169457212	169702067	-	12610	protein_coding	WD repeat domain 27 [Source:HGNC Symbol;Acc:HGNC:21248]	-
ENSG00000011465	21.4862278268887	13.9841723523835	16.3869882623894	30.6325646338431	69.4933487264787	36.0601738917454	17.2857961472205	45.3953624173557	-1.39362	0.00245121978033511	0.0389938682584204	DCN	12	91140484	91183123	-	12847	protein_coding	decorin [Source:HGNC Symbol;Acc:HGNC:2705]	-
ENSG00000025708	498.275854842609	557.369155187856	483.898123983498	787.256911089767	651.626038058431	602.584484769956	513.181044671321	680.489144639384	-0.406705	0.00246262115260475	0.0391146517101715	TYMP	22	50525752	50530056	-	3320	protein_coding	thymidine phosphorylase [Source:HGNC Symbol;Acc:HGNC:3148]	-
ENSG00000189195	74.6902205410892	46.9468643258588	56.8724886753513	82.7079245113763	136.972397489871	106.282617786197	59.5031911807665	108.654313262481	-0.869852	0.00247352343669574	0.0392003745652221	BTBD8	1	92080305	92184725	+	6887	protein_coding	BTB domain containing 8 [Source:HGNC Symbol;Acc:HGNC:21019]	-
ENSG00000104412	409.261482416927	384.564739690546	424.133813850078	537.090966580048	557.961089774916	497.250818928279	405.986678652517	530.767625094414	-0.386207	0.00248385846392605	0.0393147735538609	EMC2	8	108443601	108486918	+	3781	protein_coding	ER membrane protein complex subunit 2 [Source:HGNC Symbol;Acc:HGNC:28963]	-
ENSG00000060982	5234.4543601125	4619.77122355526	5301.67267312597	6472.66090713104	6042.89988925902	5774.37258240186	5051.96608559791	6096.64445959731	-0.271103	0.00249601345895979	0.0394576563719019	BCAT1	12	24810022	24949459	-	11775	protein_coding	branched chain amino acid transaminase 1 [Source:HGNC Symbol;Acc:HGNC:976]	-
ENSG00000090857	452.233938070705	386.562478598029	496.429350301796	553.428334384765	635.51163835374	582.656493935044	445.075255656843	590.53215555785	-0.407677	0.00251236785202789	0.0395674412650835	PDPR	16	70113626	70162537	+	10385	protein_coding	pyruvate dehydrogenase phosphatase regulatory subunit [Source:HGNC Symbol;Acc:HGNC:30264]	-
ENSG00000066933	276.251500631426	274.689099778961	350.874336912337	371.675117557296	478.396241233006	408.049336143435	300.604979107575	419.373564977912	-0.479696	0.00252297633533046	0.0396849706610895	MYO9A	15	71822289	72118577	-	20253	protein_coding	myosin IXA [Source:HGNC Symbol;Acc:HGNC:7608]	-
ENSG00000127481	6331.27513298986	5642.61354418673	6796.7443669475	6932.14937663868	7967.56350398801	8105.94751008656	6256.8776813747	7668.55346357109	-0.293524	0.00253598783273078	0.0398399582937719	UBR4	1	19074506	19210276	-	24675	protein_coding	ubiquitin protein ligase E3 component n-recognin 4 [Source:HGNC Symbol;Acc:HGNC:30313]	-
ENSG00000205133	333.548108169796	287.674402677603	364.369503716658	469.699324385594	428.038742155847	431.773134756425	328.530671521352	443.170400432622	-0.431322	0.0025615060202711	0.0401907940867164	TRIQK	8	92883530	93017673	-	6724	protein_coding	triple QxxK/R motif containing [Source:HGNC Symbol;Acc:HGNC:27828]	-
ENSG00000100883	1241.08544542933	1233.60377537097	1315.77876342126	1472.40527340006	1541.94662174259	1608.47354596075	1263.48932807386	1540.94181370113	-0.286444	0.00258771558571766	0.0405012805382484	SRP54	14	34981957	35029567	+	3903	protein_coding	signal recognition particle 54 [Source:HGNC Symbol;Acc:HGNC:11301]	-
ENSG00000123384	6270.90906433337	5934.2834246793	6671.43210376452	6649.30869651953	8153.8862505735	8579.47453040185	6292.2081975924	7794.22315916496	-0.308881	0.00261399581458228	0.0407808845484186	LRP1	12	57128493	57213351	+	20839	protein_coding	LDL receptor related protein 1 [Source:HGNC Symbol;Acc:HGNC:6692]	-
ENSG00000206532	218.954893093056	200.772760202077	196.643859148672	260.376799387666	341.423843743134	276.145015855208	205.457170814602	292.648552995336	-0.510523	0.00263872979234178	0.0410166054810285	AC117402.1	3	110888384	110893476	-	1363	lincRNA	novel transcript	-
ENSG00000100077	68.5512983048353	67.923122854434	60.728250619443	75.5603260968129	150.065347249932	130.006416399187	65.7342239262374	118.544029915311	-0.851942	0.00265908823807273	0.0410439997247441	GRK3	22	25564849	25729294	+	9303	protein_coding	G protein-coupled receptor kinase 3 [Source:HGNC Symbol;Acc:HGNC:290]	-
ENSG00000104447	1224.71498613265	1125.72587436687	1312.8869419632	1516.31194937523	1519.78932214864	1468.02865817185	1221.10926748757	1501.37664323191	-0.297887	0.00266143414782724	0.0410439997247441	TRPS1	8	115408496	115809673	-	11072	protein_coding	transcriptional repressor GATA binding 1 [Source:HGNC Symbol;Acc:HGNC:12340]	zf-GATA
ENSG00000134744	445.071862128408	467.470904351105	473.294778637246	568.744616701686	591.19703916584	621.563523660348	461.945848372253	593.835059842625	-0.362431	0.0026748869989096	0.041201098279908	TUT4	1	52408282	52553487	-	16199	protein_coding	terminal uridylyl transferase 4 [Source:HGNC Symbol;Acc:HGNC:28981]	-
ENSG00000085449	2178.2942401641	2015.7185576507	2148.62334334505	2407.71958022006	2521.9035537841	2752.90959105141	2114.21204705328	2560.84424168519	-0.276666	0.00269298774000351	0.0414293174879809	WDFY1	2	223855716	223945387	-	5516	protein_coding	WD repeat and FYVE domain containing 1 [Source:HGNC Symbol;Acc:HGNC:20451]	-
ENSG00000102595	668.119370045634	630.286625310998	735.486590835476	813.805133772431	852.048884385521	916.687578405949	677.964195397369	860.847198854634	-0.344576	0.0026962746070115	0.0414293595218636	UGGT2	13	95801580	96053482	-	8105	protein_coding	UDP-glucose glycoprotein glucosyltransferase 2 [Source:HGNC Symbol;Acc:HGNC:15664]	-
ENSG00000143624	721.323362759834	688.221053628016	685.361685562285	775.00388523623	992.042731820022	921.432338128547	698.302033983378	896.159651728266	-0.360183	0.00275857451106644	0.0422323027392028	INTS3	1	153728067	153774808	+	10450	protein_coding	integrator complex subunit 3 [Source:HGNC Symbol;Acc:HGNC:26153]	-
ENSG00000151726	2263.21599776561	2090.63376668133	2209.3515939645	2684.43374741245	2717.29065020347	2484.35619075235	2187.73378613714	2628.69352945609	-0.264814	0.0027952325522098	0.0427416468437899	ACSL1	4	184755595	184826818	-	6284	protein_coding	acyl-CoA synthetase long chain family member 1 [Source:HGNC Symbol;Acc:HGNC:3569]	-
ENSG00000138735	26.6019963571003	33.961561427217	49.1609647871681	62.2862147554809	84.6005984496262	73.0692997280104	36.5748408571618	73.3187043110392	-1.0007	0.00280073182163797	0.0427461237470204	PDE5A	4	119494395	119628991	-	9775	protein_coding	phosphodiesterase 5A [Source:HGNC Symbol;Acc:HGNC:8784]	-
ENSG00000105939	945.394024383102	893.988161098801	942.734	1064.99216376994	1208.5799778518	1172.90460342625	927.371993604101	1148.82558168266	-0.309055	0.00280230236534173	0.0427461237470204	ZC3HAV1	7	139043520	139109719	-	8235	protein_coding	zinc finger CCCH-type containing, antiviral 1 [Source:HGNC Symbol;Acc:HGNC:23721]	-
ENSG00000146648	148.357287376136	152.827026422477	140.735310959344	161.331507071573	234.665945699559	297.970910579159	147.306541585986	231.32278778343	-0.652562	0.0028143349481678	0.042877820496542	EGFR	7	55019021	55211628	+	12521	protein_coding	epidermal growth factor receptor [Source:HGNC Symbol;Acc:HGNC:3236]	-
ENSG00000120725	932.093026204552	1002.86493155664	1015.99327226814	1483.6372137658	1149.15812894076	1152.02766064681	983.650410009779	1261.60766778446	-0.358655	0.00282042745550731	0.0429188086263266	SIL1	5	138946720	139293557	-	4011	protein_coding	SIL1 nucleotide exchange factor [Source:HGNC Symbol;Acc:HGNC:24624]	-
ENSG00000118705	3545.22759143663	3479.06230738226	3727.55785945057	4319.19161337187	4337.79497050643	4080.49336143435	3583.94925275649	4245.82664843755	-0.24439	0.0028330819564727	0.0430409167398385	RPN2	20	37178410	37241623	+	2819	protein_coding	ribophorin II [Source:HGNC Symbol;Acc:HGNC:10382]	-
ENSG00000100697	1413.99842175048	1223.61508083355	1643.51852866905	1754.22486803141	1827.97721650085	1823.8856373667	1427.0440104177	1802.02924063299	-0.336422	0.00283527560925928	0.0430409167398385	DICER1	14	95086228	95158010	-	12294	protein_coding	dicer 1, ribonuclease III [Source:HGNC Symbol;Acc:HGNC:17098]	-
ENSG00000150093	15602.0708634393	14757.2973095795	17273.8135095304	18730.7921881072	18900.1765536391	18919.2549178876	15877.7272275164	18850.0745532113	-0.247546	0.00285011501438066	0.0431846072784585	ITGB1	10	32900319	33005792	-	6011	protein_coding	integrin subunit beta 1 [Source:HGNC Symbol;Acc:HGNC:6153]	-
ENSG00000056586	873.77326496014	769.129479381091	935.98621192824	1005.76920547785	1154.19387884847	1103.63111147631	859.629652089824	1087.86473193421	-0.339642	0.00286716471229036	0.0433165064018478	RC3H2	9	122844556	122905341	-	11545	protein_coding	ring finger and CCCH-type domains 2 [Source:HGNC Symbol;Acc:HGNC:21461]	-
ENSG00000165233	1468.22556817073	1654.12781539622	1432.41556223004	1885.94489595694	1828.9843664824	1837.17096458998	1518.25631526566	1850.70007567644	-0.285684	0.00288529615691117	0.0434862736193959	CARD19	9	93096218	93113283	+	3081	protein_coding	caspase recruitment domain family member 19 [Source:HGNC Symbol;Acc:HGNC:28148]	-
ENSG00000168502	558.641923499106	530.39967993683	599.570982306246	622.862147554809	754.355336175834	849.311990345056	562.870861914061	742.176491358566	-0.39934	0.00291257934480988	0.0437407005175913	MTCL1	18	8705661	8832778	+	12665	protein_coding	microtubule crosslinking factor 1 [Source:HGNC Symbol;Acc:HGNC:29121]	-
ENSG00000167996	35690.6707278742	35801.4789610092	34405.9277676155	38818.6069894937	41380.7712916642	45227.0496758049	35299.3591521663	41808.8093189876	-0.244182	0.00293509956137483	0.0440264934206225	FTH1	11	61959718	61967660	-	2030	protein_coding	ferritin heavy chain 1 [Source:HGNC Symbol;Acc:HGNC:3976]	-
ENSG00000258183	1163.32576377012	1077.78014058727	1256.01445328784	1225.30258535372	1508.71067235167	1949.14729404329	1165.70678588174	1561.05351724956	-0.421611	0.00294593864291267	0.0440671574873389	LINC02392	12	90280894	90300340	+	1122	lincRNA	long intergenic non-protein coding RNA 2392 [Source:HGNC Symbol;Acc:HGNC:53319]	-
ENSG00000281649	1515.29063864867	1375.44323780229	1674.36462422178	1662.32717412988	1911.57066496894	2344.86025490797	1521.69950022425	1972.91936466893	-0.374832	0.00294672323058221	0.0440671574873389	EBLN3P	9	37079857	37090507	+	6483	lincRNA	endogenous Bornavirus-like nucleoprotein 3, pseudogene [Source:HGNC Symbol;Acc:HGNC:50682]	-
ENSG00000115604	161.658285554686	147.832679153768	155.194418249688	314.494330240789	207.472896197893	192.637244737482	154.895127652714	238.201490392055	-0.619941	0.00295221699858295	0.0440671574873389	IL18R1	2	102311529	102398775	+	4353	protein_coding	interleukin 18 receptor 1 [Source:HGNC Symbol;Acc:HGNC:5988]	-
ENSG00000120889	1802.79683004656	1880.87118139558	1986.68134169321	2628.27404558373	2336.58795718015	2073.45999877536	1890.11645104512	2346.10733384642	-0.311481	0.00295527667334829	0.0440671574873389	TNFRSF10B	8	23020133	23069179	-	5158	protein_coding	TNF receptor superfamily member 10b [Source:HGNC Symbol;Acc:HGNC:11905]	-
ENSG00000113441	1255.40959731392	1085.7710962172	1393.85794278912	1539.79691559451	1710.1406686603	1472.77341789444	1245.01287877342	1574.23700071642	-0.338215	0.00298640604081095	0.0444787629336838	LNPEP	5	96935394	97037515	+	15266	protein_coding	leucyl and cystinyl aminopeptidase [Source:HGNC Symbol;Acc:HGNC:6656]	-
ENSG00000128595	8848.23324985397	8543.33043785256	9167.07402207782	9724.81818575738	10646.5824548928	11190.9902817198	8852.87923659478	10520.7969741234	-0.249055	0.00299869648530722	0.0446091464176304	CALU	7	128739292	128771807	+	4537	protein_coding	calumenin [Source:HGNC Symbol;Acc:HGNC:1458]	-
ENSG00000123989	199.514972678252	207.764846378269	225.56207372936	320.620843167557	254.808945330422	315.052045580512	210.947297595293	296.827278026164	-0.492536	0.00302088463400421	0.0447437106204847	CHPF	2	219538947	219543787	-	3354	protein_coding	chondroitin polymerizing factor [Source:HGNC Symbol;Acc:HGNC:24291]	-
ENSG00000131002	146.310979964051	163.814590413635	167.725644567985	221.575550851465	218.551545994868	247.67645751962	159.283738315224	229.267851455317	-0.525445	0.0030249001101442	0.0447437106204847	TXLNGY	Y	19567313	19606274	+	11377	transcribed_unprocessed_pseudogene	taxilin gamma pseudogene, Y-linked [Source:HGNC Symbol;Acc:HGNC:18473]	-
ENSG00000069869	444.048708422366	445.495776368788	498.357231273841	546.280735970201	655.654637984603	605.431340603515	462.633905354998	602.45557151944	-0.380777	0.00302778612047095	0.0447437106204847	NEDD4	15	55826922	55993746	-	9122	protein_coding	neural precursor cell expressed, developmentally down-regulated 4, E3 ubiquitin protein ligase [Source:HGNC Symbol;Acc:HGNC:7727]	-
ENSG00000279400	307.969265518738	275.687969232703	331.595527191879	381.885972435244	385.738442931034	487.761299483083	305.084253981107	418.461904949787	-0.456387	0.00302902329527498	0.0447437106204847	AC008957.3	5	36667717	36669958	+	2242	TEC	TEC	-
ENSG00000162402	761.226357295485	658.254970015765	815.493651175377	889.365459869244	1041.39308091564	929.972905629224	744.991659495542	953.577148804701	-0.355929	0.00303305284450431	0.0447508323197916	USP24	1	55066359	55215113	-	11772	protein_coding	ubiquitin specific peptidase 24 [Source:HGNC Symbol;Acc:HGNC:12623]	-
ENSG00000151693	734.624360938384	641.274189302157	732.594769377407	838.311185479505	953.771032521382	874.933692847086	702.831106539316	889.005303615991	-0.338978	0.00305447905965798	0.0449905809218401	ASAP2	2	9206765	9405683	+	7257	protein_coding	ArfGAP with SH3 domain, ankyrin repeat and PH domain 2 [Source:HGNC Symbol;Acc:HGNC:2721]	-
ENSG00000068912	1177.64991565471	1167.67839142402	1306.13935856104	1619.4415836425	1430.1529737913	1452.84542705953	1217.15588854659	1500.81332816445	-0.301928	0.00305643502576433	0.0449905809218401	ERLEC1	2	53787044	53818819	+	2592	protein_coding	endoplasmic reticulum lectin 1 [Source:HGNC Symbol;Acc:HGNC:25222]	-
ENSG00000250033	23.5325352389733	32.9626919734753	33.7379170108016	36.7590775606117	74.5290986341945	87.3035788958047	30.0777147410834	66.1972516968703	-1.13861	0.00306127338243042	0.0450092817241955	SLC7A11-AS1	4	138057464	138178177	+	6161	processed_transcript	SLC7A11 antisense RNA 1 [Source:HGNC Symbol;Acc:HGNC:44064]	-
ENSG00000033178	1380.23434945109	1185.65804159137	1549.05236103881	1562.26	1768.55536758981	1912.13816820703	1371.64825069376	1747.65144404094	-0.349548	0.00310336572584463	0.0455220449203838	UBA6	4	67612652	67701179	-	11432	protein_coding	ubiquitin like modifier activating enzyme 6 [Source:HGNC Symbol;Acc:HGNC:25581]	-
ENSG00000164509	110.50060025257	92.894859197976	106.997393948542	202.174926583364	165.17259697308	128.108512510148	103.464284466363	165.152012022197	-0.673386	0.00311985714347353	0.0457107989139589	IL31RA	5	55851379	55922853	+	4576	protein_coding	interleukin 31 receptor A [Source:HGNC Symbol;Acc:HGNC:18969]	-
ENSG00000111711	1015.99163010002	944.930503239626	1078.64940385963	1387.65517791309	1160.23677873773	1252.61656676589	1013.19051239976	1266.83617447224	-0.322115	0.00312884065437443	0.0457892399709205	GOLT1B	12	21501781	21518408	+	3789	protein_coding	golgi transport 1B [Source:HGNC Symbol;Acc:HGNC:20175]	-
ENSG00000285006	19.439920414804	8.98982508367509	21.2066906925039	52.0753598775332	39.2788492801836	35.1112219472258	16.5454787303277	42.1551437016475	-1.34715	0.00314597619637128	0.045964058310973	AC005280.3	14	73366897	73463642	-	818	processed_transcript	novel transcript	-
ENSG00000090376	1034.40839680878	1067.79144604985	1148.05311885328	1228.36584181711	1395.90987441883	1392.11250261028	1083.41765390397	1338.79607294874	-0.305329	0.00315437308440582	0.045964058310973	IRAK3	12	66188879	66254622	+	10004	protein_coding	interleukin 1 receptor associated kinase 3 [Source:HGNC Symbol;Acc:HGNC:17020]	-
ENSG00000263069	18.4167667087617	16.9807807136085	19.2788097204581	40.8434195117907	40.2859992617268	46.4986452814612	18.2254523809428	42.5426880183262	-1.22324	0.00316455652880421	0.045964058310973	AC124319.2	17	80351828	80415168	-	3983	antisense	uncharacterized LOC100294362 [Source:NCBI gene;Acc:100294362]	-
ENSG00000163694	1030.31578198461	1028.83553735393	1126.84642816077	1260.01949193874	1330.44512561853	1307.65577954803	1061.99924916644	1299.37346570177	-0.290893	0.00316629145241661	0.045964058310973	RBM47	4	40423267	40630875	-	8544	protein_coding	RNA binding motif protein 47 [Source:HGNC Symbol;Acc:HGNC:30358]	-
ENSG00000270124	0	0	0	5.10542743897384	5.03574990771585	7.59161555615693	0	5.91093096761554	-5.01455	0.00317753358516388	1	AC092127.2	16	85580009	85583571	-	601	lincRNA	novel transcript	-
ENSG00000163393	888.097416844732	856.031121856617	1012.13751032405	1310.05268084069	1215.63002772261	1011.58277285791	918.755349675133	1179.08849380707	-0.359329	0.00318457678064579	0.0461233479768618	SLC22A15	1	115976498	116070054	+	5292	protein_coding	solute carrier family 22 member 15 [Source:HGNC Symbol;Acc:HGNC:20301]	-
ENSG00000169554	3521.69505619766	3216.3596410482	3582.00284606111	3773.93196288947	4563.3965663721	4212.39768172257	3440.01918110232	4183.24207032805	-0.282218	0.00320853751842237	0.0463639184363095	ZEB2	2	144364364	144524583	-	25058	protein_coding	zinc finger E-box binding homeobox 2 [Source:HGNC Symbol;Acc:HGNC:14881]	zf-C2H2
ENSG00000117226	209.746509738675	232.736582721811	243.876942963795	293.051534997099	321.280844112271	329.286324748307	228.78667847476	314.539567952559	-0.45907	0.00322576591378959	0.0465063280028065	GBP3	1	89006666	89022894	-	4297	protein_coding	guanylate binding protein 3 [Source:HGNC Symbol;Acc:HGNC:4184]	-
ENSG00000160218	877.865879784309	791.104607363408	810.673948745262	1032.31742816051	1048.44313078644	987.85897424492	826.54814529766	1022.87317773062	-0.307486	0.00323075065033741	0.0465250222077698	TRAPPC10	21	44012319	44106552	+	11941	protein_coding	trafficking protein particle complex 10 [Source:HGNC Symbol;Acc:HGNC:11868]	-
ENSG00000008513	5414.52941237595	4815.54963648862	5444.33586505736	5761.98540762588	6589.78232923696	6519.29985884976	5224.80497130731	6290.35586523753	-0.267798	0.0032889073781253	0.0470341572156856	ST3GAL1	8	133454848	133571940	-	8852	protein_coding	ST3 beta-galactoside alpha-2,3-sialyltransferase 1 [Source:HGNC Symbol;Acc:HGNC:10862]	-
ENSG00000163736	519.762082669498	459.479948721171	539.806672172826	687.190533285879	808.741435179165	1315.24739510419	506.349567854498	937.059787856411	-0.888197	0.00329365980540469	0.0470341572156856	PPBP	4	73987038	73988197	-	715	protein_coding	pro-platelet basic protein [Source:HGNC Symbol;Acc:HGNC:9240]	-
ENSG00000136051	1404.7900383961	1243.59246990839	1584.71815902165	1803.23697144556	1755.46241782974	1702.41978846819	1411.03355577538	1753.70639258117	-0.313403	0.00331866687995014	0.0473050651870858	WASHC4	12	105107324	105169134	+	7698	protein_coding	WASH complex subunit 4 [Source:HGNC Symbol;Acc:HGNC:29174]	-
ENSG00000147905	553.526154968894	640.275319848415	577.40035112772	740.286978651207	719.105086821823	786.681162006761	590.400608648343	748.691075826597	-0.342824	0.00334035400840316	0.04751352465361	ZCCHC7	9	37120539	37358149	+	3992	protein_coding	zinc finger CCHC-type containing 7 [Source:HGNC Symbol;Acc:HGNC:26209]	-
ENSG00000138642	87.9912187196393	82.9061646605592	80.007060339901	155.204994144805	128.915197637526	117.670041120432	83.6348145733665	133.930077634254	-0.678776	0.00334082412744765	0.04751352465361	HERC6	4	88378739	88443111	+	5793	protein_coding	HECT and RLD domain containing E3 ubiquitin protein ligase family member 6 [Source:HGNC Symbol;Acc:HGNC:26072]	-
ENSG00000145780	608.776455095179	557.369155187856	677.650161674102	754.582175480334	804.712835252992	784.783258117722	614.598590652379	781.35942295035	-0.346095	0.00337815035844807	0.0479902778961965	FEM1C	5	115520908	115544894	-	5816	protein_coding	fem-1 homolog C [Source:HGNC Symbol;Acc:HGNC:16933]	-
ENSG00000147231	683.466675636269	708.198442702849	805.854246315148	833.205758040531	1084.70053012199	922.381290073067	732.506454884755	946.762526078531	-0.369879	0.00339025152453177	0.0481080123531701	CXorf57	X	106611930	106679442	+	4853	protein_coding	chromosome X open reading frame 57 [Source:HGNC Symbol;Acc:HGNC:25486]	-
ENSG00000197712	868.657496429928	773.124957196058	826.096996521629	961.862529502672	991.035581838479	1155.82346842489	822.626483382538	1036.24052658868	-0.333513	0.00341414263694552	0.0483382821156764	FAM114A1	4	38867677	38945739	+	4871	protein_coding	family with sequence similarity 114 member A1 [Source:HGNC Symbol;Acc:HGNC:25087]	-
ENSG00000165661	339.68703040605	337.617875364687	345.091	454.383042068672	407.895742524984	485.863395594043	340.798533255645	449.380726729233	-0.399342	0.00343251691654739	0.0484862955382599	QSOX2	9	136206333	136245841	-	4530	protein_coding	quiescin sulfhydryl oxidase 2 [Source:HGNC Symbol;Acc:HGNC:30249]	-
ENSG00000183023	372.427948999404	362.589611708229	376.900730034956	654.515797676447	579.111239387322	365.346498640052	370.639430247529	532.99117856794	-0.523211	0.00344784606744392	0.0485972940120727	SLC8A1	2	40097270	40611053	-	21922	protein_coding	solute carrier family 8 member A1 [Source:HGNC Symbol;Acc:HGNC:11068]	-
ENSG00000162139	71.6207594229623	91.8959897442343	95.4301081162675	130.69894243773	112.800797932835	188.841436959404	86.315619094488	144.113725776656	-0.740093	0.00347248514238099	0.0488354515843213	NEU3	11	74988134	75018893	+	7556	protein_coding	neuraminidase 3 [Source:HGNC Symbol;Acc:HGNC:7760]	-
ENSG00000241749	200.538126384294	215.755802008202	274.723038516528	270.587654265614	434.081642045106	317.898901414071	230.338988969675	340.856065908264	-0.564601	0.00351800634199048	0.0493339364828962	RPSAP52	12	65758020	65826997	-	2035	transcribed_processed_pseudogene	ribosomal protein SA pseudogene 52 [Source:HGNC Symbol;Acc:HGNC:35752]	-
ENSG00000144747	1374.09542721483	1149.69874125667	1725.45	1838.97496351838	1737.33371816197	1948.19834209877	1416.41587948417	1841.50234125971	-0.37848	0.00351966253147892	0.0493339364828962	TMF1	3	69019827	69052339	-	7911	protein_coding	TATA element modulatory factor 1 [Source:HGNC Symbol;Acc:HGNC:11870]	Others
ENSG00000163395	3161.54495167076	3425.12335688021	3071.11438846897	3517.63950545298	3801.99118032546	4891.84727399862	3219.26089900665	4070.49265325902	-0.338658	0.0035335502702834	0.0494736255933686	IGFN1	1	201190825	201228952	+	12116	protein_coding	immunoglobulin-like and fibronectin type III domain containing 1 [Source:HGNC Symbol;Acc:HGNC:24607]	-
ENSG00000135720	767.365279531739	777.120435011025	857.907032560385	993.51617962431	920.535083130457	1109.32482314343	800.797582367716	1007.79202863273	-0.331781	0.00357035713281115	0.0499335423840495	DYNC1LI2	16	66720893	66751798	-	8278	protein_coding	dynein cytoplasmic 1 light intermediate chain 2 [Source:HGNC Symbol;Acc:HGNC:2966]	-
ENSG00000114850	2864.83037691849	2651.99839968415	3234.02033060684	3569.71486533051	3511.93198564103	3500.68372333286	2916.94970240316	3527.44352476814	-0.274041	0.00359194199706836	0.0501242790851961	SSR3	3	156540140	156555184	-	4627	protein_coding	signal sequence receptor subunit 3 [Source:HGNC Symbol;Acc:HGNC:11325]	-
ENSG00000117523	8330.51747459655	7469.54577508026	7879.24953275122	7791.90335736188	11382.8090914009	11108.4314625466	7893.10426080934	10094.3813037698	-0.354936	0.00361847055984545	0.0503830089541395	PRRC2C	1	171485551	171593511	+	14173	protein_coding	proline rich coiled-coil 2C [Source:HGNC Symbol;Acc:HGNC:24903]	-
ENSG00000197779	238.39481350786	153.825895876218	303.641253097215	262.418970363256	419.981542303502	411.845143921513	231.953987493764	364.74855219609	-0.65292	0.00363691619667854	0.0505719119553789	ZNF81	X	47836902	48002561	+	8443	protein_coding	zinc finger protein 81 [Source:HGNC Symbol;Acc:HGNC:13156]	zf-C2H2
ENSG00000092148	2228.42877176017	2009.72534092825	2513.95678754773	2735.48802180219	2756.56949948365	2750.06273521785	2250.70363341205	2747.37341883456	-0.287549	0.00364005517681205	0.0505719119553789	HECTD1	14	31100112	31207804	-	12557	protein_coding	HECT domain E3 ubiquitin protein ligase 1 [Source:HGNC Symbol;Acc:HGNC:20157]	-
ENSG00000181789	4654.32620878651	4762.60955544032	4475.57567660434	5699.6991928704	5344.9449520496	5294.20289847494	4630.83714694372	5446.28234779831	-0.233984	0.00367043456773704	0.0509378790671097	COPG1	3	129249606	129277773	+	4425	protein_coding	coatomer protein complex subunit gamma 1 [Source:HGNC Symbol;Acc:HGNC:2236]	-
ENSG00000058272	1091.70500434715	1028.83553735393	1216.49289336091	1384.59192144971	1389.86697452957	1328.53272232746	1112.34	1367.66387276891	-0.297814	0.00369392286638364	0.0510952159642869	PPP1R12A	12	79773563	79935460	-	11932	protein_coding	protein phosphatase 1 regulatory subunit 12A [Source:HGNC Symbol;Acc:HGNC:7618]	-
ENSG00000105339	3426.54176153572	3408.1425761666	3510.67125009542	3622.81131069584	4285.42317146619	4944.0396309472	3448.45186259925	4284.09137103641	-0.313177	0.00372344589254128	0.0513347212397904	DENND3	8	141117278	141195808	+	14670	protein_coding	DENN domain containing 3 [Source:HGNC Symbol;Acc:HGNC:29134]	-
ENSG00000196712	2993.74774387982	2517.15102342903	3287.0370573381	3048.96126655518	4021.54987630188	4316.78239561973	2932.64527488232	3795.7645128256	-0.372252	0.00374285135921138	0.0514719218080357	NF1	17	31094927	31382116	+	27130	protein_coding	neurofibromin 1 [Source:HGNC Symbol;Acc:HGNC:7765]	-
ENSG00000140743	332.524954463753	360.591872800745	377.864670520978	445.193272678519	445.160291842081	522.872521430308	356.993832595159	471.075361983636	-0.400252	0.00374563806736241	0.0514719218080357	CDR2	16	22345936	22437165	-	3948	protein_coding	cerebellar degeneration related protein 2 [Source:HGNC Symbol;Acc:HGNC:1799]	-
ENSG00000162104	490.09062519427	569.355588632756	463.655373777017	597.33501035994	665.726137800035	716.45871811231	507.700529201348	659.839955424095	-0.378686	0.00378221827775375	0.0517870800405775	ADCY9	16	3953387	4116185	-	10358	protein_coding	adenylate cyclase 9 [Source:HGNC Symbol;Acc:HGNC:240]	-
ENSG00000119711	136.079442903628	176.799893312277	209.17508546697	224.638807314849	285.023444776717	260.961784742894	174.018140560958	256.87467894482	-0.560798	0.00378500479696558	0.0517870800405775	ALDH6A1	14	74056850	74084493	-	6680	protein_coding	aldehyde dehydrogenase 6 family member A1 [Source:HGNC Symbol;Acc:HGNC:7179]	-
ENSG00000128335	444.048708422366	486.449423972197	449.196266486673	538.112052067843	570.046889553434	707.918150611633	459.898132960412	605.359030744303	-0.397158	0.00379787156815838	0.0517870800405775	APOL2	22	36226203	36239954	-	3484	protein_coding	apolipoprotein L2 [Source:HGNC Symbol;Acc:HGNC:619]	-
ENSG00000131375	325.362878521457	289.672141585086	374.008908576887	482.973435726926	450.196041749797	400.457720587278	329.681309561143	444.542399354667	-0.430312	0.0038014138816944	0.0517870800405775	CAPN7	3	15206152	15252918	+	5598	protein_coding	calpain 7 [Source:HGNC Symbol;Acc:HGNC:1484]	-
ENSG00000198018	403.122560180673	297.66309721502	454.015968916788	493.184290604873	511.63219062393	582.656493935044	384.933875437494	529.157658387949	-0.459089	0.0038089862706277	0.0518342630032021	ENTPD7	10	99659506	99706240	+	3657	protein_coding	ectonucleoside triphosphate diphosphohydrolase 7 [Source:HGNC Symbol;Acc:HGNC:19745]	-
ENSG00000197971	1672.85630937919	1765.00232476154	1743.76833921543	1785.87851815305	2302.34485780769	2448.29601686061	1727.20899111872	2178.83979760712	-0.335309	0.00382254923222921	0.0519068445259112	MBP	18	76978827	77133683	-	18615	protein_coding	myelin basic protein [Source:HGNC Symbol;Acc:HGNC:6925]	-
ENSG00000174485	643.563681100618	426.517256747696	556.193660435216	674.937507432342	703.997837098676	812.302864508791	542.091532761177	730.412736346603	-0.430691	0.00384266202184762	0.0521066664882611	DENND4A	15	65658046	65792293	-	10623	protein_coding	DENN domain containing 4A [Source:HGNC Symbol;Acc:HGNC:24321]	-
ENSG00000074603	571.942921677656	582.340891531398	592.823398904086	705.570072066185	726.155136692625	751.569940059536	582.36907070438	727.765049606115	-0.321618	0.00393718008221555	0.0531772234873117	DPP8	15	65442463	65517704	-	10211	protein_coding	dipeptidyl peptidase 8 [Source:HGNC Symbol;Acc:HGNC:16490]	-
ENSG00000114120	1291.21997702541	1063.79596823489	1329.27393022558	1462.19441852211	1532.8822719087	1583.80079540324	1228.09662516196	1526.29249527802	-0.313636	0.0040007694815267	0.0539782962668014	SLC25A36	3	140941830	140980961	+	10305	protein_coding	solute carrier family 25 member 36 [Source:HGNC Symbol;Acc:HGNC:25554]	-
ENSG00000146247	1038.50101163295	871.014163662742	1286.86054884058	1397.86603279104	1321.38077578464	1420.58106094586	1065.45857471209	1379.94262317385	-0.372887	0.00401053813680863	0.0540251131795621	PHIP	6	78935867	79078236	-	13252	protein_coding	pleckstrin homology domain interacting protein [Source:HGNC Symbol;Acc:HGNC:15673]	-
ENSG00000125810	500.322162254694	533.396288298056	491.609647871681	564.660274750507	690.904887338614	721.203477834908	508.44269947481	658.922879974677	-0.37454	0.00401710815808796	0.0540253938318546	CD93	20	23079349	23086340	-	6708	protein_coding	CD93 molecule [Source:HGNC Symbol;Acc:HGNC:15855]	-
ENSG00000108771	175.982437439279	234.734321629294	169.653525540031	280.798509143561	292.073494647519	255.268073075777	193.456761536201	276.046692288952	-0.512762	0.00408125538406318	0.0546550283120563	DHX58	17	42101404	42112733	-	3843	protein_coding	DExH-box helicase 58 [Source:HGNC Symbol;Acc:HGNC:29517]	-
ENSG00000117228	30.6946111812695	32.9626919734753	28.9182145806871	79.644668047992	58.4146989295038	48.3965491705004	30.8585059118107	62.1519720493321	-1.00886	0.00412460696497281	0.0550602294847957	GBP1	1	89052319	89065360	-	4992	protein_coding	guanylate binding protein 1 [Source:HGNC Symbol;Acc:HGNC:4182]	-
ENSG00000110422	1364.88704386045	1226.61168919478	1578.93451610552	1572.47165120394	1845.09876618709	1820.08982958862	1390.14441638692	1745.88674899322	-0.32865	0.00412980187967309	0.0550713009641396	HIPK3	11	33256672	33357023	+	7958	protein_coding	homeodomain interacting protein kinase 3 [Source:HGNC Symbol;Acc:HGNC:4915]	-
ENSG00000067048	1858.04713017285	1661.11990157241	2089.82297369766	2368.91833168386	2179.47256005942	2340.11549518537	1869.66333514764	2296.16879564289	-0.296327	0.00414643649105133	0.0552347374177535	DDX3Y	Y	12904108	12920478	+	5738	protein_coding	DEAD-box helicase 3 Y-linked [Source:HGNC Symbol;Acc:HGNC:2699]	-
ENSG00000169118	493.160086312397	533.396288298056	495.465409815773	565.681360238302	674.790487633924	731.641949224624	507.340594808742	657.37126569895	-0.374282	0.00417085590883278	0.055326337844296	CSNK1G1	15	64165517	64356259	-	9712	protein_coding	casein kinase 1 gamma 1 [Source:HGNC Symbol;Acc:HGNC:2454]	-
ENSG00000158714	1020.08424492419	1197.64447503627	987.075057687454	1225.30258535372	1386.84552458494	1383.5719351096	1068.26792588264	1331.90668168276	-0.318436	0.00418130667350101	0.0554067055527471	SLAMF8	1	159826750	159837249	+	2996	protein_coding	SLAM family member 8 [Source:HGNC Symbol;Acc:HGNC:21391]	-
ENSG00000142102	194.39920414804	211.760324193236	186.04051380242	261.397884875461	254.808945330422	309.358333913395	197.400014047899	275.188388039759	-0.480199	0.0042364074187389	0.0560779429038733	PGGHG	11	289135	296107	+	5260	protein_coding	protein-glucosylgalactosylhydroxylysine glucosidase [Source:HGNC Symbol;Acc:HGNC:26210]	-
ENSG00000144674	1362.84073644837	1025.8389289927	1321.5624063374	1612.29398522794	1522.81077209327	1536.35319817726	1236.74735725949	1557.15265183282	-0.332322	0.00425132588367747	0.0562164318895087	GOLGA4	3	37243177	37366751	+	10737	protein_coding	golgin A4 [Source:HGNC Symbol;Acc:HGNC:4427]	-
ENSG00000257315	26.6019963571003	15.9819112598668	20.242750206481	32.6747356094326	66.4718987818492	46.4986452814612	20.9422192744827	48.548426557581	-1.21441	0.00428137273638668	0.0564918929018461	ZBED6	1	203795714	203854999	+	12481	protein_coding	zinc finger BED-type containing 6 [Source:HGNC Symbol;Acc:HGNC:33273]	zf-BED
ENSG00000250645	23.5325352389733	19.9773890748335	18.3148692344352	43.9066759751751	48.3431991140721	43.6517894479023	20.6082645160807	45.3005548457165	-1.13747	0.00429007002774226	0.0564918929018461	AC010442.2	5	418703	419109	+	407	processed_pseudogene	family with sequence similarity 136, member A (FAM136A) pseudogene	-
ENSG00000204634	1872.37128205744	1688.08937682343	1750.51592261759	2025.83360778482	2118.03641118529	2235.73078128821	1770.32552716616	2126.53360008611	-0.264701	0.00429873106727204	0.0565469159683387	TBC1D8	2	101007617	101252866	-	6030	protein_coding	TBC1 domain family member 8 [Source:HGNC Symbol;Acc:HGNC:17791]	-
ENSG00000167291	2201.82677540307	2535.13067359638	2371.29359561634	2753.86756058249	2809.94844850544	2940.80207606629	2369.41701487193	2834.87269505141	-0.258767	0.00430975106038883	0.0565872984797095	TBC1D16	17	79932343	80035848	-	11555	protein_coding	TBC1 domain family member 16 [Source:HGNC Symbol;Acc:HGNC:28356]	-
ENSG00000115524	5467.73340509015	4655.73052388996	5857.86633356119	6241.89558688942	6392.3809328545	6718.57976719888	5327.11008751376	6450.9520956476	-0.276153	0.00431077240103058	0.0565872984797095	SF3B1	2	197389784	197435091	-	9164	protein_coding	splicing factor 3b subunit 1 [Source:HGNC Symbol;Acc:HGNC:10768]	-
ENSG00000074410	177.005591145321	145.834940246285	110.853155892634	176.647789388495	238.694545625731	246.728	144.56456242808	220.689946863109	-0.612283	0.00432867838989404	0.0567043384096712	CA12	15	63321378	63382161	-	7313	protein_coding	carbonic anhydrase 12 [Source:HGNC Symbol;Acc:HGNC:1371]	-
ENSG00000254975	0	0	0	4.08434195117908	9.06434983388853	3.79580777807846	0	5.64816652104869	-4.94662	0.00437348941907568	1	AP001189.4	11	76675079	76703195	+	452	lincRNA	novel transcript	-
ENSG00000115267	264.99680986496	307.651791752437	330.631586705856	489.099948653694	362.573993355541	387.172393364003	301.093396107751	412.948778457746	-0.454814	0.00445826592022235	0.058042818300582	IFIH1	2	162267079	162318703	-	5108	protein_coding	interferon induced with helicase C domain 1 [Source:HGNC Symbol;Acc:HGNC:18873]	-
ENSG00000136237	0	0	0	9.18976939015292	3.02144994462951	4.74475972259808	0	5.65199301912684	-4.94742	0.00447406048232831	1	RAPGEF5	7	22118238	22357144	-	10245	protein_coding	Rap guanine nucleotide exchange factor 5 [Source:HGNC Symbol;Acc:HGNC:16862]	-
ENSG00000116985	1657.50900378856	1542.25443657715	1496.99957479357	1625.56809656927	2096.88626157288	2187.33423211771	1565.58767171976	1969.92953008662	-0.331753	0.00448752099936406	0.0583609045432759	BMP8B	1	39757182	39788861	-	4822	protein_coding	bone morphogenetic protein 8b [Source:HGNC Symbol;Acc:HGNC:1075]	-
ENSG00000255836	83.8986038954701	92.894859197976	81.9349413119469	138.867626340089	122.872297748267	140.444887788903	86.2428014684643	134.061603959086	-0.636821	0.00453938923562205	0.0587327130332023	AC131206.1	12	7438780	7439990	-	1211	processed_pseudogene	M-phase phosphoprotein 8 (MPHOSPH8) pseudogene	-
ENSG00000105186	434.840325067985	452.48786254498	463.655373777017	615.714549140246	548.896739941027	557.983743377534	450.327853796661	574.198344152936	-0.350189	0.00456853723350087	0.0590492799186614	ANKRD27	19	32597007	32676597	-	7855	protein_coding	ankyrin repeat domain 27 [Source:HGNC Symbol;Acc:HGNC:25310]	-
ENSG00000127603	6294.44159957234	5617.64180784319	6782.28525965715	7272.17084407434	7896.05585529845	7227.21800946139	6231.45622235756	7465.14823627806	-0.26055	0.00459358809759856	0.0592516501546072	MACF1	1	39081316	39487177	+	40739	protein_coding	microtubule-actin crosslinking factor 1 [Source:HGNC Symbol;Acc:HGNC:13664]	-
ENSG00000128590	1048.73254869338	1013.8524955478	1300.3557156449	1757.2881244948	1440.22447360673	1213.70953704059	1120.98025329536	1470.40737838071	-0.390923	0.00461250692178207	0.0592533348454998	DNAJB9	7	108569568	108574850	+	2837	protein_coding	DnaJ heat shock protein family (Hsp40) member B9 [Source:HGNC Symbol;Acc:HGNC:6968]	-
ENSG00000163625	2330.7441423644	1970.76943223233	2309.60140451088	2453.66842717083	2860.3059475826	2758.60330271852	2203.70499303587	2690.85922582398	-0.288192	0.00464890316399597	0.0595721252033051	WDFY3	4	84669610	84966391	-	16856	protein_coding	WD repeat and FYVE domain containing 3 [Source:HGNC Symbol;Acc:HGNC:20751]	-
ENSG00000173230	2208.98885134536	1970.76943223233	2193.92854618813	2413.84609314683	2605.49700225218	2608.66889548442	2124.56227658861	2542.67066362781	-0.259242	0.00466272246658091	0.0595721252033051	GOLGB1	3	121663199	121749767	-	11865	protein_coding	golgin B1 [Source:HGNC Symbol;Acc:HGNC:4429]	-
ENSG00000186086	47.0650704779466	47.9457337796005	42.4133813850078	74.5392406090181	100.714998154317	71.1713958389712	45.8080618808516	82.1418782007688	-0.842368	0.00466565673411538	0.0595721252033051	NBPF6	1	108450282	108471002	+	2586	protein_coding	NBPF member 6 [Source:HGNC Symbol;Acc:HGNC:31988]	-
ENSG00000147421	534.08623455409	477.459598888522	545.590315088964	622.862147554809	655.654637984603	695.581775332878	519.045382843859	658.032853624097	-0.342492	0.00470389948555842	0.0599227686249304	HMBOX1	8	28890394	29064764	+	6634	protein_coding	homeobox containing 1 [Source:HGNC Symbol;Acc:HGNC:26137]	Homeobox
ENSG00000197461	1668.76369455502	1910.83726500783	1661.83339790349	2120.79455814973	2180.47971004096	2025.06344960486	1747.14478582211	2108.77923926519	-0.271352	0.00471458660762963	0.0599227686249304	PDGFA	7	497258	520296	-	4151	protein_coding	platelet derived growth factor subunit A [Source:HGNC Symbol;Acc:HGNC:8799]	-
ENSG00000136378	537.155695672217	574.349935901464	481.970243011452	611.630207189066	682.847687486269	757.263651726653	531.158624861711	683.913848800663	-0.365391	0.00471686953979833	0.0599227686249304	ADAMTS7	15	78759203	78811431	-	7730	protein_coding	ADAM metallopeptidase with thrombospondin type 1 motif 7 [Source:HGNC Symbol;Acc:HGNC:223]	-
ENSG00000169683	78.7828353652585	124.85868171771	82.8988817979698	202.174926583364	136.972397489871	131.904320288227	95.513466293646	157.017214787154	-0.716269	0.00475490292113599	0.0601463956057704	LRRC45	17	82023302	82031151	+	3606	protein_coding	leucine rich repeat containing 45 [Source:HGNC Symbol;Acc:HGNC:28302]	-
ENSG00000177200	1007.80640045168	808.085388077017	1033.34420101655	1122.17295108645	1191.45842816557	1276.34036537888	949.745329848418	1196.6572482103	-0.333509	0.00478643412943297	0.060331607157796	CHD9	16	53055033	53329150	+	16504	protein_coding	chromodomain helicase DNA binding protein 9 [Source:HGNC Symbol;Acc:HGNC:25701]	-
ENSG00000179869	724.392823877961	604.316019513715	757.657222014003	749.47674804136	969.885432226072	1004.94010924627	695.455355135226	908.100763171235	-0.385132	0.00478731183233879	0.060331607157796	ABCA13	7	48171458	48647496	+	19074	protein_coding	ATP binding cassette subfamily A member 13 [Source:HGNC Symbol;Acc:HGNC:14638]	-
ENSG00000169826	2624.38925599855	2328.36469667185	2934.23483945372	3216.41928655352	3075.83604363284	3294.76115137211	2628.99626404137	3195.67216051949	-0.28154	0.00480601305220565	0.0605068409716311	CSGALNACT2	10	43138486	43185308	+	3730	protein_coding	chondroitin sulfate N-acetylgalactosaminyltransferase 2 [Source:HGNC Symbol;Acc:HGNC:24292]	-
ENSG00000100523	521.808390081582	461.477687628655	548.482136547032	575.89221511625	675.797637615467	734.488805058183	510.589404752423	662.059552596633	-0.375121	0.00483608178173803	0.0607431513267925	DDHD1	14	53036745	53153282	-	17944	protein_coding	DDHD domain containing 1 [Source:HGNC Symbol;Acc:HGNC:19714]	-
ENSG00000101745	1448.78564775592	1288.54159532676	1738.94863678532	1560.21862535041	2008.25706319708	2314.49379268334	1492.09	1960.98982707694	-0.394331	0.00488101194637857	0.061092514512043	ANKRD12	18	9136228	9285985	+	12252	protein_coding	ankyrin repeat domain 12 [Source:HGNC Symbol;Acc:HGNC:29135]	-
ENSG00000279355	166.774054084898	141.839462431318	184.112632830375	207.280354022338	226.608745847213	280.889775577806	164.242049782197	238.259625149119	-0.53727	0.00488158974460082	0.061092514512043	AGPAT4-IT1	6	161160105	161161982	-	1878	TEC	AGPAT4 intronic transcript 1 [Source:HGNC Symbol;Acc:HGNC:20988]	-
ENSG00000183458	254.765272804537	237.730929990519	310.388836499375	429.876990361598	359.552543410912	321.69470919215	267.628346431477	370.374747654886	-0.467498	0.00494098997576691	0.0616524120121658	AC138932.1	16	14911551	14935708	+	6830	transcribed_unprocessed_pseudogene	polycystic kidney disease 1 (autosomal dominant) (PKD1) pseudogene	-
ENSG00000228166	0	0	0	2.04217097558954	3.02144994462951	12.336375278755	0	5.79999873299135	-4.99046	0.00496601915756211	1	MTND1P11	9	5094139	5095014	+	876	unprocessed_pseudogene	MT-ND1 pseudogene 11 [Source:HGNC Symbol;Acc:HGNC:42060]	-
ENSG00000198146	284.436730279764	274.689099778961	322.920062817673	317.557586704173	455.231791657513	443.160558090661	294.015297625466	405.316645484115	-0.463336	0.00508323123596622	0.0629727704923603	ZNF770	15	34978341	34988287	-	5439	protein_coding	zinc finger protein 770 [Source:HGNC Symbol;Acc:HGNC:26061]	zf-C2H2
ENSG00000173889	565.803999441402	611.308105689906	740.30629326559	692.295960724853	875.213333961014	970.777839243567	639.139	846.095711309811	-0.404705	0.00508674222209395	0.0629727704923603	PHC3	3	170086732	170181749	-	16919	protein_coding	polyhomeotic homolog 3 [Source:HGNC Symbol;Acc:HGNC:15682]	-
ENSG00000118412	339.68703040605	311.647269567403	450.160206972696	465.614982434415	499.546390845412	520.025665596749	367.164835648716	495.062346292192	-0.430669	0.00511361451247736	0.0631814369000019	CASP8AP2	6	89829894	89874436	+	8171	protein_coding	caspase 8 associated protein 2 [Source:HGNC Symbol;Acc:HGNC:1510]	-
ENSG00000135476	536.132541966175	554.372546826631	504.140874189979	605.503694262298	651.626038058431	814.20076839783	531.548654327595	690.44350023952	-0.378113	0.00513723217461399	0.0633207169496583	ESPL1	12	53268299	53293643	+	8890	protein_coding	extra spindle pole bodies like 1, separase [Source:HGNC Symbol;Acc:HGNC:16856]	-
ENSG00000205336	1067.14931540214	1050.81066533624	1109.49549941236	1010.87463291682	1556.0467214842	1806.80450236535	1075.81849338358	1457.90861892212	-0.438774	0.00514888897992194	0.063369009250454	ADGRG1	16	57610652	57665580	+	8659	protein_coding	adhesion G protein-coupled receptor G1 [Source:HGNC Symbol;Acc:HGNC:4512]	-
ENSG00000183570	38.8798408296081	47.9457337796005	51.0888457592139	82.7079245113763	96.6863982281443	67.3755880608927	45.9714734561408	82.2566369334711	-0.837203	0.00519493655785326	0.0638734158648332	PCBP3	21	45643694	45942454	+	6828	protein_coding	poly(rC) binding protein 3 [Source:HGNC Symbol;Acc:HGNC:8651]	-
ENSG00000132792	653.795218161041	747.154351398774	685.361685562285	956.757102063698	804.712835252992	855.005702012174	695.437	872.158546442955	-0.326464	0.00520704987833589	0.0639600138414871	CTNNBL1	20	37693955	37872129	+	4148	protein_coding	catenin beta like 1 [Source:HGNC Symbol;Acc:HGNC:15879]	-
ENSG00000152463	13.3009981785501	14.9830418061252	18.3148692344352	42.8855904873803	30.2144994462951	38.9070297253042	15.5329697397035	37.3357065529932	-1.26345	0.00521518662308461	1	OLAH	10	15032227	15073852	+	2364	protein_coding	oleoyl-ACP hydrolase [Source:HGNC Symbol;Acc:HGNC:25625]	-
ENSG00000140030	84.9217576015124	93.8937286517176	87.7185842280843	121.509173047577	175.244096788511	124.31270473207	88.8446901604381	140.355324856053	-0.659212	0.00521618593703746	0.0640099081670502	GPR65	14	88005124	88014811	+	4522	protein_coding	G protein-coupled receptor 65 [Source:HGNC Symbol;Acc:HGNC:4517]	-
ENSG00000131381	447.118169540493	486.449423972197	556.193660435216	689.232704261469	595.225639092013	632.001995050064	496.587084649302	638.820112801182	-0.362738	0.00522955267365627	0.0641115714073603	RBSN	3	15070073	15099163	-	7921	protein_coding	rabenosyn, RAB effector [Source:HGNC Symbol;Acc:HGNC:20759]	-
ENSG00000103196	50.1345315960736	25.9706057972836	34.7018574968246	52.0753598775332	77.550548578824	88.2525308403243	36.9356649633939	72.6261464322272	-0.978279	0.00523618685374831	0.0641305797670242	CRISPLD2	16	84819984	84920768	+	7965	protein_coding	cysteine rich secretory protein LCCL domain containing 2 [Source:HGNC Symbol;Acc:HGNC:25248]	-
ENSG00000134532	125.847905843205	135.846245708868	167.725644567985	185.837558778648	217.544396013325	222.05475501759	143.13993204002	208.478903269854	-0.541882	0.00526925910997786	0.0644116878143669	SOX5	12	23529500	24562544	-	10445	protein_coding	SRY-box 5 [Source:HGNC Symbol;Acc:HGNC:11201]	HMG
ENSG00000242242	40.9261482416927	39.9547781496671	32.7739765247787	71.4759841456338	83.5934484680831	56.937116671177	37.8849676387128	70.6688497616313	-0.899355	0.00526935091751301	0.0644116878143669	NECTIN3-AS1	3	110893708	111071553	-	1665	antisense	NECTIN3 antisense RNA 1 [Source:HGNC Symbol;Acc:HGNC:40813]	-
ENSG00000134313	714.161286817538	659.253839469507	698.856852366605	849.543125845248	866.148984127126	834.128759232742	690.757326217883	849.940289735039	-0.299141	0.00527782200072048	0.0644308666164673	KIDINS220	2	8721081	8837630	-	15362	protein_coding	kinase D interacting substrate 220 [Source:HGNC Symbol;Acc:HGNC:29508]	-
ENSG00000126773	859.449113075547	695.213139804207	851.159449158224	1023.12765877036	1012.18573145089	970.777839243567	801.940567345993	1002.0304098216	-0.321226	0.00532845768577232	0.0648275777163254	PCNX4	14	60091911	60169133	+	22042	protein_coding	pecanex 4 [Source:HGNC Symbol;Acc:HGNC:20349]	-
ENSG00000137124	71.6207594229623	69.9208617619174	60.728250619443	87.8133519503501	149.058197268389	104.384713897158	67.4232906014409	113.752087705299	-0.75507	0.00534116213092099	0.0648496249100753	ALDH1B1	9	38392664	38398661	+	3155	protein_coding	aldehyde dehydrogenase 1 family member B1 [Source:HGNC Symbol;Acc:HGNC:407]	-
ENSG00000125484	454.280245482789	461.477687628655	578.364291613742	615.714549140246	634.504488372197	678.500640331525	498.040741575062	642.906559281323	-0.367991	0.00540163561335456	0.0654754345220221	GTF3C4	9	132670035	132694955	+	9043	protein_coding	general transcription factor IIIC subunit 4 [Source:HGNC Symbol;Acc:HGNC:4667]	-
ENSG00000118900	1268.71059549247	1289.54046478051	1229.0241196792	1418.28774254693	1497.63202255469	1693.87922096751	1262.42505998406	1536.59966202305	-0.283893	0.00540448410254565	0.0654754345220221	UBN1	16	4846665	4882360	+	8551	protein_coding	ubinuclein 1 [Source:HGNC Symbol;Acc:HGNC:12506]	-
ENSG00000070061	586.267073562248	486.449423972197	608.246446680453	707.612243041775	696.947787227873	729.744045335585	560.320981404966	711.434691868411	-0.344432	0.00540827608180317	0.0654754345220221	ELP1	9	108867517	108934116	-	6048	protein_coding	elongator complex protein 1 [Source:HGNC Symbol;Acc:HGNC:5959]	-
ENSG00000107854	1643.18485190396	1336.48732910636	1719.66982706486	1785.87851815305	1997.17841340011	2049.73620016237	1566.44733602506	1944.26437723851	-0.311771	0.00552846864242674	0.0665473587063105	TNKS2	10	91798312	91865276	+	6157	protein_coding	tankyrase 2 [Source:HGNC Symbol;Acc:HGNC:15677]	-
ENSG00000171246	211.79281715076	185.789718395952	213.994787897085	188.900815242032	308.18789435221	479.220731982406	203.859107814599	325.436480525549	-0.675937	0.00555498456333812	0.0667411295196615	NPTX1	17	80467148	80477843	-	6703	protein_coding	neuronal pentraxin 1 [Source:HGNC Symbol;Acc:HGNC:7952]	-
ENSG00000120053	245.556889450156	168.808937682343	207.247204494924	391.075741825396	307.180744370667	226.799514740188	207.204343875808	308.352000312084	-0.572855	0.0055628825392003	0.0667411295196615	GOT1	10	99396870	99431569	-	3369	protein_coding	glutamic-oxaloacetic transaminase 1 [Source:HGNC Symbol;Acc:HGNC:4432]	-
ENSG00000228060	99.2459094861048	111.873378819068	123.384382210932	140.909797315678	173.229796825425	189.790388903923	111.501223505368	167.976661015009	-0.591296	0.00556576213853383	0.0667411295196615	AL365277.1	1	39565067	39573203	+	736	antisense	uncharacterized LOC101929516 [Source:NCBI gene;Acc:101929516]	-
ENSG00000182150	411.307789829012	359.593003347004	434.73715919633	539.133137555638	516.667940531646	498.199770872798	401.879317457448	518.000282986694	-0.365764	0.0055710193725092	0.0667411295196615	ERCC6L2	9	95875701	96014571	+	10352	protein_coding	ERCC excision repair 6 like 2 [Source:HGNC Symbol;Acc:HGNC:26922]	-
ENSG00000269858	189.283435617829	176.799893312277	171.581406512077	249.144859021924	253.801795348879	238.186938074424	179.221578480728	247.044530815075	-0.46317	0.0056367632737727	0.0671950610560818	EGLN2	19	40798996	40808433	+	6577	protein_coding	egl-9 family hypoxia inducible factor 2 [Source:HGNC Symbol;Acc:HGNC:14660]	-
ENSG00000166562	232.255891271606	205.767107470785	264.119693170276	453.361956580877	301.137844481408	269.502352243571	234.047563970889	341.334051101952	-0.543173	0.00575041759727297	0.0684353943298099	SEC11C	18	59139477	59158836	+	4511	protein_coding	SEC11 homolog C, signal peptidase complex subunit [Source:HGNC Symbol;Acc:HGNC:23400]	-
ENSG00000115590	155.519363318432	163.814590413635	225.56207372936	189.921900729827	274.951944961285	383.376585585925	181.632009153809	282.750143759012	-0.638853	0.00582548664918486	0.0690681523303261	IL1R2	2	101991844	102028544	+	3073	protein_coding	interleukin 1 receptor type 2 [Source:HGNC Symbol;Acc:HGNC:5994]	-
ENSG00000025796	4217.43957630643	3838.65531072926	4243.26601947282	4954.30678678022	5147.54355566714	4487.59374563326	4099.78696883617	4863.14802936021	-0.246249	0.00592952250833102	0.0701697246178197	SEC63	6	107867756	107958189	-	8587	protein_coding	SEC63 homolog, protein translocation regulator [Source:HGNC Symbol;Acc:HGNC:21082]	-
ENSG00000109046	4376.02840074299	3899.58634740751	4399.42437820853	4721.49929556301	4833.31276142567	5761.08725517859	4225.01304211968	5105.29977072242	-0.273144	0.00604900014210922	0.0715165293277487	WSB1	17	27294076	27315926	+	8602	protein_coding	WD repeat and SOCS box containing 1 [Source:HGNC Symbol;Acc:HGNC:19221]	-
ENSG00000149177	5780.8184391391	6005.20315589496	5854.0105716171	6393.01623908305	7181.98651838434	7045.01923611363	5880.01072221705	6873.34066452701	-0.225223	0.00608297322125367	0.0717630161655435	PTPRJ	11	47980558	48170841	+	9620	protein_coding	protein tyrosine phosphatase, receptor type J [Source:HGNC Symbol;Acc:HGNC:9673]	-
ENSG00000262265	6.13892223625391	4.99434726870838	5.78364291613742	20.4217097558954	11.0786497969749	30.3664622246277	5.63897080703324	20.6222739258326	-1.87333	0.00612429159903819	1	AC002558.3	17	47160398	47167723	-	1873	sense_intronic	novel transcript, sense intronic to CDC27	-
ENSG00000104312	1715.82876503297	1756.01249967787	1731.23711289714	2153.46929375917	2037.46441266183	1970.02423682272	1734.35945920266	2053.65264774791	-0.243653	0.0061450402329495	0.0723806559651334	RIPK2	8	89757747	89791063	+	3117	protein_coding	receptor interacting serine/threonine kinase 2 [Source:HGNC Symbol;Acc:HGNC:10020]	-
ENSG00000196914	1072.26508393235	964.90789231446	1305.17541807501	1390.71843437647	1399.93847434501	1386.41879094316	1114.11613144061	1392.35856655488	-0.321325	0.00618210701077436	0.0726635407741731	ARHGEF12	11	120336914	120489936	+	24404	protein_coding	Rho guanine nucleotide exchange factor 12 [Source:HGNC Symbol;Acc:HGNC:14193]	-
ENSG00000157637	1693.31938350004	1864.88927013571	1707.13860074656	2124.87890010091	2020.3428629756	2108.57122072259	1755.11575146077	2084.59766126637	-0.248223	0.00621529520718754	0.0729357665476008	SLC38A10	17	81245000	81295547	-	7716	protein_coding	solute carrier family 38 member 10 [Source:HGNC Symbol;Acc:HGNC:28237]	-
ENSG00000151229	779.643124004246	688.221053628016	986.111117201431	942.461905234572	1072.61473034348	1171.00669953721	817.991764944564	1062.02777837175	-0.376561	0.00626596451164391	0.073462028173223	SLC2A13	12	39755021	40106089	-	10027	protein_coding	solute carrier family 2 member 13 [Source:HGNC Symbol;Acc:HGNC:15956]	-
ENSG00000005100	166.774054084898	182.793110034727	187.968394774466	201.153841095569	279.987694869001	282.787679466846	179.178519631364	254.643071810472	-0.50746	0.00627877525332783	0.0735438716998427	DHX33	17	5440912	5469060	-	5872	protein_coding	DEAH-box helicase 33 [Source:HGNC Symbol;Acc:HGNC:16718]	-
ENSG00000197081	15317.6341331595	14136.0005093522	15882.8473881994	16762.1393676389	18195.1715665589	17939.9365111433	15112.1606769037	17632.4158151137	-0.22252	0.00631087573365428	0.0736463435523115	IGF2R	6	159969099	160113507	+	17843	protein_coding	insulin like growth factor 2 receptor [Source:HGNC Symbol;Acc:HGNC:5467]	-
ENSG00000165240	271.135732101214	226.743365999361	320.992181845627	328.789527069916	380.702693023318	411.845143921513	272.957093315401	373.779121338249	-0.453469	0.00632754952640702	0.0737045588879266	ATP7A	X	77910656	78050395	+	10920	protein_coding	ATPase copper transporting alpha [Source:HGNC Symbol;Acc:HGNC:869]	-
ENSG00000164151	997.57486339126	871.014163662742	949.481378732561	990.452923160926	1245.8445271689	1319.04320288227	939.356801928854	1185.1135510707	-0.335666	0.00636236639935089	0.0739735042652641	ICE1	5	5420664	5490234	+	8678	protein_coding	interactor of little elongation complex ELL subunit 1 [Source:HGNC Symbol;Acc:HGNC:29154]	-
ENSG00000253352	3259.76770745083	2657.9916164066	3238.84003303696	3213.35603009014	4178.66527342261	3990.34292670498	3052.19978563146	3794.12141007258	-0.313977	0.00641436953745318	0.0742441658956844	TUG1	22	30969245	30979395	+	10151	bidirectional_promoter_lncRNA	taurine up-regulated 1 [Source:HGNC Symbol;Acc:HGNC:26066]	-
ENSG00000107651	1470.27187558281	1259.57438116825	1416.99251445367	1568.38730925276	1632.59012008148	1877.0269462598	1382.27959040158	1692.66812519801	-0.292532	0.00641507259820024	0.0742441658956844	SEC23IP	10	119892711	119944658	+	7867	protein_coding	SEC23 interacting protein [Source:HGNC Symbol;Acc:HGNC:17018]	-
ENSG00000145907	3325.24954463753	3172.40938508357	3441.26753510177	3791.29041618198	3812.0626801409	4020.70938892961	3312.97548827429	3874.68749508416	-0.225978	0.0064594005123623	0.0746886686191113	G3BP1	5	151771045	151812785	+	12406	protein_coding	G3BP stress granule assembly factor 1 [Source:HGNC Symbol;Acc:HGNC:30292]	-
ENSG00000202314	3.06946111812695	0.998869453741677	2.89182145806871	12.2530258535372	15.1072497231475	11.3874233342354	2.32005067664578	12.9158996369734	-2.47609	0.00647018820701642	1	SNORD6	11	93731502	93731574	-	73	snoRNA	small nucleolar RNA, C/D box 6 [Source:HGNC Symbol;Acc:HGNC:32703]	-
ENSG00000123562	4059.87390557592	3704.80680392788	4183.5017093394	4999.23454824319	4457.64581831007	4665.99671120295	3982.72747294773	4707.6256925854	-0.24119	0.00647060909710477	0.0747497561904548	MORF4L2	X	103675496	103688158	-	2648	protein_coding	mortality factor 4 like 2 [Source:HGNC Symbol;Acc:HGNC:16849]	-
ENSG00000166130	349.918567466473	358.594133893262	412.566528017803	521.774684263127	440.124541934365	493.455	373.693076459179	485.118079115897	-0.376005	0.00649560389008476	0.0749013190799079	IKBIP	12	98613405	98645113	-	4163	protein_coding	IKBKB interacting protein [Source:HGNC Symbol;Acc:HGNC:26430]	-
ENSG00000132842	1601.23554995623	1353.46810981997	1623.27577846257	1811.40565534792	1807.83421686999	1924.47454348578	1525.99314607959	1847.90480523456	-0.276193	0.00655661487240151	0.075466876473855	AP3B1	5	78000525	78294755	-	7310	protein_coding	adaptor related protein complex 3 subunit beta 1 [Source:HGNC Symbol;Acc:HGNC:566]	-
ENSG00000104320	956.648715149567	894.987030552543	1087.32486823384	1315.15810827966	1217.64432768569	1110.27377508795	979.653537978649	1214.35873701777	-0.309358	0.00661787093201664	0.0761024993686326	NBN	8	89933336	90003228	-	6156	protein_coding	nibrin [Source:HGNC Symbol;Acc:HGNC:7652]	-
ENSG00000166927	306.946111812695	339.61561427217	389.431956353253	412.518537069087	497.532090882326	453.599029480376	345.331227479373	454.549885810596	-0.395904	0.00667316263125752	0.0764533019681417	MS4A7	11	60378482	60395951	+	4348	protein_coding	membrane spanning 4-domains A7 [Source:HGNC Symbol;Acc:HGNC:13378]	-
ENSG00000205581	978.134942976456	1140.71	1124.91854718873	1587.78793352087	1263.97322683668	1224.1480084303	1081.25413544606	1358.63638959595	-0.329026	0.00670629590599839	0.0765674257587439	HMGN1	21	39342315	39349647	-	5102	protein_coding	high mobility group nucleosome binding domain 1 [Source:HGNC Symbol;Acc:HGNC:4984]	-
ENSG00000154174	938.231948440806	803.091040808308	952.373200190629	1133.40489145219	1044.41453086027	1132.0996698119	897.898729813248	1103.30636404145	-0.297204	0.00675541568081581	0.0768771184280495	TOMM70	3	100363431	100401398	-	5387	protein_coding	translocase of outer mitochondrial membrane 70 [Source:HGNC Symbol;Acc:HGNC:11985]	-
ENSG00000174197	804.198812949262	688.221053628016	919.599223665851	899.576314747191	1067.57898043576	1111.22272703247	804.006363414376	1026.12600740514	-0.35194	0.00675836102550194	0.0768771184280495	MGA	15	41621224	41773081	+	17651	protein_coding	MGA, MAX dimerization protein [Source:HGNC Symbol;Acc:HGNC:14010]	T-box
ENSG00000138768	2956.9142104623	2523.14424015148	3081.71773381522	3300.14829655269	3675.09028265103	3339.36189276453	2853.92539480967	3438.20015732275	-0.268639	0.00678387575714538	0.07709783123999	USO1	4	75724593	75814286	+	4588	protein_coding	USO1 vesicle transport factor [Source:HGNC Symbol;Acc:HGNC:30904]	-
ENSG00000132294	2090.30302144446	1825.93336143979	2361.65419075611	2474.09013692672	2592.40405249212	2566.91500992556	2092.63019121345	2544.4697331148	-0.281938	0.00684639162594311	0.0775985897226167	EFR3A	8	131904088	132013642	+	6197	protein_coding	EFR3 homolog A [Source:HGNC Symbol;Acc:HGNC:28970]	-
ENSG00000119042	850.240729721166	900.980247274993	930.202569012102	1010.87463291682	1263.97322683668	1053.33665841677	893.807848669421	1109.39483939009	-0.311513	0.00691218428912977	0.0782037711276879	SATB2	2	199269500	199471266	-	10958	protein_coding	SATB homeobox 2 [Source:HGNC Symbol;Acc:HGNC:21637]	CUT
ENSG00000113494	66.5049908927507	52.9400810483089	80.007060339901	79.644668047992	138.986697452957	119.567945009472	66.4840440936535	112.733103503474	-0.761574	0.00695234089072431	0.0784927370667771	PRLR	5	35048756	35230589	-	13108	protein_coding	prolactin receptor [Source:HGNC Symbol;Acc:HGNC:9446]	-
ENSG00000137819	2275.49384223812	2046.6835107167	2379.00511950453	2178.99643095404	2966.05669564463	3532.94808944653	2233.72749081978	2892.66707201507	-0.373117	0.00695700292259866	0.0784927370667771	PAQR5	15	69298947	69407780	+	6224	protein_coding	progestin and adipoQ receptor family member 5 [Source:HGNC Symbol;Acc:HGNC:29645]	-
ENSG00000165029	9016.03045764491	7766.21000284154	9719.41192056894	11005.259387452	11151.164595646	9733.4000949377	8833.88412701846	10629.9413593452	-0.266956	0.0069780863131239	0.0785320674152593	ABCA1	9	104781002	104928237	-	11350	protein_coding	ATP binding cassette subfamily A member 1 [Source:HGNC Symbol;Acc:HGNC:29]	-
ENSG00000178074	369.358487881277	365.586220069454	348.946455940291	429.876990361598	510.625040642387	454.547981424896	361.297054630341	465.016670809627	-0.364247	0.00699505779135719	0.0786476417450721	C2orf69	2	199911256	199955935	+	4296	protein_coding	chromosome 2 open reading frame 69 [Source:HGNC Symbol;Acc:HGNC:26799]	-
ENSG00000116678	383.682639765869	363.58848116197	388.46801586723	477.868008287952	490.482041011524	473.527020315288	378.579712265023	480.625689871588	-0.344186	0.00701405870017071	0.0787910512045	LEPR	1	65420652	65641559	+	11370	protein_coding	leptin receptor [Source:HGNC Symbol;Acc:HGNC:6554]	-
ENSG00000169946	61.3892223625391	91.8959897442343	93.5022271442217	153.162823169215	126.900897674439	113.874233342354	82.2624797503317	131.312651395336	-0.672483	0.00706727100072336	0.0793181705285811	ZFPM2	8	104590733	105804532	+	7775	protein_coding	zinc finger protein, FOG family member 2 [Source:HGNC Symbol;Acc:HGNC:16700]	-
ENSG00000197024	423.58563430152	369.581697884421	364.369503716658	449.277614629698	480.410541196092	585.503349768603	385.845611967533	505.063835198131	-0.38949	0.00707753842132707	0.0793627974978142	ZNF398	7	149126416	149182802	+	6041	protein_coding	zinc finger protein 398 [Source:HGNC Symbol;Acc:HGNC:18373]	zf-C2H2
ENSG00000135686	924.930950262256	1002.86493155664	948.517438246538	1152.80551572029	1120.95792945755	1190.93469037212	958.771106688479	1154.89937851665	-0.268584	0.00716800510398504	0.0800924573842084	KLHL36	16	84648525	84667686	+	9995	protein_coding	kelch like family member 36 [Source:HGNC Symbol;Acc:HGNC:17844]	-
ENSG00000174776	0	0	0.963940486022904	6.12651292676861	9.06434983388853	5.69371166711769	0.321313495340968	6.96152480925828	-4.2868	0.00718058350592471	1	WDR49	3	167478684	167653983	-	3891	protein_coding	WD repeat domain 49 [Source:HGNC Symbol;Acc:HGNC:26587]	-
ENSG00000185164	1142.86268964927	1421.39123267441	1110.45943989839	1749.11944059244	1392.8884244742	1481.31398539512	1224.90445407402	1541.10728348725	-0.331238	0.00722200327794702	0.0805531134847937	NOMO2	16	18417325	18562211	-	6801	protein_coding	NODAL modulator 2 [Source:HGNC Symbol;Acc:HGNC:22652]	-
ENSG00000147649	3953.46592014752	3449.09622377001	4456.29686688389	5468.93387262878	4905.82756009678	4272.18165422731	3952.95300360047	4882.31436231762	-0.304481	0.00725496362887832	0.0807835860590789	MTDH	8	97644179	97728770	+	6391	protein_coding	metadherin [Source:HGNC Symbol;Acc:HGNC:29608]	-
ENSG00000112659	592.405995798502	612.306975143648	693.073209450468	711.696584992954	791.619885492931	893.912731737478	632.595393464206	799.076400741121	-0.337182	0.00725547388069254	0.0807835860590789	CUL9	6	43182175	43224587	+	12251	protein_coding	cullin 9 [Source:HGNC Symbol;Acc:HGNC:15982]	-
ENSG00000063660	142.218365139882	149.830418061252	126.276	177.66887487629	196.394246400918	223.952658906629	139.441662290045	199.338593394612	-0.516852	0.00726645223006159	0.0807874788916192	GPC1	2	240435671	240468078	+	6516	protein_coding	glypican 1 [Source:HGNC Symbol;Acc:HGNC:4449]	-
ENSG00000150995	687.559290460438	637.27871148719	624.633434942842	768.877372309461	858.09178427478	779.089546450605	649.823812296823	802.019567678282	-0.303735	0.00726863167197684	0.0807874788916192	ITPR1	3	4493345	4847840	+	32454	protein_coding	inositol 1,4,5-trisphosphate receptor type 1 [Source:HGNC Symbol;Acc:HGNC:6180]	-
ENSG00000182487	258.857887628706	291.66988049257	216.886609355153	358.401006215964	321.280844112271	352.061171416777	255.804792492143	343.914340581671	-0.427631	0.00734694222733169	0.0813741413894368	NCF1B	7	73220624	73235945	+	1902	transcribed_unprocessed_pseudogene	neutrophil cytosolic factor 1B pseudogene [Source:HGNC Symbol;Acc:HGNC:32522]	-
ENSG00000232934	47.0650704779466	62.9287755857257	71.3315959656949	80.6657535357867	117.836547840551	106.282617786197	60.4418140097891	101.594973054178	-0.748149	0.00734721736365981	0.0813741413894368	AL157786.1	10	112395813	112425589	-	3099	antisense	novel transcript, antisense to ACSL5	-
ENSG00000181704	944.37087067706	997.870584287935	1063.22635608326	1199.77544815885	1266.99467678131	1166.26193981461	1001.82260368275	1211.01068825159	-0.273252	0.0073577092207168	0.0814188612450372	YIPF6	X	68498323	68537285	+	8850	protein_coding	Yip1 domain family member 6 [Source:HGNC Symbol;Acc:HGNC:28304]	-
ENSG00000100600	95.1532946619356	88.8993813830093	116.636798808771	136.825455364499	143.01529737913	174.607157791609	100.229824951239	151.482636845079	-0.595903	0.00749557354866304	0.0827267369347194	LGMN	14	92703807	92748702	-	3899	protein_coding	legumain [Source:HGNC Symbol;Acc:HGNC:9472]	-
ENSG00000059378	535.109388260132	602.318280606231	668.974697299896	721.907439870901	725.147986711082	835.077711177262	602.13412205542	760.711045919748	-0.337171	0.00750571386037585	0.0827600262477445	PARP12	7	140023744	140063721	-	6285	protein_coding	poly(ADP-ribose) polymerase family member 12 [Source:HGNC Symbol;Acc:HGNC:21919]	-
ENSG00000138018	876.842726078267	707.199573249107	880.077663738911	999.642692551079	965.857	1111.22272703247	821.373321022095	1025.57408396115	-0.320512	0.00758374041269521	0.0834079209295118	SELENOI	2	26308547	26395891	+	8552	protein_coding	selenoprotein I [Source:HGNC Symbol;Acc:HGNC:29361]	-
ENSG00000162852	1898.97327841454	1569.22391182817	1847.87391170591	2114.66804522297	2146.23661066849	2122.80549989038	1772.02370064954	2127.90338526061	-0.264042	0.00759675836636322	0.0834783160206202	CNST	1	246566444	246668584	+	5922	protein_coding	consortin, connexin sorting protein [Source:HGNC Symbol;Acc:HGNC:26486]	-
ENSG00000119812	755.087435059231	758.141915389933	767.296626874232	866.901579137759	934.635182872061	975.522598966165	760.175325774465	925.686453658662	-0.284413	0.00760791513878927	0.0835090279615543	FAM98A	2	33583658	33599382	-	4921	protein_coding	family with sequence similarity 98 member A [Source:HGNC Symbol;Acc:HGNC:24520]	-
ENSG00000141446	347.872260054388	352.600917170812	449.196266486673	495.226461580463	473.36049132529	529.515185041946	383.223147903958	499.367379315899	-0.38147	0.00761606071677299	0.0835090279615543	ESCO1	18	21529281	21600884	-	5288	protein_coding	establishment of sister chromatid cohesion N-acetyltransferase 1 [Source:HGNC Symbol;Acc:HGNC:24645]	-
ENSG00000064313	803.17565924322	771.127218288575	892.608890057209	934.293221332213	1041.39308091564	1053.33665841677	822.303922529668	1009.67432022154	-0.296108	0.00761941269787943	0.0835090279615543	TAF2	8	119730775	119832863	-	6547	protein_coding	TATA-box binding protein associated factor 2 [Source:HGNC Symbol;Acc:HGNC:11536]	-
ENSG00000074755	821.592425951981	734.169048500133	754.765400555934	899.576314747191	945.713832669036	972.675743132606	770.175625002683	939.321963516278	-0.286769	0.00764086318743443	0.08366303821694	ZZEF1	17	4004445	4143020	-	15878	protein_coding	zinc finger ZZ-type and EF-hand domain containing 1 [Source:HGNC Symbol;Acc:HGNC:29027]	-
ENSG00000152558	4226.64795966082	4009.46198731909	4718.48867908212	5164.65039726594	5054.88575736517	5022.80264234233	4318.19954202067	5080.77959899114	-0.23453	0.0076484607622547	0.08366303821694	TMEM123	11	102396332	102470384	-	4647	protein_coding	transmembrane protein 123 [Source:HGNC Symbol;Acc:HGNC:30138]	-
ENSG00000133106	197.468665266167	283.678924862636	236.165419075612	425.792648410419	320.273694130728	275.196063910689	239.104336401472	340.420802150612	-0.508586	0.00765336076911207	0.08366303821694	EPSTI1	13	42886388	42992271	-	4924	protein_coding	epithelial stromal interaction 1 [Source:HGNC Symbol;Acc:HGNC:16465]	-
ENSG00000244586	29.6714574752272	47.9457337796005	39.5215599269391	80.6657535357867	74.5290986341945	58.8350205602162	39.0462503939223	71.3432909100658	-0.867511	0.00769047969337542	0.0839233575535735	WNT5A-AS1	3	55487699	55488308	+	500	antisense	WNT5A antisense RNA 1 [Source:HGNC Symbol;Acc:HGNC:40616]	-
ENSG00000279331	7.16207594229623	6.99208617619174	9.63940486022904	27.5693081704588	10.0714998154317	38.9070297253042	7.93118899290567	25.5159459037316	-1.68624	0.00784614008494603	1	RBM12B-AS1	8	93740121	93740773	+	653	TEC	RBM12B antisense RNA 1 [Source:HGNC Symbol;Acc:HGNC:28818]	-
ENSG00000260032	6428.47473506388	5830.40100149017	6949.04696373912	7781.69250248393	7368.30926496983	7446.42590864543	6402.64090009772	7532.14255869973	-0.234342	0.00784697376843295	0.08516339194116	NORAD	20	36045622	36050960	-	5339	lincRNA	non-coding RNA activated by DNA damage [Source:HGNC Symbol;Acc:HGNC:44311]	-
ENSG00000083168	1183.78883789096	1194.64786667505	1286.86054884058	1390.71843437647	1436.19587368056	1577.1581317916	1221.76575113553	1468.02414661621	-0.265	0.00786872112832405	0.08516339194116	KAT6A	8	41929479	42052026	-	24175	protein_coding	lysine acetyltransferase 6A [Source:HGNC Symbol;Acc:HGNC:13013]	-
ENSG00000172493	2113.83555668343	1887.86326757177	2000.17650849753	2120.79455814973	2483.63185448546	2673.19762771176	2000.62511091758	2425.87468011565	-0.27829	0.00791931679853347	0.0854321646294927	AFF1	4	86935002	87141054	+	10733	protein_coding	AF4/FMR2 family member 1 [Source:HGNC Symbol;Acc:HGNC:7135]	AF-4
ENSG00000085719	616.961684743518	558.368024641597	629.453137372956	718.844183407517	755.362486157377	751.569940059536	601.594282252691	741.925536541477	-0.302483	0.00794244276409551	0.0854321646294927	CPNE3	8	86514427	86561498	+	6745	protein_coding	copine 3 [Source:HGNC Symbol;Acc:HGNC:2316]	-
ENSG00000274211	653.795218161041	626.291147496031	671.866518757964	759.687602919308	813.777185086881	816.09867228687	650.650961471679	796.52115343102	-0.291889	0.00794323841874713	0.0854321646294927	SOCS7	17	38352228	38405593	+	8621	protein_coding	suppressor of cytokine signaling 7 [Source:HGNC Symbol;Acc:HGNC:29846]	-
ENSG00000186522	469.627551073424	457.482209813688	391.359837325299	557.512676335944	536.810940162509	576.013830323407	439.489866070804	556.77914894062	-0.341916	0.00795816588781228	0.0855130005747461	SEPT10	2	109542982	109614206	-	4131	protein_coding	septin 10 [Source:HGNC Symbol;Acc:HGNC:14349]	-
[truncated: 742 more rows]

## Sheet: TableS6
Table S6: Differentially expressed genes of macrophages after coculture with the P. bivia supernatant by transcriptome sequencing
[truncated: 1,251 more rows]

## Sheet: TableS7
Table S7: KEGG enrichment of HeLa cells after coculture with the L. iners supernatant by transcriptome sequencing
[truncated: 209 more rows]

[truncated: 8 more sheets: TableS8, TableS9, TableS10, TableS11, TableS12, TableS13, Table S14, Table S15]
